# Supplementary material for: Crowdsourced RNA design discovers diverse, reversible, efficient, self-contained molecular switches
Source: Proc Natl Acad Sci U S A. 2022 Apr 26;119(18):e2112979119. doi: 10.1073/pnas.2112979119 (PMC9170038; doi:10.1073/pnas.2112979119)
Supplement: Supplementary File [file pnas.2112979119.sd01.xlsx]

## Sheet: Round 1 (R88)
DesignID	Submission	Puzzle_Name	FilterEternaNumber	Switch_Direction	Eterna_Score	Switch_Subscore	Baseline_Subscore	Folding_Subscore	Sequence
4739821	JR_Exclusion2_Sub2	Exclusion 2	88	-1	49.3384	1.76053	17.5779	30	AAAAACUCAGGAUAUAUUAUGGGACAAUGAAGGAAGAUAAAACAUGAGGAUCACCCAUGUAGAAGGGAGAAAAA
4739878	JR_SameState1_Sub1	Same State 1	88	1	30	0	0	30	AGGAGACAUGAGGAUCACCCAUGUGCGAGGUGAAGAGGAUAUAGAAGAAGAAGAAAGAAACUAGAAGGCUUAAAAA
4739948	quick and simple	Same State 1	88	1	43.8062	2.11365	11.6925	30	AAAAAACAUGAGGAUCACCCAUGUAAAAAAAAUGGAGGAUAUUGGAAAAAAAAAAAAAAACGAGAAGGCUAAAAAA
4739965	quick and simple	Same State 2	88	1	48.9214	3.1133	15.8081	30	AAAAAAAAAAUGCAGGAUAUGGGAAAAAAAACAUGAGGAUCACCCAUGUAAAAAAAAAAAAAAAACUAGAAGGGUAAAAAAAAAAA
4740270	Ex 1.1	Exclusion 1	88	-1	43.8915	0	13.8915	30	AAAAAACAUGAGGAUCACCCAUGUCAGGAUAUGAAAAAAAAAAAAAAAAAAAAAAAAAUCAGAAGGGACAAAAA
4740309	Ex 2.1	Exclusion 2	88	-1	49.6007	0	19.6007	30	AAAAAGGCAGGAUAUACAAAAAAAUUUUUAAAAAAAAAAAAACAUGAGGAUCACCCAUGUAGAAGGGCCAAAAA
4740319	Ex 3.1	Exclusion 3	88	-1	49.0404	0	19.0404	30	AAAAAGGCAGGAUAUACAUGAGGAUCACCCAUGUUUUAAAAAAAAAAAAAAAAAAAAAGUAGAAGGGCCAAAAA
4740321	Ex 4.1	Exclusion 4	88	-1	59.2889	0.838314	28.4506	30	AAAAAGUCAGGAUAUGCUUAUAAUAAGAAAAUUAGAGAUAUGCAGAAGGGACAUGAGGAUCACCCAUGUAAAAA
4740335	SS 1.1	Same State 1	88	1	26.9448	0	0	26.9448	UUAUUACAUGAGGAUCACCCAUGUUUAGUGGUGACAGGAUAUACGAAAAAAAAAAAAAAAGUAGAAGGGUCUUAUU
4740365	SS 2.1	Same State 2	88	1	48.5727	3.27308	26.2648	19.0349	AAAAAAAAAAGACAGGAUAUACAAUAUAUUACAUGAGGAUCACCCAUGUUUUUUUUUUAAUUAAAGUAGAAGGGUCAAAAAAAAAA
4740738	Power strip	Exclusion 1	88	-1	50.2718	7.21441	13.0574	30	AAAAAACAUGAGGAUCACCCAUGUGAGGAUAUCUGUAUCCAAAAGGAAGUGUAGGAUCAGAGAAGGCACUAGGA
4742585	Power strip	Exclusion 3	88	-1	57.3322	0.28791	27.0443	30	AAAAGUAGAGGAUAUACAUGAGGAUCACCCAUGUAGAAAGGAAGUGUAUAUAUGGCGUGUAGAAGGCUGCAUGA
4742689	Normal (20/19)	Exclusion 2	88	-1	45.7342	15.7342	0	30	AAAGGAUCAGGAUAUGCGUGGAAAAAGUGUAUUCAAAAAAAACAUGAGGAUCACCCAUGUAGAAGGGAUCCAAA
4742698	Power strip	Exclusion 4	88	-1	63.4092	13.0617	20.3475	30	AAAAUGUCAGGAUAUGCGAAGGCGUCUGAUAGACGAGGCUAGCAGAAGGGACAUGAGGAUCACCCAUGUAAAAA
4743920	Normal (21/22)	Same State 1	88	1	72.415	12.415	30	30	CGCGAACAUGAGGAUCACCCAUGUGAAAAACAUAGAGGAUAUGUCGCAUGCGUGUAAAAGACAGAAGGCUAUCGCG
4744076	Normal (18/17)	Same State 2	88	1	72.6725	12.6725	30	30	AAAAAAAAAGUAGAGGAUAUCCGAGUGGUAACAUGAGGAUCACCCAUGUGAAGAAAGGAACAUGAGGAGAAGGCUACAAAAAAAAA
4744753	MS2 Riboswitches On Chip Exclusion 1 wbt1	Exclusion 1	88	-1	66.2377	7.29278	28.9449	30	AAAAAACAUGAGGAUCACCCAUGUAAGGAUAUGCAAAAAAAAAAAAAAAAAAAAAAAAGCAGAAGGUACAAAAA
4744759	MS2 Riboswitches On Chip Exclusion 1 wbt3	Exclusion 1	88	-1			18.0884	30	AAAAAACAUGAGGAUCACCCAUGUGAGGAUAUGCAAAAAAAAAAAAAAAAAAAAAAAAGCAGAAGGUACAAAAA
4744768	MS2 Riboswitches On Chip Exclusion 2 wbt1	Exclusion 2	88	-1	51.7612	14.7429	7.01835	30	AAAGGUACAGGAUAUGCGUGGAAAAAGUGUAUUCAAAAAAAACAUGAGGAUCACCCAUGUAGAAGGGUACCAAA
4744771	MS2 Riboswitches On Chip Exclusion 2 wbt2	Exclusion 2	88	-1	56.3938	12.3009	14.0929	30	AAAGGUGCAGGAUAUGCGUGGAAAAAGUGUAUUCAAAAAAAACAUGAGGAUCACCCAUGUAGAAGGGUACCAAA
4744775	MS2 Riboswitches On Chip Exclusion 2 wbt3	Exclusion 2	88	-1	42.9465	11.8058	1.14063	30	AAAGGUUGAGGAUAUGCGUGGAAAAAGUGUAUUCAAAAAAAACAUGAGGAUCACCCAUGUAGAAGGCGACCAAA
4744788	MS2 Riboswitches On Chip Exclusion 3 wbt1	Exclusion 3	88	-1	59.4701	0	29.4701	30	AAAAGUACAGGAUAUACAUGAGGAUCACCCAUGUAGAAAGGAAGUGUAAAAAAAAAGUGUAGAAGGGUGCAUGA
4744790	MS2 Riboswitches On Chip Exclusion 3 wbt2	Exclusion 3	88	-1	60	0	30	30	AAAAGUUCAGGAUAUACAUGAGGAUCACCCAUGUAGAAAGGAAGUGUAAAAAAAAAGUGUAGAAGGGAGCAUGA
4744792	MS2 Riboswitches On Chip Exclusion 3 wbt3	Exclusion 3	88	-1	47.8961	0.391207	17.5049	30	AAAAGGUGAGGAUAUACAUGAGGAUCACCCAUGUAGAAAGGAAGUGUAAAAAAAAAGUGUAGAAGGCAUCAUGA
4747612	MS2 Riboswitches On Chip Exclusion 4 wbt1	Exclusion 4	88	-1	41.4962	0	11.4962	30	AAAAAGUCAGGAUAUGGAAAAAAAAAAAAAAAAAAAAAAAACCAGAAGGGACAUGAGGAUCACCCAUGUAAAAA
4747614	MS2 Riboswitches On Chip Exclusion 4 wbt2	Exclusion 4	88	-1			4.14826	30	AAAAAGUCAGGAUAUGCAAAAAAAAAAAAAAAAAAAAAAAAGCAGAAGGGACAUGAGGAUCACCCAUGUAAAAA
4747616	MS2 Riboswitches On Chip Exclusion 4 wbt3	Exclusion 4	88	-1	39.5758	1.109	8.46683	30	AAAAAGUCAGGAUAUCCAAAAAAAAAAAAAAAAAAAAAAAAGGAGAAGGGACAUGAGGAUCACCCAUGUAAAAA
4747752	Disincluded (MS2 Riboswitches - States energetically close)	Exclusion 1	88	-1	55.2443	1.47833	23.7659	30	AAAAAACAUGAGGAUCACCCAUGUAAGGAUAUGACUUAAAUAAAGAAAGAAGAAAUAGUCAGAAGGUACAAAUA
4747806	monacle	Exclusion 1	88	-1	61.9435	15.5953	22.2445	24.1038	AAAAAACAUGAGGAUCACCCAUGUGAGGAUAUGCGAAAAAAAAAAAAAAAAAAAAAAAGUAGAAGGCACAAAAA
4749394	Exclusion 1.1	Exclusion 1	88	-1	60	0	30	30	GUGGAACAUGAGGAUCACCCAUGUGAGGAUAUAGGUUUUUGGGAAAAACUAGGAGAAACUAGAAGGCGCAAGAA
4749537	Exclusion 1.2	Exclusion 1	88	-1	45.8807	0	15.8807	30	AAGUAACAUGAGGAUCACCCAUGUGAGGAUAUGAUUUAAGUUGUAAAAGUAAUAAAGGUCAGAAGGUAUGUGAA
4749578	Exclusion 1.3	Exclusion 1	88	-1	48.9406	0.601263	18.3393	30	AAAAAACAUGAGGAUCACCCAUGUGAGGAUAUGAUGAAAGAUUGAAAAAGGUUGAAAGUCAGAAGGUAUGUGAA
4750370	Exclusion 1	Exclusion 1	88	-1	48.8758	0.0457124	18.83	30	ACAAGACAUGAGGAUCACCCAUGUGAGGAUAUGCUCGGAUGACAUGACGUUAGCUAACGCAGAAGGCACAAUAA
4750870	Same State 2	Same State 2	88	1	48.0487	2.02404	16.0247	30	UGAUUGAGAUUGUAGGAUAUUGGAAAAGCCACAUGAGGAUCACCCAUGUCAAAAAAAAAAAAAAACAAGAAGGGCGGUUUUAGUUA
4750939	Same State 2.2	Same State 2	88	1	62.7349	2.73495	30	30	AAAAAGUGAUGGUAGGAUAUUGGAAAAGCCACAUGAGGAUCACCCAUGUCAAAAAACCUAAAAAACAAGAAGGGCUGUUAUAAAAA
4751635	DR Excl. 1	Exclusion 1	88	-1	46.8396	0	16.8396	30	AAAAAACAUGAGGAUCACCCAUGUCAGGAUAUUCGAAAAAAAAAAAAAAAAAAAAAAAGGAGAAGGGACGAAAA
4752150	exclusion1-cac1	Exclusion 1	88	-1	32.0391	0	2.03914	30	AAAAAACAUGAGGAUCACCCAUGUCAGGAUAUCAUAAAAAAAAAAAAAAAAAAAAAAGUGAGAAGGGACAAAAA
4752235	exclusion1-cac2	Exclusion 1	88	-1	38.4505	4.40881	4.04165	30	AAAAAACAUGAGGAUCACCCAUGUCAGGAUAUCGUAAAAAAAAAAAAAAAAAAAAAUGCGAGAAGGGACUGGAA
4752416	exclusion1-cac3	Exclusion 1	88	-1	40.9597	0	10.9597	30	AAAAAACAUGAGGAUCACCCAUGUCAGGAUAUCGUUGAAAAAAAAAAAAAAAAAAAAGCGAGAAGGGACACGAA
4754439	Exclusion2-cac1	Exclusion 2	88	-1	54.0368	10.5896	13.4473	30	AAAAGCUCAGGAUAUACGGUCUGUUGUUGAAAAAGUAAAAAACAUGAGGAUCACCCAUGUAGAAGGGAGCGAAA
4754452	Exclusion2-cac2	Exclusion 2	88	-1	42.1441	12.1441	0	30	AAAAGCUCAGGAUAUACGGUCUGUUGUUGAGAAAUAUCGAAACAUGAGGAUCACCCAUGUAGAAGGGAGCGAAA
4754461	Exclusion2-cac3	Exclusion 2	88	-1	46.3348	8.61667	7.71814	30	AAAAGCUCAGGAUAUACGGUCUGUUGUUGAGAAAUAAAAAAACAUGAGGAUCACCCAUGUAGAAGGGAGCGAAA
4754520	Exclusion3-cac1	Exclusion 3	88	-1	62.9706	2.97062	30	30	AAAAAGGCAGGAUAUACAUGAGGAUCACCCAUGUAGUUGACAAAAAAGAGUCAACAGUGUAGAAGGGCCAAAAA
4754534	Exclusion3-cac2	Exclusion 3	88	-1	64.9796	4.97963	30	30	AAAAAGGGAGGAUAUACAUGAGGAUCACCCAUGUAUCAGACGAAAAAGAGUCUGAAGUGUAGAAGGCCCAAAAA
4754552	Exclusion3-cac3	Exclusion 3	88	-1	60	0	30	30	AAAAAGUCAGGAUAUACAUGAGGAUCACCCAUGUAGCAUACGAAAAAGAGUGUGCAGUGUAGAAGGGACAAAAA
4755700	Simple 1	Exclusion 1	88	-1	38.2749	0	8.27485	30	AAAAAACAUGAGGAUCACCCAUGUCAGGAUAUACGAUAAAAAAAAAAAAAAAAAAAAUGUAGAAGGGACAAAAA
4756677	Disincluded 2 (MS2 Riboswitches)	Exclusion 1	88	-1	55.3175	5.02325	20.2943	30	AAAAAACAUGAGGAUCACCCAUGUGAGGAUAUGACGUAAAUAAAGAAAGAAGAAAUCGUCAGAAGGCACACCUA
4756682	Exclusion4-cac1	Exclusion 4	88	-1	62.2429	2.24286	30	30	AAGAAGUGAGGAUAUGUAUCAGUAUAGUUGCCUAUACUGAUGUAGAAGGCACAUGAGGAUCACCCAUGUCCUAA
4756686	Exclusion4-cac2	Exclusion 4	88	-1	68.7319	8.95606	29.7758	30	AAGAAGUCAGGAUAUGCUGCUCGUCACUUGCGUGAUGAGUAGCAGAAGGGACAUGAGGAUCACCCAUGUAAAGA
4756741	Exclusion4-cac3	Exclusion 4	88	-1	60.9858	1.22265	29.7632	30	AACAAGUCAGGAUAUCAUACUAAUCACUUGCUUUAAAUGUAUGAGAAGGGACAUGAGGAUCACCCAUGUAAAGA
4757048	SameState1-cac1	Same State 1	88	1	45.3539	12.3035	3.05042	30	UGUCCACAUGAGGAUCACCCAUGUCAGGAGGUGACAGGAUAUUGCGAAAAAAAAAAAAAGCAAGAAGGGUCUGAUU
4757054	SameState1-cac2	Same State 1	88	1	55.0429	11.7003	13.3426	30	AAUCCACAUGAGGAUCACCCAUGUCAGGAAAUGACAGGAUAUAGCGAAAAAAAAAAAAAGCUAGAAGGGUCUAAUU
4759241	Same Satate 1	Same State 1	88	1	30.2043	0.20427	0	30	AAUAGACAUGAGGAUCACCCAUGUGUAUAUGGGAGAGGAUAUACGGGACACAAGGGCGGAGUAGAAGGCUCGAGAC
4759257	Exclusion I	Exclusion 1	88	-1	36.2885	6.28855	0	30	UUGGGACAUGAGGAUCACCCAUGUAAGGAUAUUGGCGCGCCGGCUCUGUCUGUUCCGCCGAGAAGGUACACGUU
4759430	Same State 2	Same State 2	88	1	35.0321	5.03214	0	30	AAAAAAAAGGGUGAGGAUAUAGAAAAAAAAACAUGAGGAUCACCCAUGUGAAAAAAAAAAAAAAGCUAGAAGGCACAAAAAAAAAA
4759443	Exclusion 2	Exclusion 2	88	-1	60	0	30	30	AAAAAAUAAGGAUAUACAUUUCGGGAAAUUUUUACAAAAAAACAUGAGGAUCACCCAUGUAGAAGGUAUAAAAA
4759450	Exclusion 3	Exclusion 3	88	-1	57.3028	0	27.3028	30	AAAAAGUCAGGAUAUACAUGAGGAUCACCCAUGUAAAAAAAAGGGAAAAAAAAAAAGGGUAGAAGGGACGAAAA
4759460	Exclusion 4	Exclusion 4	88	-1	38.3286	0	8.32857	30	AAAAAGUCAGGAUAUACGAAAAAAAAAAAAAAAAAAAAAAAGUAGAAGGGACAUGAGGAUCACCCAUGUAAAAA
4760098	Disincluded 3 (MS2 Riboswitches)	Exclusion 1	88	-1	57.8196	6.3196	21.5	30	AAAAAACAUGAGGAUCACCCAUGUGAGGAUAUGAUGCGAAUAAAGAAAGAAGAAAGCAUCAGAAGGCACACCUA
4760858	Same State 2.3	Same State 2	88	1	68.3808	14.7452	23.6356	30	AAAAAAAAGGGUGAGGAUAUCGAAAAAAAAACAUGAGGAUCACCCAUGUGAAAAAAAAAAAAAUGCGAGAAGGCACUAAAAAAAAA
4765253	Meechl MS2 Ex1	Exclusion 1	88	-1	31.9906	1.99064	0	30	AGAAAACAUGAGGAUCACCCAUGUGAGGAUAUGCAAAUAUAUACGAAAGAUUAUAAAAGCAGAAGGCACAAAAG
4765267	Meechl MS2 Ex2	Exclusion 2	88	-1	60	0	30	30	GAAAACAGAGGAUAUACAAAAUUAUGACGAAAGUCAUAAAAACAUGAGGAUCACCCAUGUAGAAGGCUGAAGAA
4765306	Meechl MS2 Ex3	Exclusion 3	88	-1	59.8872	0.957421	28.9297	30	AGAAAGUGAGGAUAUACAUGAGGAUCACCCAUGUAGAACGAGAGUUAUAAAAAUGGAAGUAGAAGGCACAAAAG
4765316	Meechl MS2 Ex4	Exclusion 4	88	-1	62.3981	2.51805	29.8801	30	AUAAAGUCAGGAUAUGUAAAAAUAACGAAAGUUAUAAAUAAACAGAAGGGACAUGAGGAUCACCCAUGUAAAAU
4765340	Meechl MS2 SS2	Same State 2	88	1	8.13459	0	0	8.13459	AAGAAAGAAACAUAGGAUAUCAAGGAUAUAACAUGAGGAUCACCCAUGUAAAUACGAAAGUAUAAUGAGAAGGAUGGAUGAUCUUC
4765353	Meechl MS2 SS1	Same State 1	88	1	22.3279	0	0	22.3279	AUAAAACAUGAGGAUCACCCAUGUAAUAAGAACCGAGGAUAUGGAAAUAAUAAUAAUAAACCAGAAGGUGGUGAUC
4770115	MOD of Meechl's MS2 Ex2 (MS2 riboswitches - Exlclusion 2)	Exclusion 2	88	-1	64.1149	4.11485	30	30	AAAAGCAGAGGAUAUACAUAAUUAUGACGAAAGUCAUAAAAACAUGAGGAUCACCCAUGUAGAAGGCUGCAAAA
4770138	MOD2 of Meechl's MS2 Ex2 (MS2 riboswitches - Exlclusion 2)	Exclusion 2	88	-1	64.0556	4.05559	30	30	AAACGUAGAGGAUAUACAUAAGUAUUACGAAAGUAAUACAAACAUGAGGAUCACCCAUGUAGAAGGCUACGAAA
4770258	Seclusion (MS2 riboswitches - Exlclusion 2)	Exclusion 2	88	-1	60	0	30	30	AAAGUGCAAGGAUAUAUAUGAAAAGUUACGAAAGUAACAAAACAUGAGGAUCACCCAUGUAGAAGGUGCACAAA
4770303	Harteesian Twist	Exclusion 2	88	-1	60.13	0.129961	30	30	UAUGAGCGAGGAUAUGCUUGGGACGUCGUUCUUGCGGCGAGACAUGAGGAUCACCCAUGUAGAAGGCGCGAGCG
4770321	Harteesian Stick	Exclusion 2	88	-1	40.2849	9.84221	0.442686	30	UAUGAGCGAGGAUAUGCUUGGGACUGUCGGAAUGUGGCGGGACAUGAGGAUCACCCAUGUAGAAGGCGCGAGCG
4770324	Harteesian Tree	Exclusion 2	88	-1	43.77	1.92959	11.8404	30	UAUGAGCGAGGAUAUGCUUGGGACUGUCGGAAGGUGGCGGGACAUGAGGAUCACCCAUGUAGAAGGCGCGAGCG
4773867	JR_Exclusion2_Sub3	Exclusion 2	88	-1	53.4663	0	23.4663	30	AAGACGUAAGGAUAUAUUAUGGGACAAUGAAGGAAGAUAAAACAUGAGGAUCACCCAUGUAGAAGGUGCAAAGA
4773937	JR_Exclusion4_Sub4	Exclusion 4	88	-1	60	0	30	30	AAGAAGUGAGGAUAUGCUGACAAUAUGAAGACUUGAGGUAUGCAGAAGGCACAUGAGGAUCACCCAUGUAAGAA
4773944	JR_SameState1_Sub3	Same State 1	88	1	35.2293	0	5.22932	30	AGGAGACAUGAGGAUCACCCAUGUGCACGUGGAGGAGGAUAUGCUAGUAGAAGAUAGAAUGCAGAAGGCCUAAGAA
4774589	Exculsion 4	Exclusion 4	88	-1	13.2676	0	13.2676	0	AAAAGGUGAGGAUAUGCGAAAAAAAAAAAAAAAAAAAAAAAGCAGAAGGCACAUGAGGAUCACCCAUGUAAAAA
4774794	Ex 1 ??	Exclusion 1	88	-1	55.0552	2.72466	22.3306	30	AAAAAACAUGAGGAUCACCCAUGUGAGGAUAUCGGAAAAGGAAAAAAAAAAAAGAAGACGAGAAGGCACAAAGA
4774869	Ex 1 #2	Exclusion 1	88	-1	30	0	0	30	AAAAAACAUGAGGAUCACCCAUGUGAGGAUAUCUGAAAAAAAAAAAAAAAAAAGAAAAAGAGAAGGCGCAAAGA
4775366	Ex 2 #1	Exclusion 2	88	-1	59.9064	0	29.9064	30	CUAAAGCGAGGAUAUACAAUAAAAGGGAAUAAGGGAAAAAAACAUGAGGAUCACCCAUGUAGAAGGCGCCGAAA
4775771	Exclusion 1 - G's	Exclusion 1	88	-1	53.7699	1.00745	22.7625	30	AAAAAACAUGAGGAUCACCCAUGUGAGGAUAUCGAGAAGAAGAAGAAGAAGAAGAGAACGAGAAGGCACAAAAA
4775907	exclusion 02 - A	Exclusion 2	88	-1	51.3935	0	21.3935	30	AAAAACUGAGGAUAUACGAAAAAAAAAAAAAAAAAAAAAAAACAUGAGGAUCACCCAUGUAGAAGGCAGAAAAA
4775913	Exclusion3C	Exclusion 3	88	-1	44.8404	0	14.8404	30	AAAAACCGAGGAUAUACAUGAGGAUCACCCAUGUCAAAAAAAAAAAAAAAAAAAAAAGGUAGAAGGCGGAAAAA
4777845	Fiskers Exclusion D1	Exclusion 1	88	-1	52.8478	0	22.8478	30	AAAAAACAUGAGGAUCACCCAUGUGAGGAUAUCGAAAAGUUAAAGAAAAAGACGAAAAUGAGAAGGCGCAAAAA
4778275	Fiskers Exclusion D3	Exclusion 1	88	-1	30	0	0	30	AAAAAACAUGAGGAUCACCCAUGUGAGGAUAUCCAAAAGUUAAAGAAAAAGACGAAAAGGAGAAGGCGCAAAAA
4778311	SameState_Neo	Same State 1	88	1	40.5959	1.01484	9.58107	30	UGAGGACAUGAGGAUCACCCAUGUAGGCCACAAUCAGGAUAUGCAUUAAGGUACCUAAGAGUAGAAGGGAUUCGAG
4778322	Fiskers exclusion D2	Exclusion 2	88	-1	61.5523	1.55232	30	30	AAAAAGCGAGGAUAUACGAGUCAAAGAAAAGACAAGGAGAAACAUGAGGAUCACCCAUGUAGAAGGCGCAAAAA
4778339	Ex1_Neo	Exclusion 1	88	-1	60	0	30	30	AACAAACAUGAGGAUCACCCAUGUGAGGAUAUCGGAUGUACAGCGCAAUUAGAAUUAACGAGAAGGCACACUUA
4778343	Ex2_Neo	Exclusion 2	88	-1	45.2974	0	15.2974	30	CCGAGGCGAGGAUAUAUGAAGGACACAACAUUUAGGGUAAGACAUGAGGAUCACCCAUGUAGAAGGCGCGACGC
4778502	Inspired by JR's SameStare1_sub2	Same State 1	88	1	30.0308	0.0308356	0	30	AGGAAACAUGAGGAUCACCCAUGUAAAAGGUGGUUAGGAUAUGCGAAAAGAAAAAGAAAAGCAGAAGGGACAAGAA
4778844	Default title	Exclusion 1	88	-1	58.3941	0	28.3941	30	AUAUAACAUGAGGAUCACCCAUGUCAGGAUAUCGAACCCAACACAACCAAAAUGUCGGCGAGAAGGGACAAAAA
4778856	Default title	Exclusion 2	88	-1	64.029	4.02902	30	30	GAAAACUGAGGAUAUACUUUGGGAAAAGAAAAGAUGAUGUUACAUGAGGAUCACCCAUGUAGAAGGCAGAAAAA
4778860	Default title	Exclusion 3	88	-1	48.9122	0	18.9122	30	AAAAAGGCAGGAUAUACAUGAGGAUCACCCAUGUUAAAAAAAAAAAAAAAAAAAAAGUGUAGAAGGGCCAAAAA
4778868	Default title	Exclusion 4	88	-1	50.4214	0	20.4214	30	GAGGAGUCAGGAUAUCGGGAAAGGUUGAGGAAGAGAAGAAGCGAGAAGGGACAUGAGGAUCACCCAUGUAGAAG
4778887	Default title	Same State 1	88	1	30	0	0	30	ACAAGACAUGAGGAUCACCCAUGUAAAGAAAACGCAGGAUAUGCAAAAAAAUUCAUGGGUGCAGAAGGGCGAAAAA
4778936	Same State 1	Same State 1	88	1	40.0083	0	10.0083	30	AAAAAACAUGAGGAUCACCCAUGUCCAAAAAAAAAAGGAUAUGCAAAAAAAAAAAAAAAAGCAGAAGGUUUAAAAA
4779003	Ex3_Neo	Exclusion 3	88	-1	67.8834	7.88342	30	30	CAUAGGCGAGGAUAUACAUGAGGAUCACCCAUGUAAGGAAACCUGGCAGACUCAGAAUGUAGAAGGCGCACUGA
4779011	Ex4_Neo	Exclusion 4	88	-1	64.8238	4.82378	30	30	UGCAGGUGAGGAUAUGCGGGCGAGCUAACAUAAGCAUCGAAGCAGAAGGCACAUGAGGAUCACCCAUGUAGUCC
4779080	SameState2_Neo	Same State 2	88	1	40.0443	2.5195	7.52482	30	ACAUGCUGCCGGCAGGAUAUCGCUUGGCGGACAUGAGGAUCACCCAUGUGAGAAAGUCGCGCGCGCGAGAAGGGCCAUGGUAUCAG
4779144	Ex1Try2_Neo	Exclusion 1	88	-1	51.5223	11.1448	10.3775	30	UAGAUACAUGAGGAUCACCCAUGUGAGGAUAUCGUUUGUACUAAUCUUUUAGUAUUUUCGAGAAGGCACAUAUA
4779197	Ex2Try2_Neo	Exclusion 2	88	-1	31.9321	1.93213	0	30	GUUAUGUGAGGAUAUAUGUAGGAAACUACAUUAAGGGUAUCACAUGAGGAUCACCCAUGUAGAAGGCGCGUAGC
4779240	Ex3Try2_Neo	Exclusion 3	88	-1	71.0529	11.0529	30	30	GAUAGGCGAGGAUAUACAUGAGGAUCACCCAUGUAAGUAAGCCUGGCUGAAACUGAAUGUAGAAGGCGCACAUU
4779451	SameState2Try2_Neo	Same State 2	88	1	63.3918	3.39183	30	30	GCGAAUAUGGGUUAGGAUAUGCGCGCAUGUACAUGAGGAUCACCCAUGUUUACGGGCGCCUUUGAGCAGAAGGAGCUAAUCAACGC
4779455	Ex4Try2_Neo	Exclusion 4	88	-1	64.0455	4.0455	30	30	UGCAGGUGAGGAUAUGCGGGCGAUUAAACAUAUAAAUGCAAGCAGAAGGCACAUGAGGAUCACCCAUGUAGUCC
4779575	JR_SameState2_Sub3	Same State 2	88	1	61.0431	1.04307	30	30	AAAAAAAAAACUGAGGAUAUGAAAUAAUAGACAUGAGGAUCACCCAUGUUUUCGGUCGAAAAAAUGCAGAAGGCAGAAAAAAAAAA
4779612	JR_SameState2_Sub4	Same State 2	88	1	30.1523	0.404559	0	29.7478	AAAAAAAAAACUGAGGAUAUCAGGGAUGGUACAUGAGGAUCACCCAUGUUGGCGGGCGAAGAAACUGAGAAGGCAGAAAAAAAAAA
4779684	JR_SameState2_Sub6	Same State 2	88	1	58.7717	6.30431	22.4674	30	AAGAGAAGAACUGAGGAUAUCAGGGAUGGUACAUGAGGAUCACCCAUGUUGGCAAGCGAAGAAACUGAGAAGGCAGAGAAGAAGAA
4779792	JR_Exclusion3_Sub4	Exclusion 3	88	-1	53.587	0.0562069	23.5308	30	AAGAAGUGAGGAUAUACAUGAGGAUCACCCAUGUAAAGAAGAAGAGGAGAGAAUAAAGGUAGAAGGCACAAGAA
4779798	Meechl MS2 Ex1 2	Exclusion 1	88	-1	35.5363	5.53629	0	30	AAAAAACAUGAGGAUCACCCAUGUGAGGAUAUCAAAUAAAGGCACAUGAGAAGGCAUAUGAGAAGGCACAUGAA
4779808	JR_Exclusion3_Sub5	Exclusion 3	88	-1	51.7744	0	21.7744	30	AAGAAGUGAGGAUAUACAUGAGGAUCACCCAUGUUAAGAAGAAUUUUAGAGAAAGAAGGUAGAAGGCACAAGAA
4779831	JR_Exclusion3_Sub6	Exclusion 3	88	-1	48.8291	0.398459	18.4306	30	AAGGAGUGAGGAUAUACAUGAGGAUCACCCAUGUUGAUGGAAACGUCAGAGAAAGAAGGUAGAAGGCACAAGAA
4779850	JR_Exclusion2_Sub4	Exclusion 2	88	-1	46.6353	0	16.6353	30	AAGAACGCAGGAUAUAUUAAGGGACAAAGAAGGAAGAAUAAACAUGAGGAUCACCCAUGUAGAAGGGCGAAGAA
4779928	JR_Exclusion1_Sub4	Exclusion 1	88	-1	39.6929	0.723839	8.96905	30	AAAGAACAUGAGGAUCACCCAUGUGAGGAUAUACGAGCGUGAGAAAGAUAAAACGAGCGUAGAAGGCACAAGAA
4779950	JR_Exclusion1_Sub5	Exclusion 1	88	-1	43.5823	3.76449	9.81776	30	UGUGAACAUGAGGAUCACCCAUGUGAGGAUAUACGAGCGUGAGAAAGAUAAAACGAGCGUAGAAGGCACAAGAA
4780001	JR_Exclusion1_Sub6	Exclusion 1	88	-1	47.2071	0.50819	16.6989	30	CGCAAACAUGAGGAUCACCCAUGUGAGGAUAUGUGAGCACGAGAAAGAUAAAGUGAGCACAGAAGGCACAAGCG
4780056	JR_Exclusion4_Sub5	Exclusion 4	88	-1	62.7636	2.76363	30	30	AAUAAGUCAGGAUAUACUAUGUCAGGAGAGAGACUGACUAUGUAGAAGGGACAUGAGGAUCACCCAUGUAAUAA
4780137	JR_Exclusion4_Sub6	Exclusion 4	88	-1	64.7728	4.7728	30	30	AGCAAGUCAGGAUAUGCGAAGUCAGGACACACACUGACGAAGCAGAAGGGACAUGAGGAUCACCCAUGUAAGCA
4780194	JR_SameState1_Sub5	Same State 1	88	1	67.9009	8.37108	29.5298	30	AGGAGACAUGAGGAUCACCCAUGUGCACGGUGAAGAGGAUAUGUGCGUGGAGAGACACGGACAGAAGGCUUAAGAA
4780363	Kawasakiqro	Exclusion 4	88	-1	53.8398	4.53977	19.3	30	GAAAGGUCAGGAUAUACGUUAUGCUAGUGCUCGUACUAUAAGUAGAAGGGACAUGAGGAUCACCCAUGUGAUAA
4780910	Fiskers Same State 2 D1	Same State 2	88	1	60	0	30	30	AAAAAAAAAAGGCAGGAUAUUCAAAAAAAAACAUGAGGAUCACCCAUGUAAAAAAAAAAAAAAUGGAAGAAGGGCCAAAAAAAAAA
4780983	Fiskers Same State 2 D2	Same State 2	88	1	68.3851	8.38508	30	30	AAAAAAAAAAGGCAGGAUAUCUAAAAAAAAACAUGAGGAUCACCCAUGUAAAAAAAAAAAAAGUGGGAGAAGGGCCAAAAAAAAAA
4780985	Fiskers Same State 2 D3	Same State 2	88	1	73.1245	13.1245	30	30	AAAAAAAAAAGGCAGGAUAUCCAAAAAAAAACAUGAGGAUCACCCAUGUAAAAAAAAAAAAAGUGGGAGAAGGGCCAAAAAAAAAA
4781281	MOD of Nando (MS2 Riboswitches- Exclusion 3)	Exclusion 3	88	-1	58.1897	1.21144	26.9783	30	AAGAGUAGAGGAUAUACAUGAGGAUCACCCAUGUAAUCCAGAUAAGGAAGCAUGGCGUGUAGAAGGCUGCAUGA
4781446	MOD 2 of Nando (MS2 Riboswitches- Exclusion 3)	Exclusion 3	88	-1	60	0	30	30	AAGAGUAGAGGAUAUACAUGAGGAUCACCCAUGUAAUCCAGAUAAGGAAGCAUGUCGUGUAGAAGGCUGCAUGA
4781462	MOD 3 of Nando (MS2 Riboswitches- Exclusion 3)	Exclusion 3	88	-1	60	0	30	30	AAGAGUAGAGGAUAUACAUGAGGAUCACCCAUGUAAUCCGGAUAAGGAAGCAUGUCGUGUAGAAGGCUGCAUGA
4783255	here you go	Exclusion 3	88	-1	49.2916	0	19.2916	30	AAAAAGGGAGGAUAUACAUGAGGAUCACCCAUGUAAAAAAAAACAAAAAAAAAAAAAAGUAGAAGGCCCAAAAA
4783355	Brourd - Exclusion 1 - Sub 1	Exclusion 1	88	-1	44.6451	4.53538	10.1097	30	AAAAAACAUGAGGAUCACCCAUGUAAGGAUAUCGUGCAGAAAAAAAAAAAAAACUGCACGAGAAGGUACAAGGA
4783357	Brourd - Exclusion 1 - Sub 2	Exclusion 1	88	-1	43.5634	3.47275	10.0907	30	AAAAAACAUGAGGAUCACCCAUGUUAGGAUAUCGUGCAGAAAAAAAAAAAAAACUGCACGAGAAGGAACAAGGA
4783366	Brourd - Exclusion 1 - Sub 3	Exclusion 1	88	-1	43.967	6.94611	7.02089	30	AAAAAACAUGAGGAUCACCCAUGUAAGGAUAUCGUGCAGAAAAAAAAAAAAAACUGCACGAGAAGGUACUUGGA
4783379	Brourd - Exclusion 2 - Sub 1	Exclusion 2	88	-1	30	0	0	30	ACAGCUGAAGGAUAUACUUGGGAAAAAAAAAAAAAAAAAAAACAUGAGGAUCACCCAUGUAGAAGGUCAGCUGA
4783381	Brourd - Exclusion 2 - Sub 2	Exclusion 2	88	-1	55.0551	4.84257	20.2126	30	ACAGCUGAAGGAUAUACUUGGAAAAAAAAAAAAAAAAAAAAACAUGAGGAUCACCCAUGUAGAAGGUCAGCUGA
4783454	Brourd - Exclusion 2 - Sub 3	Exclusion 2	88	-1	45.9923	0	15.9923	30	AGUCCAGAAGGAUAUACAUAGGUGAUAAAAAAAAAAAAACUACAUGAGGAUCACCCAUGUAGAAGGUCUGGACA
4783507	Brourd - Exclusion 4 - Sub 1	Exclusion 4	88	-1	61.4625	1.46249	30	30	CUCUUGUAAGGAUAUGACUACAUAAAAAAAAAAAAAUGUAGUCAGAAGGUACAUGAGGAUCACCCAUGUACAAA
4783509	Brourd - Exclusion 4 - Sub 2	Exclusion 4	88	-1	60.6912	0.69118	30	30	CUCUUGUAAGGAUAUGACUACAUAAAAAAAAAAAAAUGUAGUCAGAAGGUACAUGAGGAUCACCCAUGUACUAA
4783511	Brourd - Exclusion 4 - Sub 3	Exclusion 4	88	-1	49.8271	0	19.8271	30	CUCAUGUAAGGAUAUGACUACAUAAAAAAAAAAAAAUGUAGUCAGAAGGUACAUGAGGAUCACCCAUGUACAAA
4784173	will this work?	Exclusion 1	88	-1	30.5866	0.586585	0	30	AAAAAACAUGAGGAUCACCCAUGUCAGGAUAUCGAAAAAAAAAAAAAAAAAAAAAAAACGAGAAGGGACAAAAA
4784335	Ex 2 #2	Exclusion 2	88	-1	60	0	30	30	CCAAACGGAGGAUAUACAAAUUAAGGAAAAAAACGCGAAAAACAUGAGGAUCACCCAUGUAGAAGGCCGAAAAA
4784411	Ex 4 #1	Exclusion 4	88	-1	60.802	1.32098	29.481	30	AAAAAGUCAGGAUAUCGUAGAAAAAUAUAAAUAAGAAAGUACGAGAAGGGACAUGAGGAUCACCCAUGUAAAAA
4784446	No Frills	Exclusion 4	88	-1	51.0986	0	21.0986	30	AAAAAGUCAGGAUAUCGGAAAAAAAAAAAAAAAAGGAGAAACGAGAAGGGACAUGAGGAUCACCCAUGUAAAAA
4784627	Ex 3 #1	Exclusion 3	88	-1	47.4619	0	17.4619	30	AAAAAGCGAGGAUAUACAUGAGGAUCACCCAUGUCAAAAAAAUAGAAAAAAAUAAAAAGUAGAAGGCGCAAAAA
4784692	Ex 2 #3	Exclusion 2	88	-1	62.721	2.72096	30	30	AAAAACGGAGGAUAUACAAAUUAAGGAAGAAAACACGAAAAACAUGAGGAUCACCCAUGUAGAAGGCCGGAAAA
4784748	Ex 3 #3	Exclusion 3	88	-1	48.8428	0.0219986	18.8208	30	AAAAAGCGAGGAUAUACAUGAGGAUCACCCAUGUCAAAAGAAUAUAAAGAAAUAGGAAGUAGAAGGCGCAAAAA
4784862	Ex 3 #2	Exclusion 3	88	-1	45.886	0	15.886	30	UAAAAGCGAGGAUAUACAUGAGGAUCACCCAUGUGAAAGAAAAAUAAAAAAAAAAAAAGUAGAAGGCGCUAAAA
4784982	Mystem Exclusion 1	Exclusion 1	88	-1	30.8878	0.887807	0	30	AAUAAACAUGAGGAUCACCCAUGUCAGGAUAUCCUAAAUAAAAAAAUAUAAAGAAGAAGGAGAAGGGACUAAAA
4785539	Starry's Exclusion 1.2	Exclusion 1	88	-1	41.7106	11.7106	0	30	AAAAAACAUGAGGAUCACCCAUGUCAGGAUAUCCUAAAAAAAAAAAAAAAAAAAAAAAGGAGAAGGGACAUAAA
4786065	ChockfulaCola	Exclusion 2	88	-1	43.4924	10.1092	11.2302	22.1529	AAAAACGGAGGAUAUACAAAAAAAAAAAAAAAAAAAAUGGGACAUGAGGAUCACCCAUGUAGAAGGCCGAAAAA
4787815	Fiskers Exclusion 3 D2	Exclusion 3	88	-1	60.7456	0.745609	30	30	AAAAAGUGAGGAUAUACAUGAGGAUCACCCAUGUGAAAGUCGAAAAAAAAGACAAAAAGUAGAAGGCACAAAAA
4787839	Fiskers Exclusion 3 D3	Exclusion 3	88	-1	60	0	30	30	AAAAAGUGAGGAUAUACAUGAGGAUCACCCAUGUGAAAUCGGAAAAAAAACGAAAAAAGUAGAAGGCACAAAAA
4789144	exclusive	Exclusion 4	88	-1	61.0028	2.78732	28.2155	30	AAAAAGUGAGGAUAUCGAAAAAAAAAAAAAAAAAAAAAAAACGAGAAGGCACAUGAGGAUCACCCAUGUAAAAA
4789170	exclusive 2	Exclusion 4	88	-1	56.4486	0	26.4486	30	AAAAAGUGAGGAUAUGGAAAAAAAAAAAAAAAAAAAAAAAACCAGAAGGCACAUGAGGAUCACCCAUGUAAAAA
4789181	exclusive 3	Exclusion 4	88	-1	46.2038	1.08414	15.1197	30	AAAAAGUCAGGAUAUCGAAAAAAAAAAAAAAAAAAAAAAAACGAGAAGGGACAUGAGGAUCACCCAUGUAAAAA
4789209	crooked	Same State 1	88	1	35.8906	12.7075	0	23.1831	UGAAAACAUGAGGAUCACCCAUGUAAAAACAUGGGAGGAUAUUGAAAAAAAAAAAAAAAACAAGAAGGCCCAAAAA
4789631	Helter Skelter 1	Same State 2	88	1	76.5872	16.5872	30	30	AAAAAAAAAAGAGAGGAUAUCCAAAAAAAAACAUGAGGAUCACCCAUGUAAAAAAAAAAAAAAUGGGAGAAGGCUCAAAAAAAAAA
4789644	Helter Skelter 2	Same State 2	88	1	79.9598	19.9598	30	30	AGAAAUAAAAGAGAGGAUAUCCAAAAGAAAACAUGAGGAUCACCCAUGUAAAAGAAAAUAAAAUGGGAGAAGGCUCAAAAUAAAGA
4789664	Helter Skelter 3	Same State 2	88	1	67.5374	13.595	23.9425	30	AGAAAUAAAAAUGAGGAUAUGCAAAAGAAAACAUGAGGAUCACCCAUGUAAAAGAAAAUAAAUGGGCAGAAGGCAUGAAAUAAAGA
4789692	Mod of Eli's Mod	Same State 1	88	1	5.56198	0	0	5.56198	UGGAAACAUGAGGAUCACCCAUGUAAAAGGUGGUCAGGAUAUGCGAAAAGAAAAAGAAAAGUAGAAGGGACAAGAA
4789717	Mod of JR	Same State 1	88	1	38.9953	0	8.99533	30	AGGAGACAUGAGGAUCACCCAUGUGCACGUGGACGAGGAUAUGCUAGUAGAAGAUAGAAUGCAGAAGGCGUAAGAA
4791388	hsl_exclusion4	Exclusion 4	88	-1	64.042	5.39411	28.6479	30	AUCUUGUCAGGAUAUGACUACAUAAAAAAAAAAAAAUGUAGUCAGAAGGGACAUGAGGAUCACCCAUGUACUAA
4791395	hsl_exclusion3	Exclusion 3	88	-1	30	0	0	30	GAGAGCCGAGGAUAUACAUGAGGAUCACCCAUGUAAAAAAAAAAAAAAAAAAAAUCAUGUAGAAGGCGGCUUUC
4791594	hsl_samestate2	Same State 2	88	1	64.5345	4.53454	30	30	AAAGGGAUUACGGAGGAUAUGGAAAAAAAAACAUGAGGAUCACCCAUGUCAAAAAAAAAAAAGGACCAGAAGGCCGUAAUCUCAAA
4791671	hsl_exclusion2	Exclusion 2	88	-1	41.067	11.067	0	30	GGGUACGCAGGAUAUACAUGAAAAAAAAAAAAAAAAAAAAAACAUGAGGAUCACCCAUGUAGAAGGGCGUAUCC
4793125	Design 1	Same State 2	88	1	58.1362	9.34379	18.7925	30	AAAAAAAAUGUGUAGGAUAUCAGUAAAAAUACAUGAGGAUCACCCAUGUUCAAAAAAAAAAAAACUGAGAAGGACACGGAUGGUCC
4793127	Design 2	Same State 2	88	1	65.7707	5.77068	30	30	AAAAAAAAUGUGUAGGAUAUCAGUAAAAAUACAUGAGGAUCACCCAUGUUCAAAAAAAAAAAAACUGAGAAGGACACGGGAAGUCC
4793134	Design 3	Same State 2	88	1	28.9224	3.399	16.9368	8.58665	AAAAAAAAUGUGUAGGAUAUCAGUAAAAAUACAUGAGGAUCACCCAUGUUCAAAAAAAAAAAAACUGAGAAGGACGUGGAUGGUCC
4795119	Gess I got it^^	Exclusion 1	88	-1	52.6655	3.64456	19.021	30	AAAAAACAUGAGGAUCACCCAUGUGAGGAUAUAGGAAAAAAAAAAAAAAAAAAAAAAACUAGAAGGCACAAAAA
4795214	Ex 4 #3	Exclusion 4	88	-1	60.3774	0.377447	30	30	AUAAAGUCAGGAUAUGUAAGAAUAACGAAAGUUAUAAAGAAACAGAAGGGACAUGAGGAUCACCCAUGUAAAAU
4796209	Tweaking Eli	Exclusion 3	88	-1	64.2901	4.96566	29.3244	30	AAAACGUGAGGAUAUACAUGAGGAUCACCCAUGUGAAACAGGAAAAACUGAAAGAAAAGUAGAAGGCACGAAAA
4798287	Black Design	Exclusion 2	88	-1	30	0	0	30	AAAAAGUGAGGAUAUACGAAAAAAAAAAAAAAAAAAGGUGAACAUGAGGAUCACCCAUGUAGAAGGCACAAAAA
4799136	Starryjess mod	Exclusion 1	88	-1	57.6545	1.90423	25.7503	30	AAAAAACAUGAGGAUCACCCAUGUCAGGAUAUCUGGAGAAACGGAAAGAAAAAGAAACGGAGAAGGGACAUAAA
4799731	Meechl Mod	Exclusion 2	88	-1	57.354	0	27.354	30	GAAAACAGAGGAUAUACAUAAGCUAGACGAAAGUCUAGCAAACAUGAGGAUCACCCAUGUAGAAGGCUGAAGAA
4800154	Herbert Marshall McLuhan	Exclusion 1	88	-1	35.4508	5.45082	0	30	ACAUGACAUGAGGAUCACCCAUGUGAGGAUAUGCGAAAAAAAAAAAAAAAAAAAAAAAGCAGAAGGCACAAAAA
4800175	Jean Baudrillard	Exclusion 1	88	-1	30.8698	0.869768	0	30	ACAUGACAUGAGGAUCACCCAUGUGAGGAUAUGCGAAAAAAAAAAAAAAAAAAAAUUGGCAGAAGGCACAAAAU
4800189	George Ritzer.	Exclusion 1	88	-1	31.7711	1.77105	0	30	ACAUGACAUGAGGAUCACCCAUGUGAGGAUAUGCGAAAAAAAUUUUUAAAAAAAAUUGGCAGAAGGCACAAAAU
4800202	Kai Theodor Erikson	Exclusion 2	88	-1	52.412	8.60138	13.8106	30	AAAAAGGCAGGAUAUACAAAAAAAAAAAAAAAAAAGGAGGGACAUGAGGAUCACCCAUGUAGAAGGGCCAAAAA
4800213	William Edward Burghardt 'W. E. B.' Du Bois	Exclusion 2	88	-1					AAAAAGGCAGGAUAUACAAAAAAAAAAAAAGAGGAGGAGGGACAUGAGGAUCACCCAUGUAGAAGGGCCAAAAA
4800225	Karl Gunnar Myrdal	Exclusion 2	88	-1	62.1157	2.11567	30	30	AAAAAGGCAGGAUAUACAAAAAAGAGAAGAGAGGAGGAGGGACAUGAGGAUCACCCAUGUAGAAGGGCCAAAAA
4800323	Abraham Harold Maslow	Exclusion 3	88	-1	48.0807	1.95027	16.1304	30	AAAAAGCGAGGAUAUACAUGAGGAUCACCCAUGUGAGAGAAAAAAAGGAGAAAAAAAAGUAGAAGGCGCAAAAA
4800361	Ruth Fulton Benedict	Exclusion 3	88	-1	71.6948	14.2841	27.4108	30	AGUUGGCGAGGAUAUACAUGAGGAUCACCCAUGUGAGAGAAAAAAAGGAGAAAAAAAAGUAGAAGGCGCUGACA
4800394	Norbert Elias	Exclusion 3	88	-1	72.9581	19.2134	23.7447	30	AGUUGGCGAGGAUAUACAUGAGGAUCACCCAUGUGAGAGAAAAAAGUGAGAAAGAAAAGUAGAAGGCGCUGACA
4801011	Alfred Victor Espinas	Exclusion 4	88	-1	60.5454	0.545446	30	30	AAGAAGUGAGGAUAUACGCGAACAAAAAAAAAAAAGAAAGCGUAGAAGGCACAUGAGGAUCACCCAUGUCAAAA
4801016	Georg Simmel	Exclusion 4	88	-1	60	0	30	30	AAGAAGUGAGGAUAUACAUGAACGAAAAAAAAAAAGAGCAUGUAGAAGGCACAUGAGGAUCACCCAUGUCAAAA
4801019	Florian Witold Znaniecki	Exclusion 4	88	-1	64.5847	4.58469	30	30	AAGAAGUGAGGAUAUGUCUGUGCGAAAAAAAAAAAGUGCAGACAGAAGGCACAUGAGGAUCACCCAUGUCAAAA
4804191	A Change in Energy (MS2 Riboswitch - Exclusion 4)	Exclusion 4	88	-1	62.4673	11.182	21.2853	30	AAAAUGUCAGGAUAUGCGAAGGCGUCUGACAGACGAGGAUUGCAGAAGGGACAUGAGGAUCACCCAUGUAAAAA
4804197	A Change in Energy - State 1 Favored (MS2 Riboswitch - Exclusion 4)	Exclusion 4	88	-1	58.1416	2.01749	26.1242	30	AAAAUGUCAGGAUAUGCGAAGGCAUCUGACAGAUGAGGAUUGCAGAAGGGACAUGAGGAUCACCCAUGUAAAAA
4805189	A Change of Energy - State 2 Favored (MS2 Riboswitch - Exclusion 4)	Exclusion 4	88	-1	66.0101	12.1836	23.8265	30	AAAGUGUCAGGAUAUGCGAAGGCAUCUGACAGAUGAGGAUCGCAGAAGGGACAUGAGGAUCACCCAUGUAAAAA
4808567	Same State #2	Same State 1	88	1	66.6853	6.6853	30	30	AAAGUACAUGAGGAUCACCCAUGUUGGAACAAAGCAGGAUAUGUACAAAAGGAAAUAAAUACAGAAGGGCUAAGAA
4808721	Same State #3	Same State 1	88	1	65.6434	5.64342	30	30	UAAGUACAUGAGGAUCACCCAUGUUGGAAUAGAGCAGGAUAUGUGCAGAGGGAAAUAAAAACAGAAGGGCUAAGAA
4809436	e1	Exclusion 1	88	-1	61.2271	1.2271	30	30	AACAAACAUGAGGAUCACCCAUGUCAGGAUAUCGAAACAACAAACAACAAACAACAAACGAGAAGGGACAACAA
4809438	e1-2	Exclusion 1	88	-1	60	0	30	30	AACAAACAUGAGGAUCACCCAUGUGAGGAUAUCGAAACAACAAACAACAAACAACAAACGAGAAGGCGCAACAA
4809440	e1-3	Exclusion 1	88	-1	62.9914	2.99143	30	30	AACAAACAUGAGGAUCACCCAUGUCAGGAUAUGCAAACAACAAACAACAAACAACAAAGCAGAAGGGACAACAA
4809472	e2	Exclusion 2	88	-1	64.4818	4.48184	30	30	CAAAGGUGAGGAUAUACAUAACUAUGACGAAAGUCAUAAACACAUGAGGAUCACCCAUGUAGAAGGCACCACAA
4809474	e2-2	Exclusion 2	88	-1	60	0	30	30	CAAAGGUGAGGAUAUGCAUAACUAUGACGAAAGUCAUAAACACAUGAGGAUCACCCAUGUAGAAGGCACCACAA
4809476	e2-3	Exclusion 2	88	-1	45.1842	0	15.1842	30	CAAAGGUGAGGAUAUGCAUAACUAUGACGAAAGUCAUAAACACAUGAGGAUCACCCAUGUAGAAGGCGCCACAA
4809483	e3	Exclusion 3	88	-1	60.6891	0.689143	30	30	CAAUCUGCAGGAUAUACAUGAGGAUCACCCAUGUAAGGACAAUAAAUAAGAAGAAGAAGUAGAAGGGCAGACAA
4809485	e3-2	Exclusion 3	88	-1	63.5514	3.55142	30	30	CAAAGUGGAGGAUAUACAUGAGGAUCACCCAUGUAAGGACAAUAAAUAAGAAGAAGAAGUAGAAGGCCACUCAA
4809487	e3-3	Exclusion 3	88	-1	56.9582	1.37151	25.5867	30	CAAGGUGGAGGAUAUACAUGAGGAUCACCCAUGUAAGGACAAUAAAUAAGAUGAAGAAGUAGAAGGCCACUCAA
4809494	e4	Exclusion 4	88	-1	57.8186	0	27.8186	30	AGAACGUCAGGAUAUGCAACAACAAGUAAAUAGAGAAGAAGGCAGAAGGGACAUGAGGAUCACCCAUGUAAGAA
4809498	e4-2	Exclusion 4	88	-1	50.9031	0	20.9031	30	AGAACGUCAGGAUAUCCAACAACAAGUAAAUAGAGAAGAAGGGAGAAGGGACAUGAGGAUCACCCAUGUAAGAA
4809500	e4-3	Exclusion 4	88	-1	47.9842	0	17.9842	30	AGAACGUCAGGAUAUCGAACAACAAGUAAAUAGAGAAGAAGCGAGAAGGGACAUGAGGAUCACCCAUGUAAGAA
4809508	ss1	Same State 1	88	1	52.3414	3.4073	18.9341	30	AACCAACAUGAGGAUCACCCAUGUCAACCCAAGCGAGGAUAUCCGAGAAUAACAAUGGGAGGAGAAGGCGCGACCU
4809510	ss1-2	Same State 1	88	1	57.7775	5.1859	22.5916	30	AACCAACAUGAGGAUCACCCAUGUCAACCCAAGCGAGGAUAUCGGAGAAUAACAAUGGGACGAGAAGGCGCGACCU
4809512	ss1-3	Same State 1	88	1	57.8568	8.58378	19.2731	30	AACCAACAUGAGGAUCACCCAUGUCAACCCAAGGCAGGAUAUGCGAGAAUAACAAUGGGAGCAGAAGGGCCGACCU
4809520	ss2	Same State 2	88	1	23.9482	0	0	23.9482	AUGAAAGUAACACAGGAUAUCGAGGAUACAACAUGAGGAUCACCCAUGUACAUACGAACGUAUAACGAGAAGGGUGGAUGAUCUUC
4809522	ss2-2	Same State 2	88	1	24.8035	0	0	24.8035	AUGAAAGUAACACAGGAUAUCCAGGAUACAACAUGAGGAUCACCCAUGUACAUACGAACGUAUAAGGAGAAGGGUGGAUGAUCUUC
4809524	ss2-3	Same State 2	88	1	15.9405	0	0	15.9405	AUGAAAGUAACGCAGGAUAUCCAGGAUACAACAUGAGGAUCACCCAUGUACAUACGAACGUAUAAGGAGAAGGGUGGAUGAUCUUC
4809928	William Edwards Deming	Same State 2	88	1	68.1409	8.14091	30	30	AAAAAAAAAAGUCAGGAUAUGCAGGGCGGGACAUGAGGAUCACCCAUGUGGCGGAAAAAAAAAAAGCAGAAGGGACGAAUAAAAAA
4811233	Sh'dynasty	Exclusion 1	88	-1	49.0561	3.77016	15.2859	30	AAAAAACAUGAGGAUCACCCAUGUGAGGAUAUGCAAAAAAAAAAAAAAAAAUAAAAAAGCAGAAGGCACAAAAA
4811235	Sh'dynasty 2	Exclusion 1	88	-1	58.429	3.99645	24.4326	30	AAAAAACAUGAGGAUCACCCAUGUGAGGAUAUGCGAAAAAAAAAAAAAAAAAAAAAAAGCAGAAGGCACAAAAA
4811348	Erbelaed	Exclusion 1	88	-1	63.3636	3.36362	30	30	AGAAAACAUGAGGAUCACCCAUGUGAGGAUAUCGAUGUCCAAAAAAAAGUGCGGGACUCGAGAAGGCACUUGGA
4811857	Atanri	Exclusion 1	88	-1	49.3298	11.7095	7.6203	30	AAAAAACAUGAGGAUCACCCAUGUGAGGAUAUGUAUAUCCCUAAAAAAGUGUGGGACUACAGAAGGCACUUGGA
4811980	Meechl MS2 SS2 2	Same State 2	88	1	50.0624	2.99071	17.0717	30	AGAAAAUAUGGGUAGGAUAUAUAAAGAGAAACAUGAGGAUCACCCAUGUAAAGACGAGAGUCAAAAUAGAAGGACUAAAGAAAGAA
4811985	Meechl MS2 SS2 3	Same State 2	88	1	30	0	0	30	AAGAAAGAAACAUAGGAUAUCAAGGAUAUAACAUGAGGAUCACCCAUGUAAAUACGAAAGUAUAAUGAGAAGGAUGGAUGAUCUAC
4812037	Meechl MS2 SS1 2	Same State 1	88	1	29.728	4.85368	0	24.8743	AUAAAACAUGAGGAUCACCCAUGUAGAAACAUGGGAGGAUAUACAAAGACGAAAGUCAAAGUAGAAGGCCUAAAAG
4812089	Meechl MS2 SS1 3	Same State 1	88	1	55.5112	7.0331	18.4781	30	AAGAAACAUGAGGAUCACCCAUGUAAAUAAAACACAGGAUAUCGAAUAUGGGAGAUUUAACGAGAAGGGUGAAGAA
4812520	WEB mod	Exclusion 2	88	-1	73.9695	17.7293	26.2401	30	AGCUAGUCAGGAUAUACGAACAUGUCAAAAGACGUGAAGGGACAUGAGGAUCACCCAUGUAGAAGGGACUAGCA
4812553	Hyphema Seclusion mod	Exclusion 2	88	-1	62.1089	2.10893	30	30	AAGAGUAGAGGAUAUAUAUGAAAAGAGUCGAAAGACUCAAAACAUGAGGAUCACCCAUGUAGAAGGCUACUCAA
4812826	Quonmabi	Exclusion 2	88	-1	53.7541	1.87947	21.8747	30	AAGUUGGUAGGAUAUACGUGCAAUUGGUGUGUCCGGAAAAAACAUGAGGAUCACCCAUGUAGAAGGACCAAAAA
4812947	Seclusion	Exclusion 1	88	-1	42.8331	2.27742	10.5557	30	AAAAGACAUGAGGAUCACCCAUGUUAGGAUAUCGUGCAGAAAAAAAAAAAAAACUGCACGAGAAGGAACAAGGA
4813057	Tweaking Brourd	Exclusion 1	88	-1	58.266	6.22384	22.0422	30	AAAACACAUGAGGAUCACCCAUGUGAGGAUAUCGUGCAGUAGACGAAAGUCUACUGCACGAGAAGGCACAAGGA
4813753	Exclusion1-02	Exclusion 1	88	-1			19.2882	30	AAAAAACAUGAGGAUCACCCAUGUGAGGAUAUUGGAAAAAAAAAAAAAAAAAAAAAAACAAGAAGGCACAAAAA
4813755	Exclusion1-03	Exclusion 1	88	-1	48.551	2.03437	16.5166	30	AAAAAACAUGAGGAUCACCCAUGUGAGGAUAUCGGAAAAAAAAAAAAAAAAAAAAAAACGAGAAGGCACAAAAA
4813762	EXCL-I	Exclusion 1	88	-1	38.5232	4.96008	3.56308	30	AAAAAACAUGAGGAUCACCCAUGUGAGGAUAUCCUGGUUGAAAAAAAAAAAACAACCAGGAGAAGGCACAAAAA
4813795	EXCLS-IIi	Exclusion 1	88	-1	30	0	0	30	AAAAAACAUGAGGAUCACCCAUGUGAGGAUAUCCGAAAAAAAAAAAAAAAAAAAAAAAGGAGAAGGCGCAGCAA
4813820	Exclusion2-01	Exclusion 2	88	-1	60	0	30	30	AAAAAGCGAGGAUAUACAUAGCUAAGACAAAUAAGCAAAAAACAUGAGGAUCACCCAUGUAGAAGGCGCAAAAA
4813824	Exclusion2-02	Exclusion 2	88	-1	60.3	0.300046	30	30	AAAAAGCGAGGAUAUACAUAGCUAAGACAUGUAAGCGAAAAACAUGAGGAUCACCCAUGUAGAAGGCGCAAAAA
4813835	Exclusion2-03	Exclusion 2	88	-1	60	0	30	30	AAAAAGCGAGGAUAUACAUAGCUAAGACGUGUGAGCGAAAAACAUGAGGAUCACCCAUGUAGAAGGCGCAAAAA
4813848	Exclusion3-01	Exclusion 3	88	-1	55.0262	9.54557	15.4806	30	AAAAAGCGAGGAUAUACAUGAGGAUCACCCAUGUCAAAAGGUAAGACCGCAGAAAAAAGUAGAAGGCGCAAAAA
4813850	Exclusion3-02	Exclusion 3	88	-1	51.9547	5.78088	16.1738	30	AAAAAGCGAGGAUAUACAUGAGGAUCACCCAUGUCAAACGGUAAGACCGCAGGAAAAAGUAGAAGGCGCAAAAA
4813852	Exclusion3-03	Exclusion 3	88	-1	48.8954	4.05906	14.8363	30	AAAAAGCGAGGAUAUACAUGAGGAUCACCCAUGUCAAACGGUAAGACCGCAGGAAACAGUAGAAGGCGCAAAAA
4813860	Exclusion4-01	Exclusion 4	88	-1	47.1204	0	17.1204	30	CGACAGUCAGGAUAUGCAAAAAAAAAAAAAAAAAAAAAAAAGCAGAAGGGACAUGAGGAUCACCCAUGUCGUCG
4813863	Exclusion4-02	Exclusion 4	88	-1	60	0	30	30	CAACAGUCAGGAUAUGCAAAAAAAAAAAAAAAAAAAAAAAAGCAGAAGGGACAUGAGGAUCACCCAUGUUGUCG
4813867	Exclusion4-03	Exclusion 4	88	-1	60	0	30	30	CAACAGUCAGGAUAUGCAAAAAAAACGCAACGCAAAAAAAAGCAGAAGGGACAUGAGGAUCACCCAUGUUGUCG
4813901	SameState1-01	Same State 1	88	1	42.661	0.0396721	12.6213	30	AAGUCACAUGAGGAUCACCCAUGUCGUAAACGAUGAGGAUAUAGGAAAAAAAAAAAAAAACUAGAAGGUAUAACAA
4813927	SameState1-02	Same State 1	88	1	49.6211	0.823796	18.7973	30	AAGUCACAUGAGGAUCACCCAUGUCGUAAACGAUGAGGAUAUAGGAAGAAAAAAAAAAAACUAGAAGGUAUUACAA
4813942	SameState1-03	Same State 1	88	1	50.6541	0.0437429	20.6103	30	AAGUCACAUGAGGAUCACCCAUGUCGUAAACGAUGAGGAUAUAGGAACGAAAGAAAAAAACUAGAAGGUAUAACAA
4813974	SameState2-01	Same State 2	88	1	49.1622	1.74389	17.4183	30	AAAAAAAAAACUCAGGAUAUAGAUAAUUGAACAUGAGGAUCACCCAUGUAGUGAAAAAAAAAAAAUUAGAAGGGAGGAAAAAAAAA
4813984	SameState2-02	Same State 2	88	1	64.6399	4.63992	30	30	AAAAAAAAAACUCAGGAUAUAGAUCGUUGAACAUGAGGAUCACCCAUGUAGUGAAAAGCGAAAAACUAGAAGGGAGGAAAAAAAAA
4813987	SameState2-03	Same State 2	88	1	60.6211	7.17859	23.4426	30	AAAAAAAAAACUCAGGAUAUAGAUUGUUGAACAUGAGGAUCACCCAUGUAGUGAAAAGCGAAAAACUAGAAGGGAGGAAAAAAAAA
4814099	Bienor	Exclusion 2	88	-1	59.5042	10.1692	19.335	30	AAAACGGUAGGAUAUACAGUCCGUUGUCGAAUGAUGAAAAGACAUGAGGAUCACCCAUGUAGAAGGACCGAAAA
4814603	Rabisoxe	Exclusion 3	88	-1	63.3483	4.51709	28.8312	30	AAAAGCAAAGGAUAUACAUGAGGAUCACCCAUGUAAAAAAGAAAAGAGUAUAUGGCAUGUAGAAGGUUGCGUGG
4814670	Same State 2	Same State 2	88	1	60.3673	0.367329	30	30	AAAAAAAAAAACUAGGAUAUUUAACGGACAACAUGAGGAUCACCCAUGUCACAAAAAAAAAUAGUAAAGAAGGAGUAAAAAAAAAA
4814696	Same State 2 #2	Same State 2	88	1	48.8129	5.03121	13.7817	30	AAAAAAAAAUCUCAGGAUAUAGAUUAUAGAACAUGAGGAUCACCCAUGUAGUGAAAGAAGAAAAACUAGAAGGGAGGAAAAAAAAA
4814740	Same State 2 #3	Same State 2	88	1	41.6995	1.69786	10.0016	30	AAAAAAAAAACUCAGGAUAUAGAUUGUAGAACAUGAGGAUCACCCAUGUAGUGAAAGAAGAGAGACUAGAAGGGAGUAAAAAAAAA
4814809	Mod of Meechl's design Meechl MS2 SS1 2	Same State 1	88	1	75.5942	16.3095	29.2847	30	AUAAAACAUGAGGAUCACCCAUGUAGAAAUAUGGGAGGAUAUACAAAGACGAAAGUCAAAGUAGAAGGCCUAAAAG
4814824	Inspired by JR and Meechl	Same State 1	88	1	33.8036	3.80363	0	30	UGGAAACAUGAGGAUCACCCAUGUAAAAGGUGGUUAGGAUAUGCAAAACGGAAAACGAAAGCAGAAGGGACAAAAA
4814875	Redo	Same State 1	88	1	62.429	2.429	30	30	GAACCACAUGAGGAUCACCCAUGUCUAAGAAAUUAAGGAUAUGCACAAAAGGAAAUAACUGCAGAAGGUAAACGAA
4814968	Maslow Revisited	Exclusion 3	88	-1	73.4034	15.715	27.6883	30	AACAGUACAGGAUAUACAUGAGGAUCACCCAUGUGAGAAUUAAGUGGCGUACCACAAAGUAGAAGGGUACUGGA
4815097	Orerzadi	Exclusion 3	88	-1	30	0	0	30	AAAGACAGAGGAUAUACAUGAGGAUCACCCAUGUGGCGAAAAAAAAUCCAUUUGGCAUGUAGAAGGCUGUAUGA
4815128	Meechl Ex4 2	Exclusion 4	88	-1	64.4716	4.47165	30	30	AAGAAGUGAGGAUAUAGUUGCACUAGCUAAUGCUAGUGCAACUAGAAGGCACAUGAGGAUCACCCAUGUAAAAG
4815170	Meechl Ex4 3	Exclusion 4	88	-1	60	0	30	30	AACAUGUCAGGAUAUGCAACAGGAGACUGACACGCGAGUGAGCAGAAGGGACAUGAGGAUCACCCAUGUUCAAA
4815318	Wider Swing	Exclusion 3	88	-1	69.7098	9.70976	30	30	AAGACUAGAGGAUAUACAUGAGGAUCACCCAUGUAACUGUCAGGUGACUGACGGAGAUGUAGAAGGCUAGUCAA
4815498	Meechl Ex3 2	Exclusion 3	88	-1	68.9493	21.4306	17.5187	30	AAAGGACGAGGAUAUACAUGAGGAUCACCCAUGUAAAAAACAUAAUAAAAGAACUUAUGUAGAAGGCGUCCAAA
4815642	Meechl Ex3 3	Exclusion 3	88	-1	58.1247	0.7983	27.3264	30	AAAAACAUAGGAUAUACAUGAGGAUCACCCAUGUUAAAAUAAAGAAAGGGAGAAAUAAGUAGAAGGAUGAAAAA
4816455	Rumplestiltskin	Exclusion 1	88	-1	47.0484	5.34088	11.7075	30	GGGAAACAUGAGGAUCACCCAUGUGAGGAUAUCGAAAAAAAAAAAAAAAAAAAAAAAACGAGAAGGCACACCGG
4816657	exclusion 1	Exclusion 1	88	-1	30	0	0	30	AAAAAACAUGAGGAUCACCCAUGUCAGGAUAUCCGAAAAAAAAAAAAAAAAAAAAAAAGGAGAAGGGACAAAAA
4819098	Meechl MS2 Ex2 2	Exclusion 2	88	-1	30.997	0.997026	0	30	GAAAACAGAGGAUAUACAUGAUUAUGACGAAAGUCAUAAAAACAUGAGGAUCACCCAUGUAGAAGGCUGAAGAA
4819121	Meechl MS2 Ex2 3	Exclusion 2	88	-1	60	0	30	30	GAAAACAGAGGAUAUACAAAAUUGACACGAAAGGUGCAAAAACAUGAGGAUCACCCAUGUAGAAGGCUGAAGAA
4819221	Pariah 1 (MS2 Riboswitches - Same State 1)	Same State 1	88	1	26.7935	0	0	26.7935	AAGAAACAUGAGGAUCACCCAUGUAAAUAAAUCUCAGGAUAUCGUACAUGGAAGAUCUAACGAGAAGGGAGAAGAA
4819253	Meechl MS2 Ex1	Exclusion 1	88	-1	64.2484	4.24843	30	30	AAAAAACAUGAGGAUCACCCAUGUGAGGAUAUUAAAAAUAAGAAGGCAUAAAAAAAAAUAAGAAGGCACAUGAA
4819456	Pariah 2 (MS2 Riboswitches - Same State 1)	Same State 1	88	1	65.8951	5.89508	30	30	AAGAAACAUGAGGAUCACCCAUGUAAAUUUAAGAGAGGAUAUCGUACAUGGAAGAUUUAACGAGAAGGCUCUAGAA
4819470	Pariah 3 (MS2 Riboswitches - Same State 1)	Same State 1	88	1	68.3891	8.38912	30	30	AAGAAACAUGAGGAUCACCCAUGUAAAUUCAAGAGAGGAUAUCGUACAUGGAAGAUUCAACGAGAAGGCUCUAGAA
4820013	Design 1 - Brourd - Exclusion 3	Exclusion 3	88	-1	61.4284	2.35654	29.0718	30	AACUAGCUAGGAUAUACAUGAGGAUCACCCAUGUAAAAAAAAAAAAAAAAAUUUUUAUGUAGAAGGAGCUAGUA
4820020	Design 2 - Brourd - Exclusion 3	Exclusion 3	88	-1	32.6291	2.62913	0	30	AACUAGCUAGGAUAUACAUGAGGAUCACCCAUGUAAAAAAAAAAAAAAAGAUCAAAAUGUAGAAGGAGCUAGUA
4820027	Design 3 - Brourd - Exclusion 3	Exclusion 3	88	-1	62.2981	6.08451	26.2136	30	AACUAGCUAGGAUAUACAUGAGGAUCACCCAUGUAAAAAAAAAAAAAAAGAUUUAUAUGUAGAAGGAGCUAGUA
4820518	Exclusion 4	Exclusion 4	88	-1	60	0	30	30	AAGAGGUGAGGAUAUCGAAGAAGAAGAAGAAGAAGAAGAAACGAGAAGGCACAUGAGGAUCACCCAUGUAAGAA
4820525	Exclusion 4C	Exclusion 4	88	-1	60	0	30	30	AACAGGUGAGGAUAUCGAACAACAACAACAACAACAACAAACGAGAAGGCACAUGAGGAUCACCCAUGUAAGAA
4820527	Exclusion 4Col	Exclusion 4	88	-1	63.9624	3.96239	30	30	AGCAGGUGAGGAUAUCGAUUAAGAUUAACAUUAUUAUUAAACGAGAAGGCACAUGAGGAUCACCCAUGUAAGGA
4820531	SameState1	Same State 1	88	1	63.802	7.24234	26.5596	30	AGGAGACAUGAGGAUCACCCAUGUGAGAAGAGGCGAGGAUAUCGAAAAAAAAAAAAAAAACGAGAAGGCGCGAGAA
4820533	SameState1NO	Same State 1	88	1	61.6475	1.64747	30	30	ACGGCACAUGAGGAUCACCCAUGUGCCGAGAGGCGAGGAUAUCGAAAAAAAAAAAAAAAACGAGAAGGCGCGAGAA
4820535	Same State 2 AA	Same State 2	88	1	64.2159	4.21593	30	30	AAGAAAGAAACGCAGGAUAUGCAAAACAAAACAUGAGGAUCACCCAUGUCAAACAAACAAACAAAGCAGAAGGGCGAAAGAAAGAA
4820539	Same State 2 B	Same State 2	88	1	65.1541	5.15412	30	30	AAGAAAGAAACGCAGGAUAUGCAAAACAAAACAUGAGGAUCACCCAUGUCUUACUUACAAACAAAGCAGAAGGGCGAAAGAAAGAA
4820896	Inspired by Nando	Exclusion 1	88	-1	51.7689	0	21.7689	30	AAAAAACAUGAGGAUCACCCAUGUGAGGAUAUCGAAAAGUCAAAGAAAAAGACGAAAACGAGAAGGCGCAAAAA
4820955	Fiskers Exclusion 3 D2 variant	Exclusion 3	88	-1	61.7038	1.70381	30	30	AAAAAGUGAGGAUAUACAUGAGGAUCACCCAUGUGAAAGUCGAAAAAAAAGACAAGAAGUAGAAGGCACAAAAA
4821727	Half & Half + G Boost	Exclusion 1	88	-1	30	0	0	30	AAAAAACAUGAGGAUCACCCAUGUAAGGAUAUGCGAAAAAAAAAAAAAAAAAAAAAAAGCAGAAGGUACAAAAA
4821747	GU Unglue + G Boost	Exclusion 1	88	-1	25.2506	0	1.76281	23.4878	AAAAAACAUGAGGAUCACCCAUGUGAGGAUAUGCGAAAAAAAAAAAAAAAAAAAAAAAGCAGAAGGUACAAAAA
4822700	Exclusive 1	Exclusion 1	88	-1	60	0	30	30	AACAAACAUGAGGAUCACCCAUGUAAGGAUAUACGAAACAAACAAACAAACAAACAAAGUAGAAGGUACAGGAA
4823020	Exclusion 3 This and That	Exclusion 3	88	-1	57.6768	0	27.6768	30	GGAAAGCGAGGAUAUACAUGAGGAUCACCCAUGUUAACAAACAAACAAACAAACAAAAGUAGAAGGCGCAAAAU
4823039	Exclusion 4 Willow	Exclusion 4	88	-1	60	0	30	30	GGAAAGUGAGGAUAUGCAUAACAAACACAAACACAAACAAAGCAGAAGGCACAUGAGGAUCACCCAUGUAAACA
4823069	Pariah 4 (MS2 Riboswitches - Same State 2)	Same State 2	88	1	73.8818	19.7203	24.1615	30	AAAUAAAUGACUAAGGAUAUAUCAGAGAAAACAUGAGGAUCACCCAUGUAAUAAUAAAAAGGGUGAUAGAAGGUAGUCAACAAACA
4823098	Pariah 5 (MS2 Riboswitches - Same State 2)	Same State 2	88	1	72.2849	12.2849	30	30	AAAUAAAGGACUAAGGAUAUAUCACAUGAAACAUGAGGAUCACCCAUGUAAUAAUACAAAGGGUGAUAGAAGGUAGUCCACAAACA
4823108	Exclusion 4 Float	Exclusion 4	88	-1	60.0797	0.079749	30	30	GGAAAGUGAGGAUAUGCAUAACAAAUACAAAGAGAAACAAAGCAGAAGGCACAUGAGGAUCACCCAUGUAAACA
4823113	Exclusion 4 Electric	Exclusion 4	88	-1	60	0	30	30	GGAAAGUCAGGAUAUGGAUAAUAAAUACAAAUAGAAACAAACCAGAAGGGACAUGAGGAUCACCCAUGUAAACA
4823130	Pariah 6 (MS2 Riboswitches - Same State 2)	Same State 2	88	1	59.9955	20.5405	9.45505	30	AAAUAAAGGACUAAGGAUAUAUCGCAUGACACAUGAGGAUCACCCAUGUGGUAACACAGAGGGUGAUAGAAGGUAGUCCACAAACA
4824015	Fiskers Exclusion 4 D1	Exclusion 4	88	-1	65.2121	5.21207	30	30	AAAAAGUCAGGAUAUGUCAAAGGUCACGAAAGUGACAAAGGACAGAAGGGACAUGAGGAUCACCCAUGUAAAAA
4824024	Fiskers Exclusion 4 D2	Exclusion 4	88	-1	62.8396	2.83963	30	30	AAAAAGUCAGGAUAUAGCAAAGGUCACGAAAGUGACAAAGGCUAGAAGGGACAUGAGGAUCACCCAUGUAAAAA
4824026	Fiskers Exclusion 4 D3	Exclusion 4	88	-1	61.356	1.35598	30	30	AAAAAGUCAGGAUAUGGCAAAGGUCACGAAAGUGACAAAGGCUAGAAGGGACAUGAGGAUCACCCAUGUAAAAA
4824454	Mod of Meechl	Exclusion 2	88	-1	60	0	30	30	AAAAACAGAGGAUAUACAAAAUGAUGACGAAAGUCAUCAAAACAUGAGGAUCACCCAUGUAGAAGGCUGAAAAA
4824640	Fiskers Exclusion 2 D3	Exclusion 2	88	-1	60	0	30	30	AAAAGUCGAGGAUAUGCAAAAUGAUUGCGAAAGCAAUCAAAACAUGAGGAUCACCCAUGUAGAAGGCGACAAAA
4826483	2	Exclusion 1	88	-1	31.6144	0	1.61444	30	AAAAAACAUGAGGAUCACCCAUGUGAGGAUAUGGAAAAAAAAAAAAAAAAAAAAAAAACCAGAAGGCACAAAAA
4828732	Mat - Mod of Eli	Exclusion 1	88	-1	30	0	0	30	AAAAAACAUGAGGAUCACCCAUGUGAGGAUAUCCAAAAGUUAAAUAAAAAGACGAAAAGGAGAAGGCGCAAAAA
4828749	Mat - Mod of Nando	Exclusion 1	88	-1	52.5697	3.13197	19.4378	30	AAAAAACAUGAGGAUCACCCAUGUGAGGAUAUGACUUAAAUAAAGAAAGAAGAAAUAGUCAGAAGGCACAAAUA
4828765	Mat - Mod of Eli 2	Exclusion 1	88	-1	52.2402	2.46848	19.7717	30	AAAAAACAUGAGGAUCACCCAUGUGAGGAUAUCGAAAAGUCAAAGAAAAAGACGAAAACGAGAAGGCACAAAAA
4828770	Mat - Mod of Eli	Exclusion 2	88	-1	60	0	30	30	AAAACUCGAGGAUAUGCAAAAUGAUUGCGAAAGCAAUCAAAACAUGAGGAUCACCCAUGUAGAAGGCGAGAAAA
4828781	Mat - Mod of Meechl	Exclusion 2	88	-1	60	0	30	30	AAAAACAGAGGAUAUACAAAAUUAUGACGAAAGUCAUAAAAACAUGAGGAUCACCCAUGUAGAAGGCUGGAAAA
4828790	Mat - Mod	Exclusion 2	88	-1	52.4009	0	22.4009	30	AAAGCUGAAGGAUAUACUUGGAAAAAAAAAAAAAAAAAAAAACAUGAGGAUCACCCAUGUAGAAGGUCAGAUAA
4828800	Mat - Mod of Eli	Exclusion 3	88	-1	60.0422	0.0422146	30	30	AAAAAGUGAGGAUAUACAUGAGGAUCACCCAUGUGAAAUCGGAAAAAAAAGGAAAAAAGUAGAAGGCACAAAAA
4828809	Mat - Mod of Nando	Exclusion 3	88	-1	58.8285	0	28.8285	30	AAAAGUAGAGGAUAUACAUGAGGAUCACCCAUGUAGAAAGGAAGUAUAUAUAUGGCGUGUAGAAGGCUGCAUGA
4828815	Mat - Mod of Meechl	Exclusion 3	88	-1	59.2525	0.116043	29.1365	30	GAAAACAUAGGAUAUACAUGAGGAUCACCCAUGUUAAAAUAAAGAAAGGGAGAAAUAAGUAGAAGGAUGAAAAA
4828826	Mat - Mod of Eli	Exclusion 4	88	-1	60	0	30	30	AAAAAGUCAGGAUAUAGAAAAGGUCACGAAAGUGACAAAGGCUAGAAGGGACAUGAGGAUCACCCAUGUAAAAA
4828833	Mat - Mod of Nando	Exclusion 4	88	-1	64.2626	4.26258	30	30	AAAAAGUCAGGAUAUGCGAAGGCGUCUGAUAGACGAGGCUAGCAGAAGGGACAUGAGGAUCACCCAUGUAAAAA
4828849	Mat - Mod of Meechl	Exclusion 4	88	-1	60	0	30	30	AACAUGUCAGGAUAUGCAAAAGGAGACUGACACGCGAGUGAGCAGAAGGGACAUGAGGAUCACCCAUGUUCAAA
4828866	Mat - Mod of Nando	Same State 1	88	1	68.3309	9.19618	29.1347	30	AGCGAACAUGAGGAUCACCCAUGUGAAAAACAUAGAGGAUAUGUCGCAUGCGUGUAAAAGACAGAAGGCUAUCGCG
4828870	Mat - Mod	Same State 1	88	1	35.2014	0.337167	4.86422	30	AGAAGACAUGAGGAUCACCCAUGUGCACGUGGAGGAGGAUAUGCUAGUAGAAGAUAGAAUGCAGAAGGCCUAAGAA
4828877	Mat - Mod of Eli	Same State 1	88	1	77.1333	17.1333	30	30	GAAAAACAUGAGGAUCACCCAUGUAGAAAUAUGGGAGGAUAUACAAAGACGAAAGUCAAAGUAGAAGGCCUAAAAG
4828916	Mat - Mod of Eli	Same State 2	88	1	72.3366	12.3366	30	30	AAAAAAAAAAGGCAGGAUAUCCAAAAAAAAACAUGAGGAUCACCCAUGUAAAAAAAAAAAAAAUGGGAGAAGGGCCAAAAAAAAAA
4828919	Mat - Mod of Nando	Same State 2	88	1	69.4859	9.48593	30	30	AAAAAAAAAGUAGAGGAUAUCCGAGUGGUAACAUGAGGAUCACCCAUGUGAAGAAAGGAAGAUGAGGAGAAGGCUACAAAAAAAAA
4828926	Mat - Mod of Meechl	Same State 2	88	1	14.6388	0.63035	3.26167	10.7468	AAGAAAGAAACAUAGGAUAUCAAGAAUAUAACAUGAGGAUCACCCAUGUAAAUACGAAAGUAUAAUGAGAAGGAUGGAUGAUCUUC
4829103	Maonis	Exclusion 4	88	-1	62.5624	5.2135	27.3489	30	CUCGUGUCAGGAUAUGGAAGGCCGUUUGAUUAACGAGGGUACUAGAAGGGACAUGAGGAUCACCCAUGUAAAAA
4829124	Velema	Exclusion 4	88	-1	60	0	30	30	CUCGUGUUAGGAUAUGGAUAGCCGUUUGACGAGCGAGGGCACUAGAAGGAACAUGAGGAUCACCCAUGUAAAAA
4829537	4736266_48166_1	Exclusion 1	88	-1	17.826	0	17.826	0	GAUCCACAUGAGGAUCACCCAUGUGAGGAUAUCGUGCAGAAAAAAAAAAAAAACUGCACGAGAAGGCACAUGGG
4829693	4736266_48166_2	Exclusion 1	88	-1	21.9624	0	0	21.9624	AAUCCACAUGAGGAUCACCCAUGUGAGGAUAUCGUGCAGAAAAAAAAAAAAAACUGCACGAGAAGGCACAUGGA
4829714	4736266_48166_3	Exclusion 1	88	-1	38.1179	8.11791	0	30	AAAAAACAUGAGGAUCACCCAUGUGAGGAUAUCGUGCAGAAAAAAAAAAAAAACUGCACGAGAAGGCACAUGAA
4830304	4736267_48166_1	Exclusion 2	88	-1	30	0	30	0	AAGCACAGAGGAUAUACAUGGGUGAUAAAAAUCAUGUAAAAACAUGAGGAUCACCCAUGUAGAAGGCUGUGCAA
4830317	4736267_48166_2	Exclusion 2	88	-1	30.6959	0.695934	30	0	AAGCACAGAGGAUAUACAUGGGUGAUAAAAAAAAUGUAAAAACAUGAGGAUCACCCAUGUAGAAGGCUGUGCAA
4830326	4736267_48166_3	Exclusion 2	88	-1	32.4266	0	6.74291	25.6837	AAGCACAGAGGAUAUACAUGGGUAAAAAAAAAAAAAAAAAAACAUGAGGAUCACCCAUGUAGAAGGCUGUGCAA
4830788	close, no cigar	Exclusion 1	88	-1	50.0882	0	20.0882	30	UAAAAACAUGAGGAUCACCCAUGUGAGGAUAUCGAAAAAAAAAAAUUAAAAAAGGAAGCGAGAAGGUACGGGAU
4831471	water's exclusion 1 again	Exclusion 1	88	-1	47.7016	2.52775	15.1739	30	AAAAAACAUGAGGAUCACCCAUGUAAGGAUAUGCUAAAAAAAAAAAAAAAAAAAAAAUGCAGAAGGUACAAAAA
4831479	water's exclusion 1 3rd time	Exclusion 1	88	-1	39.4038	0	9.40378	30	AAAAAACAUGAGGAUCACCCAUGUGAGGAUAUGCUAAAAAAAAAAAAAAAAAAAAAAUGCAGAAGGUACAAAAA
4831513	water's exclusion 2	Exclusion 2	88	-1	30	0	0	30	AAAAACGUAGGAUAUACAUGAAAAAAAAAAAAAAAAAAAAGACAUGAGGAUCACCCAUGUAGAAGGGCGAAAAA
4831517	water's exclusion 2 2nd	Exclusion 2	88	-1	30	0	0	30	AAAAAGAUAGGAUAUACAUGAAAAAAAAAAAAAAAAAAAAGACAUGAGGAUCACCCAUGUAGAAGGGUCAAAAA
4831539	water's exclusion 2 last	Exclusion 2	88	-1	54.3682	0	24.3682	30	AAAAAGCUAGGAUAUACAUGAAAAAAAAAAAAGUAAAAAAAACAUGAGGAUCACCCAUGUAGAAGGAGCAAAAA
4831568	water's exclusion 3	Exclusion 3	88	-1	53.7499	0	23.7499	30	AAAAAGUGAGGAUAUACAUGAGGAUCACCCAUGUUAAAAAAGGAAAAAAAAAAAAAAUGUAGAAGGCGCAAAAA
4831589	water's exclusion 3 2nd	Exclusion 3	88	-1	57.6487	0.0333262	27.6154	30	AGAAAGUGAGGAUAUACAUGAGGAUCACCCAUGUAGAACGAGAGUUAUAAAAAUGGAAGUAGAAGGCGCAAAAG
4831604	water's exclusion 3 last	Exclusion 3	88	-1	60	0	30	30	AAGAGGCGAGGAUAUACAUGAGGAUCACCCAUGUAAUCCGGAUAAGGAAGCAUGUCGUGUAGAAGGUGCCAUGA
4831644	water's exclusion 4 2nd	Exclusion 4	88	-1	51.3566	1.72149	19.6351	30	AAAAAGUCAGGAUAUGUGAAAAAAAAAAAAAAAAAAAAAAAACAGAAGGGACAUGAGGAUCACCCAUGUAAAAA
4831747	water's exclusion 4 last	Exclusion 4	88	-1	51.1313	0	21.1313	30	AAAAAGUCAGGAUAUAUCAAAAAAAAAGAAAAAAAAAAAAGAUAGAAGGGACAUGAGGAUCACCCAUGUAAAAA
4831770	I 'NO' this state well	Same State 1	88	1	56.1417	0.807878	25.3339	30	AAAUUACAUGAGGAUCACCCAUGUUUAAAAAAUAUAGGAUAUGUAAAAAAAAAAAAAAAAACAGAAGGGUAAAAAA
4831783	I 'NO' this state well 2	Same State 1	88	1	56.8952	1.77404	25.1211	30	AAAGUACAUGAGGAUCACCCAUGUUGAAAAAAUCGAGGAUAUGCGAAAAAAAAAAAAAAAGCAGAAGGUGAAAAAA
4831791	something completely different	Same State 1	88	1	62.1168	9.3397	22.7771	30	AGGAAACAUGAGGAUCACCCAUGUAAAAGGUGGGUAGGAUAUGCGAAAAGAAAAAGAAAAGCAGAAGGGCCAAGAA
4831804	Same 2	Same State 2	88	1	71.8803	11.8803	30	30	AAAAAAAAAAGUGAGGAUAUGGGAAAAUUAACAUGAGGAUCACCCAUGUGAUAAAAAAAAAAAAACCAGAAGGUACAAAAAAAAAA
4831812	Same 2 again I have no idea	Same State 2	88	1	0	0	0	0	AAAAAAAAACGUGAGGAUAUGUGAAAAUUAACAUGAGGAUCACCCAUGUGAUAAAAAAAAAAAAAACAGAAGGUACAAAAAAAAAA
4831824	so let's mod Hyphema	Same State 2	88	1	69.0031	9.0031	30	30	AAAUAAAGGACUGAGGAUAUACCACAUGAAACAUGAGGAUCACCCAUGUAAUAAUACAAAGGGUGGUAGAAGGUAGUCCACAAACA
4831827	try 1	Exclusion 1	88	-1	36.0106	6.01061	0	30	AAAGGACAUGAGGAUCACCCAUGUGAGGAUAUGCUCUACGAACGAAUACACAUGAGAAGCAGAAGGCACAUAAG
4831840	try 2	Exclusion 1	88	-1	35.4792	5.47921	0	30	UAAGGACAUGAGGAUCACCCAUGUGAGGAUAUGCUCUACGAACGUUUAUUUAUGAGAAGCAGAAGGCACAUUUU
4831847	try 2	Exclusion 1	88	-1	45.0235	6.67991	8.34358	30	CACGGACAUGAGGAUCACCCAUGUGAGGAUAUGCUCUACGAACGUUUUCCCACGAGAAGCAGAAGGCACAUUUC
4831917	Exclusion one redone	Exclusion 1	88	-1	60	0	30	30	GGAAAACAUGAGGAUCACCCAUGUGAGGAUAUUGAAACAAACAAAACAAACAAACAAACAAGAAGGCACAGGAA
4831927	Exclusion 2 Three redone	Exclusion 2	88	-1	53.2759	0	23.2759	30	GGAAAGUAAGGAUAUGCGAACAAACAAACAAACAAAAGGGAACAUGAGGAUCACCCAUGUAGAAGGUGCAAACA
4831936	Exclusion 2 Two redone	Exclusion 2	88	-1	55.8542	0	25.8542	30	GGAAAGCAAGGAUAUGCAAACAAACAAACAAACAAAAGGGAACAUGAGGAUCACCCAUGUAGAAGGUGCAAACA
4831956	Exclusion 2 XX	Exclusion 2	88	-1	55.461	0	25.461	30	GGAAAGCAAGGAUAUACAAACAAACAAACAAACAAAAGGGAACAUGAGGAUCACCCAUGUAGAAGGUGCAAACA
4831969	Exclusion 3 plus	Exclusion 3	88	-1	52.7295	0.153153	22.5764	30	GGAAAGCGAGGAUAUACAUGAGGAUCACCCAUGUAAAAGAAAAGAAAAGAAAGAAAAUGUAGAAGGCGCAAAAA
4831977	Exclusion 3 Strange	Exclusion 3	88	-1	54.4177	0	24.4177	30	GGAAAGCGAGGAUAUACAUGAGGAUCACCCAUGUAAACAAACAAACAAACAAACAAAUGUAGAAGGCGCAAAAC
4832023	Meow	Same State 1	88	1	62.4907	5.76745	26.7232	30	GGAGUACAUGAGGAUCACCCAUGUUGGAACGAAGUAGGAUAUGUACAAUAUUAAAUAAAAACAGAAGGACUAAUAA
4832035	Gold Rush	Same State 1	88	1	65.3094	5.30941	30	30	GGAGUACAUGAGGAUCACCCAUGUUGGAACAAAGUAGGAUAUGUACAAUAUUAAAUAAAAACAGAAGGACUAAGAA
4832044	I'm in a state	Same State 1	88	1	9.58256	0	0	9.58256	GGAUAACAUGAGGAUCACCCAUGUACAUGGGUACAAGGAUAUGUAAAAUAAAACAAACAAACAGAAGGUGUAAAAA
4832062	Ungainly	Same State 2	88	1	58.4738	4.22091	30	24.2529	GGAAAGAAAAGCGAGGAUAUGCUAGGUAAUACAUGAGGAUCACCCAUGUUUUUUUUUAACAAAUUGCAGAAGGCGCAAGAAAGAAA
4832078	Club and Ball	Same State 2	88	1	48.3735	2.04107	16.3325	30	GGAUACAUACAGAAGGAUAUGAGAACAAAGACAUGAGGAUCACCCAUGUACAAAAGGUGGAACAAUCAGAAGGUCUAAACAACAAA
4832101	Thing 1 and Thing 2	Same State 2	88	1	44.2334	1.55845	12.6749	30	GGAUAUAUACAGGAGGAUAUGAGAACAAAGACAUGAGGAUCACCCAUGUACAAAAGGUGGAACAAUCAGAAGGUCUAAACAACAAA
4832143	GC super strong! + G boost	Exclusion 3	88	-1	34.7571	0	4.75707	30	AAAAAGCGAGGAUAUACAUGAGGAUCACCCAUGUGAAAAAAAAAAAAAAAAAAAAAAAGUAGAAGGCGCAAAAA
4832148	GC super strong! + G boost - take 2	Exclusion 3	88	-1			12.3282	30	AAAAACCGAGGAUAUACAUGAGGAUCACCCAUGUGAAAAAAAAAAAAAAAAAAAAAAAGUAGAAGGCGGAAAAA
4832150	GC super strong! + G boost - take 3	Exclusion 3	88	-1	43.5627	0	13.5627	30	AAAAAGGGAGGAUAUACAUGAGGAUCACCCAUGUGAAAAAAAAAAAAAAAAAAAAAAAGUAGAAGGCCCAAAAA
4832164	Flexi GU!	Exclusion 2	88	-1	50.986	0	20.986	30	AAAAAAUGAGGAUAUACAUGAAAAAAAAAAAAAAAAAAAAAACAUGAGGAUCACCCAUGUAGAAGGCGUAAAAA
4832166	GC GU GC sandwich	Exclusion 2	88	-1	49.1737	0	19.1737	30	AAAAAGUGAGGAUAUACAUGAAAAAAAAAAAAAAAAAAAAAACAUGAGGAUCACCCAUGUAGAAGGCGCAAAAA
4832169	double AU!	Exclusion 2	88	-1	53.7668	0	23.7668	30	AAAAAUAGAGGAUAUACAUGAAAAAAAAAAAAAAAAAAAAAACAUGAGGAUCACCCAUGUAGAAGGCUAAAAAA
4832304	all GC all the time + G boost - take 2	Exclusion 4	88	-1	55.1774	0	25.1774	30	AAAAAGUGAGGAUAUCGGAAAAAAAAAAAAAAAAAAAAAAACGAGAAGGCACAUGAGGAUCACCCAUGUAAAAA
4832315	all GC all the time + G boost - take 3	Exclusion 4	88	-1	51.2794	2.45048	18.8289	30	AAAAAGUCAGGAUAUCGGAAAAAAAAAAAAAAAAAAAAAAACGAGAAGGGACAUGAGGAUCACCCAUGUAAAAA
4832461	mod of top voted: #1	Same State 1	88	1	30	0	0	30	AGGAAACAUGAGGAUCACCCAUGUAAAAGGUGGUUAGGAUAUGCAAAAAGAAAAAGAAAAGCAGAAGGGACAAGAA
4832488	mod of top voted: #2	Same State 1	88	1	37.2657	0	7.26567	30	AGGAGACAUGAGGAUCACCCAUGUGCACGUGGAGGAGGAUAUGCUAGUAGAAGAUAGAAAGCAGAAGGCCUAAGAA
4832517	mod of top voted: #3	Same State 1	88	1	68.9865	8.98647	30	30	CGCGAACAUGAGGAUCACCCAUGUGAAAAACACAGAGGAUAUGUCGCAUGCGUGUAAAAGACAGAAGGCUGUCGCG
4832584	Mod of Mat of Meechl	Same State 2	88	1	17.8363	2.46226	5.92424	9.44982	AAGAAAGAAACGUAGGAUAUCAAGAAUAUAACAUGAGGAUCACCCAUGUAAAUACGAAAGUAUAAUGAGAAGGAUGGAUGAUCUUC
4832604	Mod of Mat of Nando	Same State 2	88	1	63.8889	11.6411	22.2477	30	AAAAAAAAAGUAUAGGAUAUCCGAGUGGUAACAUGAGGAUCACCCAUGUGAAGAAAGGAAGAUGAGGAGAAGGAUACAAAAAAAAA
4832617	Mod of Mat of Eli	Same State 2	88	1	70.8648	11.7947	29.0701	30	AAAAAAAAAAGGCAGGAUAUCCAAAAAAAAACAUGAGGAUCACCCAUGUAAAAAAAAAAAAAAUGGGAGAAGGGUCAAAAAAAAAA
4832763	Excls3-I	Exclusion 3	88	-1	30	0	0	30	AAAAAGCGAGGAUAUACAUGAGGAUCACCCAUGUAAAAAAAAAGAGAUGAAACAUCAUGUAGAAGGCGCAAAAA
4832773	Excls3-II	Exclusion 3	88	-1	30	0	30	0	AAAAAGCGAGGAUAUACAUGAGGAUCACCCAUGUAAAAAACAUGGGAUGAAACAUCAUGUAGAAGGCGCAAAAA
4832785	Excls3-III	Exclusion 3	88	-1	32.4372	2.43725	30	0	AAAAACUAAGGAUAUACAUGAGGAUCACCCAUGUAAAAAAUGCAUGGGAAAACCUCAUGUAGAAGGUAGAAAAA
4832826	Ecls4-I	Exclusion 4	88	-1	65.949	5.94896	30	30	AAAGAGUCAGGAUAUUCGUAUAGAGUAGCGCGACUCUAUACGAAGAAGGGACAUGAGGAUCACCCAUGUAAAAA
4832834	Ecls4-II	Exclusion 4	88	-1	66.5158	6.51581	30	30	AAAAAGUCAGGAUAUUCGGAUAGGAAAACGAAAACCUAUCCGAAGAAGGGACAUGAGGAUCACCCAUGUAAAAA
4832836	Ecls4-III	Exclusion 4	88	-1	64.6298	4.62981	30	30	AAAAAGUCAGGAUAUUCGGAAGGGAAAGCGCAAACCCAACCGAAGAAGGGACAUGAGGAUCACCCAUGUAAAAA
4833121	Ex1 sub 1	Exclusion 1	88	-1	40.947	2.56179	8.38524	30	AAUAAACAUGAGGAUCACCCAUGUAAGGAUAUGCGAACAAUAAGAAGACAAUAAUAAAGCAGAAGGUACAAGAG
4833126	Ex1 sub 2	Exclusion 1	88	-1	50.3435	0.446544	19.8969	30	AACAAACAUGAGGAUCACCCAUGUCAGGAUAUCCGAAAUAAAGAAACAAUAAUAAUAAGGAGAAGGGACUAAAU
4833142	Excalibur	Exclusion 1	88	-1	54.0477	2.28854	21.7592	30	AGAAAACAUGAGGAUCACCCAUGUAAGGAUAUGCUAAGGGUGGCUUCGGCCACCCAAUGCAGAAGGUACAAAUA
4833171	Ex 2 sub 1	Exclusion 2	88	-1	70.1921	10.1921	30	30	AAAAAGGUAGGAUAUACGAAAAAAAAGGGUAGAAAAAAAACACAUGAGGAUCACCCAUGUAGAAGGACCAAAAA
4833177	Ex 2 sub 2	Exclusion 2	88	-1	60.3005	0.300467	30	30	AAAAAGGUAGGAUAUACGAGGAGAAAUAAUAAAUAAAUAAAACAUGAGGAUCACCCAUGUAGAAGGACCAAAAA
4833179	Ex 2 sub 3	Exclusion 2	88	-1	62.6978	2.69781	30	30	AAAAAGUGAGGAUAUACGAGGAGAAACAACAAACAAACAAAACAUGAGGAUCACCCAUGUAGAAGGCACAAAAA
4833198	Ex3 sub 1	Exclusion 3	88	-1	59.3854	2.28827	27.0971	30	AAAAAGGCAGGAUAUACAUGAGGAUCACCCAUGUAAAGAAAGAAAGAAGAAAGGGAAAGUAGAAGGGCCAAAAA
4833200	Ex3 sub 2	Exclusion 3	88	-1	31.3432	1.3432	0	30	AAAAAGGCAGGAUAUACAUGAGGAUCACCCAUGUAAAGAAAGAAAGAGGUGAAAGAAAGUAGAAGGGCCAAAAA
4833211	Ex3 sub 3	Exclusion 3	88	-1	56.3739	16.4506	9.92333	30	AAAAAGGCAGGAUAUACAUGAGGAUCACCCAUGUAAAGAAAAGAAAGAUCCAAAGAAAGUAGAAGGGCCAAAAA
4833250	Ex4 sub 1	Exclusion 4	88	-1	63.1516	3.15162	30	30	AGAAAGUGAGGAUAUACGAAACCAGCCUAAAUGGCUGGAAAGUAGAAGGCACAUGAGGAUCACCCAUGUAAAGA
4833253	Ex4 sub 2	Exclusion 4	88	-1	64.642	4.64205	30	30	AGAAAGUCAGGAUAUCAGAAACUAGUCGAAACGACUAGAAAUGAGAAGGGACAUGAGGAUCACCCAUGUAAGAA
4833259	Ex4 sub 3	Exclusion 4	88	-1	62.4643	2.46427	30	30	AGAAAGUCAGGAUAUCAGAAUAAGUCGAAAACGACUAGUAAUGAGAAGGGACAUGAGGAUCACCCAUGUAAGAA
4833279	Ex5 sub 1	Same State 1	88	1	75.2519	15.2519	30	30	AAGAAACAUGAGGAUCACCCAUGUAAGAUAAACACAGGAUAUGCGAAAAGAAACAAAGAAGCAGAAGGGUGAAGAA
4833284	Ex5 sub 2	Same State 1	88	1	30	0	0	30	AAUAAACAUGAGGAUCACCCAUGUAAAUGGGUACAAGGAUAUGCGAAAAGAAACAAAGAAGCAGAAGGUGUAAAGA
4833288	Ex5 sub 3	Same State 1	88	1	34.2203	6.25107	0	27.9693	AAUAAACAUGAGGAUCACCCAUGUAAAUGGGCGAUAGGAUAUGCGAAAAUAAAGAAAGAAGCAGAAGGAUCGAAGA
4833298	Ex 6 sub 1	Same State 2	88	1	76.8378	18.9373	27.9005	30	AUAUAUAUAAGGUAGGAUAUACUAAAGUAAACAUGAGGAUCACCCAUGUAAAGAAAGAAACUCAUGUAGAAGGACCAUAUAUAUAU
4833311	Ex6 sub 3	Same State 2	88	1	69.8668	9.86684	30	30	GUAUAUAUGAGGUAGGAUAUCCAAAAUAAAACAUGAGGAUCACCCAUGUAAAUAAAUAAUAAAUGGGAGAAGGACCACAUAUAUAC
4833315	Ex6 sub 5	Same State 2	88	1	69.4688	9.46879	30	30	GUAUGCAUGAGGUAGGAUAUCCAAAACAAAACAUGAGGAUCACCCAUGUAAACAAACAACAAAUGGGAGAAGGACCACAUGUAUAC
4833481	Bexeusisus	Same State 1	88	1	49.8424	7.49421	12.3481	30	AGUCCACAUGAGGAUCACCCAUGUCUGGAGAAGACAGGAUAUAAGGAAAAAAAAAAAAACUUAGAAGGGUCAAAAA
4833594	4736268_48166_1	Exclusion 3	88	-1	40.861	10.861	30	0	AAAGCACGAGGAUAUACAUGAGGAUCACCCAUGUAUAACCAACAUAGGUGAUCCUCAUGUAGAAGGCGUGCAAA
4833596	4736268_48166_2	Exclusion 3	88	-1	30	0	30	0	AAAGCACGAGGAUAUACAUGAGGAUCACCCAUGUAUAACCAAAAAAAAAGAUCCUCAUGUAGAAGGCGUGCAAA
4833598	4736268_48166_3	Exclusion 3	88	-1	31.9367	0	19.861	12.0757	AAAGCACGAGGAUAUACAUGAGGAUCACCCAUGUAUAAAAAAAAAAAAAAAUCCUCAUGUAGAAGGCGUGCAAA
4833609	4736271_48166_1	Exclusion 4	88	-1	26.699	0	26.699	0	CUCAUGUCAGGAUAUCGUGCAGCUACCGAAAGGUAGCUGCACGAGAAGGGACAUGAGGAUCACCCAUGUAUGAA
4833611	4736271_48166_2	Exclusion 4	88	-1	4.8599	0	0	4.8599	AUCAUGUCAGGAUAUCGUGCAGCUACCGAAAGGUAGCUGCACGAGAAGGGACAUGAGGAUCACCCAUGUAUGAA
4833631	4736271_48166_3	Exclusion 4	88	-1	60	0	30	30	CUCAUGUCAGGAUAUAGCCACAUGAGGAUCACCCAUGUGGACUAGAAGGGACAUGAGGAUCACCCAUGUAUGAA
4833744	4736272_48166_1	Same State 1	88	1	22.4287	0	22.4287	0	AAAAAACAUGAGGAUCACCCAUGUAAAAAAAUCACAGGAUAUAAGGUCGCGAAAGCGACCUUAGAAGGGUGAUCCU
4833764	Esgemaedso	Same State 2	88	1	49.8875	3.75458	16.1329	30	AAAAAAAAGCCCAAGGAUAUCCGGAUGAAGACAUGAGGAUCACCCAUGUGAAAAAAAAAAUAUGAGGAGAAGGUGGGAAAAAAAAA
4833770	4736272_48166_2	Same State 1	88	1	47.7092	17.7092	0	30	AAAAAACAUGAGGAUCACCCAUGUAAAAAAAUCACAGGAUAUAAGGUCGCGAAAGCGACCUUAGAAGGGUGAUCAA
4833800	4736272_48166_3	Same State 1	88	1	30	0	30	0	AAAAAACAUGAGGAUCACCCAUGUAAAAAAAAUAGAGGAUAUGGGUGAUCCAAAAAAAAACCAGAAGGCUAAAAAA
4833828	4736273_48166_1	Same State 2	88	1	30.3295	7.12324	23.2062	0	AAAAAAAAAUCACAGGAUAUACAAAAAAAAACAUGAGGAUCACCCAUGUAAAAAAAAAAAAAAAAGUAGAAGGGUGAUCCAAAAAA
4833835	4736273_48166_2	Same State 2	88	1	17.618	0	17.618	0	AAAAAAAAAUCACAGGAUAUACGAAAAAAAACAUGAGGAUCACCCAUGUGAAAAAAAAAAAAAAAGUAGAAGGGUGAUCCAAAAAA
4833839	4736273_48166_3	Same State 2	88	1	4.20527	0	0	4.20527	AAAAAAAGAUCACAGGAUAUACGAAAAAAAACAUGAGGAUCACCCAUGUAAAAAAAAAAAAAAAAGUAGAAGGGUGAUCCAAAAAA
4834178	Banishment 1 - Jieux - Exclusion 1	Exclusion 1	88	-1	55.0976	5.34196	19.7556	30	AAAAAACAUGAGGAUCACCCAUGUGAGGAUAUCUGUAUCCAAAAGGAAGUGUAGGAUCGGAGAAGGCACUAGGA
4834185	Banishment 2 - Jieux - Exclusion 1	Exclusion 1	88	-1	42.7339	1.87469	10.8592	30	AAAAAACAUGAGGAUCACCCAUGUGAGGAUAUCCAAAAGUCAAAGAAAAAGACGAAAAGGAGAAGGCACAAAAA
4834195	Banishment 3 - Jieux - Exclusion 1	Exclusion 1	88	-1	34.575	1.78528	2.78975	30	AAAAAACAUGAGGAUCACCCAUGUUAGGAUAUCCUGCAGAAAAAAAAAAAAAACUGCAGGAGAAGGAGCAAGGA
4834357	Banishment 4 - Jieux - Exclusion 2	Exclusion 2	88	-1	60	0	30	30	AAAAGUUGAGGAUAUACAAAAUGAUUGCGAAAUCAAUUAAAACAUGAGGAUCACCCAUGUAGAAGGCGAUAAAA
4834375	Banishment 5 - Jieux - Exclusion 2	Exclusion 2	88	-1	53.7811	0	23.7811	30	AAAAGGUUAGGAUAUGCGUGGAAAAAGUGUAUCUAAAAAAAACAUGAGGAUCACCCAUGUAGAAGGGACUUAAA
4834397	Banishment 6 - Jieux - Exclusion 2	Exclusion 2	88	-1	50.3528	0	20.3528	30	AUCGUUGGAGGAUAUGCUUGGAAAAAAAAAAAAAAAAAAAAACAUGAGGAUCACCCAUGUAGAAGGUCAAUGGA
4834415	Banishment 7 - Jieux - Exclusion 3	Exclusion 3	88	-1	61.7	1.70002	30	30	AAAAAGCGAGGAUAUACAUGAGGAUCACCCAUGUGAAAGUCGAAAAAAAAGACAAAAAGUAGAAGGCGCAAAAA
4834425	Banishment 8 - Jieux - Exclusion 3	Exclusion 3	88	-1	60.7572	0.823535	29.9336	30	AAAAGUAGAGGAUAUACAUGAGGAUCACCCAUGUAGAAAGGAAGUGUAUAUAUGGCAUGUAGAAGGCUACAUGA
4834432	Banishment 9 - Jieux - Exclusion 3	Exclusion 3	88	-1	56.0779	0	26.0779	30	AGCUGGUUAGGAUAUACAUGAGGAUCACCCAUGUUAAAAAAAAAAAAAAGAUUAAAGUGUAGAAGGGAUUAGUA
4834455	Banishment 10 - Jieux - Exclusion 4	Exclusion 4	88	-1	50.6102	0	20.6102	30	AAAAAGUCAGGAUAUAUCAAAGCCUAUGAAAGUGGGAAAGGGUAGAAGGGACAUGAGGAUCACCCAUGUAAAAA
4834526	Banishment 11 - Jieux - Exclusion 4	Exclusion 4	88	-1	61.9349	8.76554	23.1693	30	AAAAUGUGAGGAUAUCCGAAGGCGUCUGAUAGACGAGGCUAGGAGAAGGCACAUGAGGAUCACCCAUGUAAAAA
4834532	Banishment 12 - Jieux - Exclusion 4	Exclusion 4	88	-1	60	0	30	30	CUCUUGUAAGGAUAUCACCACACAAAAAAAAAAAAGUGUGGUGAGAAGGUACAUGAGGAUCACCCAUGUACUAA
4834540	Mod of jnicol	Exclusion 1	88	-1	30	0	0	30	AAAAAACAUGAGGAUCACCCAUGUCAGGAUAUCGUGCAGAAAAAAAAAAAAAACUGCACGAGAAGGGACAUGAA
4835144	Louisiana 1 - Jieux - Same State 1	Same State 1	88	1	53.4976	15.0922	8.40542	30	AAAAAACAUGAGGAUCACCCAUGUAAAAAAAUCGCAGGAUAUAAGGUCGCGAAAGCGACCUUAGAAGGGCGAUCCU
4835146	Louisiana 2 - Jieux - Same State 1	Same State 1	88	1	47.2463	13.3458	3.90047	30	AAAAAACAUGAGGAUCACCCAUGUAAAAAAAUCGCAGGAUAUAGGGUCGCGAAAGCGACCCUAGAAGGGCGAUCCU
4835148	Louisiana 3 - Jieux - Same State 1	Same State 1	88	1	42.4961	11.9406	0.555433	30	AAAAAACAUGAGGAUCACCCAUGUAAAAAAAUCGCAGGAUAUACGGUCGCGAAAGCGACCGUAGAAGGGCGAUCCU
4835194	Louisiana 4 - Jieux - Same State 2	Same State 2	88	1	71.1513	11.1513	30	30	AAAAAAAAAAGACAGGAUAUCCAAAAAAAAACAUGAGGAUCACCCAUGUAAAAAAAAAAAAAGUGGGAGAAGGGUCAAAAAAAAAA
4835199	Louisiana 5 - Jieux - Same State 2	Same State 2	88	1	68.221	8.29212	29.9289	30	AAAAAAAAAAGACAGGAUAUCCAAAAAAAAACAUGAGGAUCACCCAUGUAAAAAAAAAAAAAAUGGGAGAAGGGUCAAAAAAAAAA
4835213	Louisiana 6 - Jieux - Same State 2	Same State 2	88	1	60.9763	9.89425	21.082	30	AAAAAAAAAACGCAGGAUAUCCAAAAAAAAACAUGAGGAUCACCCAUGUAAAAAAAAAAAAAAUGGGAGAAGGGUGAAAAAAAAAA
4835712	coft	Exclusion 1	88	-1	56.0811	6.72197	19.3591	30	AUUAAACAUGAGGAUCACCCAUGUGAGGAUAUGCAAAAAAAAUUAUAUUAAAAAAAAAGCAGAAGGCACAUAUA
4835726	Mod of jnicol	Exclusion 2	88	-1	33.9689	3.96888	30	0	AAAGAGACAGGAUAUACAUGGGUGAUAAAAAUCAUGUAAAAACAUGAGGAUCACCCAUGUAGAAGGGUCUCAAA
4835770	Insulation 1	Exclusion 1	88	-1	53.0142	1.91751	21.0967	30	AUAAAACAUGAGGAUCACCCAUGUAAGGAUAUGCGAAAAUAAAAUAAAAUAAAAUAAAGCAGAAGGUACAAAAA
4835780	Mod of Brourd	Exclusion 2	88	-1	31.1489	0	1.14889	30	AGUCCAGAAGGAUAUACAUAGGUGAAAAAAAAAAAAAAACUACAUGAGGAUCACCCAUGUAGAAGGUCUGGACA
4835782	Fancy Pants	Exclusion 1	88	-1	49.7808	2.74183	17.039	30	AUAAAACAUGAGGAUCACCCAUGUGAGGAUAUGCUAAAAUAAAAUAAAAUAAAAUAAUGCAGAAGGCACAAAUA
4835810	High Five	Exclusion 1	88	-1	52.4351	1.0677	21.3674	30	AUAAAACAUGAGGAUCACCCAUGUCAGGAUAUACGAUAUUAAAUUUAAUAUAUUUAUAGUAGAAGGGACAAAUA
4835821	Starry's Exclusion 2	Exclusion 2	88	-1	30	0	0	30	AAAAAGACAGGAUAUACAUGAAAAAAAAAAAAAAAAAAAAAACAUGAGGAUCACCCAUGUAGAAGGGUCAAAAA
4835875	Tetraloop BlockHead	Exclusion 2	88	-1	60	0	30	30	AAUAACAGAGGAUAUACAAAAAUAAAAGGAAACAAAAGAAAACAUGAGGAUCACCCAUGUAGAAGGCUGAAUAA
4835884	Tetraloop hairpin BlockHead Variations	Exclusion 2	88	-1	60	0	30	30	AAUAACAGAGGAUAUGCAAAAAUAAGCGGAAACGCAAGAAAACAUGAGGAUCACCCAUGUAGAAGGCUGGAUAA
4835893	Tetraloop hairpin BlockHead Variation2	Exclusion 2	88	-1	60.7849	0.784871	30	30	AUAAGUCGAGGAUAUACAAAAUGCUAGCGAAAGCUAGCAUAACAUGAGGAUCACCCAUGUAGAAGGCGACAAUA
4835936	Mai Tai1	Exclusion 3	88	-1	60.1351	0.135144	30	30	AAAACGGUAGGAUAUACAUGAGGAUCACCCAUGUUAAAUUUAAAAAUAAAAUUAAAAUGUAGAAGGACCAAAAA
4835941	Mai Tai2 ala mod Fisker	Exclusion 3	88	-1	60.2926	0.292601	30	30	AUAAAGUGAGGAUAUACAUGAGGAUCACCCAUGUGAAAGUCUAAAAAAAUGACAAAAAGUAGAAGGCACAAAUA
4835957	Mai Tai 3 ala Nando	Exclusion 3	88	-1	57.9348	0	27.9348	30	AAUAGUGGAGGAUAUACAUGAGGAUCACCCAUGUAGAAAGGAAGUGUAUAUAUGGCGUGUAGAAGGCCAAAUAA
4835986	My Mind Is Going Dave	Exclusion 4	88	-1	58.797	0	28.797	30	AAUAAGUGAGGAUAUACGAAAUAAAUAAAUAAAUAAAUAAAGUAGAAGGCACAUGAGGAUCACCCAUGUAAUAA
4836024	The West [Loop] is Red	Exclusion 4	88	-1	64.9957	4.99572	30	30	AAUUAGUGAGGAUAUACGGGAGGGAGGGAGGGAGGGAGGGAGUAGAAGGCACAUGAGGAUCACCCAUGUAAUUA
4836040	And All that Jazx	Exclusion 4	88	-1	47.7872	0	17.7872	30	AACAAGUCAGGAUAUGUUAAAGGUUACGAAAGGGAUAAAGGGCAGAAGGGACAUGAGGAUCACCCAUGUAAUAA
4836056	Same State of Confusion	Same State 1	88	1	60.4062	9.35245	21.0538	30	AAGACACAUGAGGAUCACCCAUGUCAAGAGAGACGAGGAUAUCUGAAAAAAAAAAAAAAAGGAGAAGGCGUGAAAA
4836061	Same State of Confusion2	Same State 1	88	1	71.4971	11.4971	30	30	AAGACACAUGAGGAUCACCCAUGUCAAGAGAGACGAGGAUAUCUGAAUUAAUUAAAUUAAGGAGAAGGCGUGAAAA
4836065	Same State of Confusion3 mod Fisker	Same State 1	88	1	32.069	2.06901	0	30	AGGAAACAUGAGGAUCACCCAUGUAAAAGGUGGUUAGGAUAUGCGAUAAUAAAAAUAAUAGCAGAAGGGACAAGAA
4836117	Mod of Brourd	Exclusion 3	88	-1	62.7091	3.51598	29.1931	30	AACUAGCUAGGAUAUACAUGAGGAUCACCCAUGUAAAAAAAAAAAAAAAGAUAUAUAUGUAGAAGGAGCUAGUA
4836260	Exclusion 2 - Omei 1	Exclusion 2	88	-1	30	0	0	30	AAAUAGACAGGAUAUGCAUGAAAAUUAAAAAAAAAAAAAAAACAUGAGGAUCACCCAUGUAGAAGGGUCAAAAA
4836267	Mod of Brourd	Exclusion 4	88	-1	60.7828	0.782834	30	30	AUCAUGUAAGGAUAUGACUACAUAAAAAAAAAAAAAUGUAGUCAGAAGGUACAUGAGGAUCACCCAUGUACAAA
4836268	Exclusion 2 - Omei 2	Exclusion 2	88	-1	30	0	0	30	AAAUAGGCAGGAUAUACAUGAAAAUUAAAAAAAAAAAAAAAACAUGAGGAUCACCCAUGUAGAAGGGUCAAAAA
4836273	Exclusion 2 - Omei 3	Exclusion 2	88	-1	33.3541	0.0405759	3.31354	30	AAAUCGGCAGGAUAUACAUGAAAAUUAAAAAAAAAAAAAAAACAUGAGGAUCACCCAUGUAGAAGGGUCAAAAA
4836275	Mod of Eli	Exclusion 4	88	-1	65.7557	5.75572	30	30	AAAAAGUCAGGAUAUGUCAAAAGUCACAAAAGUGACAAAAGACAGAAGGGACAUGAGGAUCACCCAUGUAAAAA
4836289	Exclusion 3 - Omei 1	Exclusion 3	88	-1	52.0786	0	22.0786	30	AAAAAGACAGGAUAUACAUGAGGAUCACCCAUGUGAAAAAAAAAAAAAAAAAAAAAGUGUAGAAGGGUCAAAAA
4836291	Exclusion 3 - Omei 2	Exclusion 3	88	-1	48.3085	0	18.3085	30	AAAAAGGCAGGAUAUACAUGAGGAUCACCCAUGUGAAAAAAAAAAAAAAAAAAAAAGUGUAGAAGGGUCAAAAA
4836293	Exclusion 3 - Omei 3	Exclusion 3	88	-1	40.6231	0.323025	10.3001	30	AAAAGGGCAGGAUAUACAUGAGGAUCACCCAUGUGAAAAAAAAAAAAAAAAAAAAAGUGUAGAAGGGUCAAAAA
4836301	Exclusion 4 - Omei 1	Exclusion 4	88	-1			0	30	AAAAAGUCAGGAUAUACAAAAAAAAAAAAAAAAAAAAAAAAGUAGAAGGGACAUGAGGAUCACCCAUGUGAAAA
4836303	Exclusion 4 - Omei 2	Exclusion 4	88	-1	34.6259	0	4.62592	30	AAAAGGUCAGGAUAUACAAAAAAAAAAAAAAAAAAAAAAAAGUAGAAGGGACAUGAGGAUCACCCAUGUGAAAA
4836305	Exclusion 4 - Omei 3	Exclusion 4	88	-1	39.965	0	9.96502	30	AAAAAGUCAGGAUAUACGAAAAAAAAAAAAAAAAAAAAAAAGUAGAAGGGACAUGAGGAUCACCCAUGUGAAAA
4836327	Same State 1 - Omei 1	Same State 1	88	1	58.2943	10.2997	17.9946	30	AAAAAACAUGAGGAUCACCCAUGUAAUAAAACGUCAGGAUAUUGAUUUUAUUAUUUAUUACAAGAAGGGACAAAAA
4836329	Same State 1 - Omei 2	Same State 1	88	1	70.5255	10.5255	30	30	AAAAAACAUGAGGAUCACCCAUGUAAUAAAACGUCAGGAUAUUGAUUUUAUUAUUUAUUGCAAGAAGGGACAAAAA
4836331	Same State 1 - Omei 3	Same State 1	88	1	65.1393	5.13933	30	30	AAAAAACAUGAGGAUCACCCAUGUAAUAAAACGUCAGGAUAUUGAUUUUAUUAUUUAUUGCGAGAAGGGACAAAAA
4836334	Mod Hyphema's Change in Energy -added G at 31	Exclusion 4	88	-1	60.8242	11.3804	19.4438	30	AAAAUGUCAGGAUAUGCGAAGGCGUCUGACGGACGAGGAUUGCAGAAGGGACAUGAGGAUCACCCAUGUAAAAA
4836338	Same State 2 - Omei 1	Same State 2	88	1	62.6444	2.64441	30	30	AAAAAAAAAAGUCAGGAUAUACAAAUUUUUACAUGAGGAUCACCCAUGUUAAAAAAAAAAAAAAAGUAGAAGGGACAAAAAAAAAA
4836340	Same State 2 - Omei 2	Same State 2	88	1	66.4422	6.44217	30	30	AAAAAAAAAAGUCAGGAUAUACAAAUUUUUACAUGAGGAUCACCCAUGUUAAAGAAAAAAAAAAAGUAGAAGGGACAAAAAAAAAA
4836342	Same State 2 - Omei 3	Same State 2	88	1	65.3829	5.38292	30	30	AAAAAAAAAAGUCAGGAUAUACAAAUUUUUACAUGAGGAUCACCCAUGUUAAGGAAAAAAAAAAAGUAGAAGGGACAAAAAAAAAA
4836344	Mod of Alfred Victor Espinas by Biggestlegoheroicafanever - added C at 71	Exclusion 4	88	-1	63.5681	3.5681	30	30	AAGAAGUGAGGAUAUACGCGAACAAAAAAAAAAAAGAAAGCGUAGAAGGCACAUGAGGAUCACCCAUGUCCAAA
4836364	Mod of Nando	Same State 1	88	1	66.6781	17.3431	19.3351	30	AGCGAACAUGAGGAUCACCCAUGUGAAAAACAUAGAGGAUAUGUCGCAUGAGUGUAAAAGACAGAAGGCUAUCGCA
4836365	Mod of Power Strip by EINando888 - changed 3 and 30 to C	Exclusion 4	88	-1	33.2817	3.28165	0	30	AACAUGUCAGGAUAUGCGAAGGCGUCUGACAGACGAGGCUAGCAGAAGGGACAUGAGGAUCACCCAUGUAAAAA
4836383	Mod of Eli	Same State 2	88	1	68.1946	8.19456	30	30	AAAAAAAAAAGCUAGGAUAUCCAAAAAAAAACAUGAGGAUCACCCAUGUAAAAAAAAAAAAAAUGGGAGAAGGAGCAAAAAAAAAA
4836401	High Roller1	Same State 2	88	1	56.8241	7.7941	19.03	30	AAACAAACAACGCAGGAUAUGCAAAAACCCACAUGAGGAUCACCCAUGUCCCAACAACAAACAAAGCAGAAGGGCGAACAAACAAA
4836405	High Roller2	Same State 2	88	1	30	0	0	30	AAAUAAAGGAUUAAGGAUAUAUCACAUGAAACAUGAGGAUCACCCAUGUAAUAAUAUAAAGGGUGAUAGAAGGUAGUUUAUAAAUA
4836411	High Roller3	Same State 2	88	1	56.8598	3.09598	23.7638	30	AAAAUAAAAAGGCAGGAUAUCCAAAAUAAAACAUGAGGAUCACCCAUGUAAAUAAAAAUAAAGUGGGAGAAGGGUUAAAAAUAAAA
4836795	Ecxl-I	Exclusion 2	88	-1	62.136	3.34788	28.7881	30	AAAAAAAGAGGAUAUACAUGAGAAAAAAAAAUGUAAAAAAAACAUGAGGAUCACCCAUGUAGAAGGCUUAAAAA
4836801	Ecxl-II	Exclusion 2	88	-1	57.9296	6.24034	21.6892	30	AAAAAGUGAGGAUAUACAUGAGAAAAAAAAAUGUAAAAAAAACAUGAGGAUCACCCAUGUAGAAGGCACAAAAA
4836811	7-pair stack	Exclusion 1	88	-1	51.7605	3.58284	18.1776	30	AAGAAACAUGAGGAUCACCCAUGUCAGGAUAUGCAAGACUGACGAAAGUCAGUCAAAAGCAGAAGGGACUAGAA
4836814	Ecxl-III	Exclusion 2	88	-1	21.5147	0	0	21.5147	AAAAAGGGAGGAUAUACAUGAGUAGAUCGUGUAAAAAAAAUACAUGAGGAUCACCCAUGUAGAAGGCCCAAAAA
4836868	5-pair stack	Exclusion 1	88	-1	50.4876	3.52538	16.9622	30	AAGAAACAUGAGGAUCACCCAUGUCAGGAUAUGCAAAACUGACGAAAGUCAGAAGAAAGCAGAAGGGACUAGAA
4836870	8-pair stack	Exclusion 1	88	-1	50.2276	3.67163	16.5559	30	AAGAAACAUGAGGAUCACCCAUGUCAGGAUAUGCAGGACUGACGAAAGUCAGUCCAAAGCAGAAGGGACUAGAA
4836898	SameState-I	Same State 2	88	1	61.8127	1.81272	30	30	AAAAAUCCAGCGCAGGAUAUCGCAGGGUGCACAUGAGGAUCACCCAUGUGUACCCAAACACCCUGCGAGAAGGGCGUUGGAAAAAA
4836927	Clint Eastwood	Exclusion 2	88	-1	64.2816	4.28158	30	30	AAAAAGGCAGGAUAUACAAAACAGGGAAACCUGAAAAGGAAACAUGAGGAUCACCCAUGUAGAAGGGCCAAGAA
4836930	John Whine	Exclusion 2	88	-1	60	0	30	30	AAAAAGCGAGGAUAUACAAAAGAGCGAAAGCUCAAAAGGAAACAUGAGGAUCACCCAUGUAGAAGGCGCAAGAA
4836932	Married to this design	Exclusion 2	88	-1	59.731	0	29.731	30	AAAAAGUCAGGAUAUACAAAAGUGCGAAAGCACAAAAGGAAACAUGAGGAUCACCCAUGUAGAAGGGACAAGAA
4836942	SAmeState2-II	Same State 2	88	1	60.4635	0.463488	30	30	AAAAAAAAAACAUAGGAUAUCCGGGCCGGGACAUGAGGAUCACCCAUGUCAAAAAAAAUUGGCCCGGAGAAGGAUGAAAAAAAAAA
4836959	SAmeState2-III	Same State 2	88	1	63.2863	3.28625	30	30	GGAGCUCCAGCGCAGGAUAUCGACCCAGGGACAUGAGGAUCACCCAUGUUCCAAAAAAAAUGGGUCGAGAAGGGCGUUGGAGAGCC
4836976	Rupert goes to college	Exclusion 3	88	-1	60	0	30	30	AGAAAGGCAGGAUAUACAUGAGGAUCACCCAUGUUAAGAAAGUGCGAAAGCACAAGAAGUAGAAGGGCCAAGAA
4836985	Shaken, but not stirred	Exclusion 3	88	-1	60	0	30	30	AGAAAGGCAGGAUAUACAUGAGGAUCACCCAUGUUAAGAAAGACGGAAACGUCAAGAAGUAGAAGGGCCAAGAA
4836987	The song I sing	Exclusion 3	88	-1	60	0	30	30	AGAAAGGCAGGAUAUACAUGAGGAUCACCCAUGUUAAGAGUGACGGAAACGUCACGAAGUAGAAGGGCCAAGAA
4837006	What have we learned so far?	Exclusion 4	88	-1	63.7789	3.77891	30	30	AAGAAGUGAGGAUAUCGAAGACAGACGAAAAGUCUGUCAAACGAGAAGGCACAUGAGGAUCACCCAUGUAAGAA
4837008	Marsupial	Exclusion 4	88	-1	64.4055	4.4055	30	30	AAGAAGUGAGGAUAUCGAAGACUGUCGAAAAGACAGUCGAACGAGAAGGCACAUGAGGAUCACCCAUGUAAGAA
4837010	shorter stack	Exclusion 4	88	-1	61.2556	1.25561	30	30	AAGAAGUGAGGAUAUCGAAGACAAAAAAAAAAAAAGUCGAACGAGAAGGCACAUGAGGAUCACCCAUGUAAGAA
4837079	Mongoose	Same State 1	88	1	28.106	0	0	28.106	AGGAAACAUGAGGAUCACCCAUGUAAAGAAGGGUGAGGAUAUACAAAGAAAAGAAAGAAAGUAGAAGGCACAAAAG
4837083	Flamingo	Same State 1	88	1	58.8701	17.6842	11.1859	30	AGGAAACAUGAGGAUCACCCAUGUAAAGAUGGGCGAGGAUAUCGAAAGAAAAGAAAGAAACGAGAAGGCGCAAAAG
4837088	GU on the end	Same State 1	88	1	56.129	17.5433	8.58575	30	AGGAAACAUGAGGAUCACCCAUGUAAAUAUGGGCGAGGAUAUCGAAAGAAAAGAAAGAAACGAGAAGGCGCAAAAG
4837109	Blender bender	Same State 2	88	1	68.4028	8.40278	30	30	AAAAAAAAAGUAGAGGAUAUCCAAAUGGCUACAUGAGGAUCACCCAUGUGAAGAAAAGCACAUGAGGAGAAGGCUACAAAAAAAAA
4837111	Tightrope	Same State 2	88	1	68.8025	8.80248	30	30	AAAAAAAAAGUCGAGGAUAUCCACAUGGCUACAUGAGGAUCACCCAUGUGAAGAAAAGCACAUGAGGAGAAGGCGACAAAAAAAAA
4837113	Balance beam	Same State 2	88	1	67.8947	7.8947	30	30	AAAAAAAAAGUGCAGGAUAUCCUCAUGGCUACAUGAGGAUCACCCAUGUGAAGAAAAGCACAUGAGGAGAAGGGCACAAAAAAAAA

## Sheet: Round 2 (R93)
DesignID	Submission	Puzzle_Name	FilterEternaNumber	Switch_Direction	NumberOfClusters	fmaxnoFMN	fmaxFMN	fmaxmiR	dGnoFMN	dGFMN	dGmiR	KDOFF	KDON	FoldChange	Baseline_Subscore	Folding_Subscore	Switch_Subscore	Eterna_Score	Sequence
1	MS2 control	MS2 control	88	0	18395	0.99881	0.995917	0.998431	-17.488	-17.9979	-18.0774	25.4136	15.2619	1.66516	0	0	0	0	AAAACAUGAGGAUCACCCAUGUAAA
2	No-binding control	No-binding control	88	0	7795	0.234197	0.216891	0.224652	-17.7591	-17.7349	-17.9669	19.3792	19.8531	0.976129	0	0	0	0	AAAGCAUGACGCGCUUUCAAGCGUGGCGAGUAUAAA
4739821	JR_Exclusion2_Sub2	Exclusion 2	88	-1	167	1.33931	1.12144	1.14323	-16.6683	-16.5827	-16.9793	62.8394	57.681	1.08943	17.962	30	1.0516	49.0136	AAAAACUCAGGAUAUAUUAUGGGACAAUGAAGGAAGAUAAAACAUGAGGAUCACCCAUGUAGAAGGGAGAAAAA
4739878	JR_SameState1_Sub1	Same State 1	88	1	112	0.897408	0.866833	0.83453	-15.8974	-15.9233	-15.9166	124.691	121.509	1.02619	0	30	0.317343	30.3173	AGGAGACAUGAGGAUCACCCAUGUGCGAGGUGAAGAGGAUAUAGAAGAAGAAGAAAGAAACUAGAAGGCUUAAAAA
4739948	quick and simple	Same State 1	88	1	17	1.00605	0.914324	0.819237	-16.8035	-16.9299	-16.5364	50.3871	44.4049	1.13472	24.1852	30	1.55164	55.7368	AAAAAACAUGAGGAUCACCCAUGUAAAAAAAAUGGAGGAUAUUGGAAAAAAAAAAAAAAACGAGAAGGCUAAAAAA
4740309	Ex 2.1	Exclusion 2	88	-1	55	1.07073	1.07888	1.27032	-16.7714	-16.9556	-16.858	43.278	52.0307	0.831779	20.6106	30	0	50.6106	AAAAAGGCAGGAUAUACAAAAAAAUUUUUAAAAAAAAAAAAACAUGAGGAUCACCCAUGUAGAAGGGCCAAAAA
4740319	Ex 3.1	Exclusion 3	88	-1	2	1.25665	0.656496	3.21373	-16.7666	-17.0409	-17.256	39.7384	52.2853	0.76003	20.4913	30	0	50.4913	AAAAAGGCAGGAUAUACAUGAGGAUCACCCAUGUUUUAAAAAAAAAAAAAAAAAAAAAGUAGAAGGGCCAAAAA
4740321	Ex 4.1	Exclusion 4	88	-1	232	1.27298	1.16195	1.29969	-16.749	-17.1289	-17.4552	36.3909	53.2108	0.683901	20.0574	30	0	50.0574	AAAAAGUCAGGAUAUGCUUAUAAUAAGAAAAUUAGAGAUAUGCAGAAGGGACAUGAGGAUCACCCAUGUAAAAA
4740335	SS 1.1	Same State 1	88	1	53	0.349324	0.538007	0.418757	-16.8005	-15.6349	-16.8147	50.5389	162.125	0.311728	0	17.8505	0	17.8505	UUAUUACAUGAGGAUCACCCAUGUUUAGUGGUGACAGGAUAUACGAAAAAAAAAAAAAAAGUAGAAGGGUCUUAUU
4740365	SS 2.1	Same State 2	88	1	22	0.583848	0.330506	0.37858	-17.311	-17.4815	-17.151	30.3328	25.5792	1.18584	30	2.28795	2.09263	34.3806	AAAAAAAAAAGACAGGAUAUACAAUAUAUUACAUGAGGAUCACCCAUGUUUUUUUUUUAAUUAAAGUAGAAGGGUCAAAAAAAAAA
4740738	Power strip	Exclusion 1	88	-1	349	0.926171	0.939926	1.03952	-17.0311	-16.2953	-16.9461	83.7645	40.1327	2.08719	26.1878	30	9.03371	65.2215	AAAAAACAUGAGGAUCACCCAUGUGAGGAUAUCUGUAUCCAAAAGGAAGUGUAGGAUCAGAGAAGGCACUAGGA
4742585	Power strip	Exclusion 3	88	-1	440	1.10961	0.978862	1.03802	-17.3473	-17.2467	-17.4796	32.3482	29.2534	1.10579	30	30	1.2346	61.2346	AAAAGUAGAGGAUAUACAUGAGGAUCACCCAUGUAGAAAGGAAGUGUAUAUAUGGCGUGUAGAAGGCUGCAUGA
4742689	Normal (20/19)	Exclusion 2	88	-1	169	1.31428	0.995997	0.919311	-15.7845	-14.4199	-15.9374	546.407	139.594	3.91425	0	30	16.7536	46.7536	AAAGGAUCAGGAUAUGCGUGGAAAAAGUGUAUUCAAAAAAAACAUGAGGAUCACCCAUGUAGAAGGGAUCCAAA
4742698	Power strip	Exclusion 4	88	-1	345	0.868461	0.678548	0.875134	-16.3136	-15.5386	-17.1048	178.51	82.2418	2.17055	6.44917	30	9.51454	45.9637	AAAAUGUCAGGAUAUGCGAAGGCGUCUGAUAGACGAGGCUAGCAGAAGGGACAUGAGGAUCACCCAUGUAAAAA
4743920	Normal (21/22)	Same State 1	88	1	343	1.12473	1.09351	1.07627	-16.439	-17.5957	-16.3948	72.5461	22.8177	3.17937	30	30	14.2007	74.2007	CGCGAACAUGAGGAUCACCCAUGUGAAAAACAUAGAGGAUAUGUCGCAUGCGUGUAAAAGACAGAAGGCUAUCGCG
4744076	Normal (18/17)	Same State 2	88	1	6	1.73188	0.805759	0.76842	-17.3086	-18.249	-17.7593	30.408	11.873	2.5611	30	30	11.5458	71.5458	AAAAAAAAAGUAGAGGAUAUCCGAGUGGUAACAUGAGGAUCACCCAUGUGAAGAAAGGAACAUGAGGAGAAGGCUACAAAAAAAAA
4744768	MS2 Riboswitches On Chip Exclusion 2 wbt1	Exclusion 2	88	-1	365	1.39257	1.0463	1.23415	-16.4791	-15.1909	-16.7307	252.74	69.6965	3.62629	12.3298	30	15.8155	58.1452	AAAGGUACAGGAUAUGCGUGGAAAAAGUGUAUUCAAAAAAAACAUGAGGAUCACCCAUGUAGAAGGGUACCAAA
4744771	MS2 Riboswitches On Chip Exclusion 2 wbt2	Exclusion 2	88	-1	300	1.11206	0.922928	1.17088	-16.7037	-15.6175	-16.8518	164.966	55.6761	2.96296	18.9018	30	13.3353	62.2371	AAAGGUGCAGGAUAUGCGUGGAAAAAGUGUAUUCAAAAAAAACAUGAGGAUCACCCAUGUAGAAGGGUACCAAA
4744775	MS2 Riboswitches On Chip Exclusion 2 wbt3	Exclusion 2	88	-1	300	1.10492	0.702624	1.10028	-16.5981	-15.6321	-16.6399	162.572	61.8799	2.62722	15.9938	30	11.8588	57.8525	AAAGGUUGAGGAUAUGCGUGGAAAAAGUGUAUUCAAAAAAAACAUGAGGAUCACCCAUGUAGAAGGCGACCAAA
4744788	MS2 Riboswitches On Chip Exclusion 3 wbt1	Exclusion 3	88	-1	180	1.0634	0.982026	1.02577	-17.6099	-17.6687	-17.6578	21.2112	22.4958	0.942897	30	30	0	60	AAAAGUACAGGAUAUACAUGAGGAUCACCCAUGUAGAAAGGAAGUGUAAAAAAAAAGUGUAGAAGGGUGCAUGA
4744790	MS2 Riboswitches On Chip Exclusion 3 wbt2	Exclusion 3	88	-1	198	1.02288	0.968171	0.999586	-17.622	-17.6411	-17.6086	21.805	22.2261	0.981053	30	30	0	60	AAAAGUUCAGGAUAUACAUGAGGAUCACCCAUGUAGAAAGGAAGUGUAAAAAAAAAGUGUAGAAGGGAGCAUGA
4744792	MS2 Riboswitches On Chip Exclusion 3 wbt3	Exclusion 3	88	-1	228	0.865254	0.800444	0.850979	-17.0537	-16.8521	-16.9924	47.9983	39.235	1.22335	26.6086	30	2.47502	59.0836	AAAAGGUGAGGAUAUACAUGAGGAUCACCCAUGUAGAAAGGAAGUGUAAAAAAAAAGUGUAGAAGGCAUCAUGA
4747752	Disincluded (MS2 Riboswitches - States energetically close)	Exclusion 1	88	-1	227	1.29327	1.10083	1.15467	-17.7079	-17.2895	-17.4642	30.9924	20.3962	1.51952	30	30	5.13668	65.1367	AAAAAACAUGAGGAUCACCCAUGUAAGGAUAUGACUUAAAUAAAGAAAGAAGAAAUAGUCAGAAGGUACAAAUA
4749394	Exclusion 1.1	Exclusion 1	88	-1	347	1.13977	1.07496	1.20856	-17.4559	-17.6328	-17.669	21.987	26.2423	0.837848	30	30	0	60	GUGGAACAUGAGGAUCACCCAUGUGAGGAUAUAGGUUUUUGGGAAAAACUAGGAGAAACUAGAAGGCGCAAGAA
4749537	Exclusion 1.2	Exclusion 1	88	-1	437	1.28562	1.08588	1.14278	-17.291	-17.1774	-17.1561	34.6694	30.9471	1.12028	30	30	1.39441	61.3944	AAGUAACAUGAGGAUCACCCAUGUGAGGAUAUGAUUUAAGUUGUAAAAGUAAUAAAGGUCAGAAGGUAUGUGAA
4749578	Exclusion 1.3	Exclusion 1	88	-1	242	1.20696	1.02342	1.10436	-17.3082	-17.1473	-17.1242	35.7303	30.4183	1.17463	30	30	1.97606	61.9761	AAAAAACAUGAGGAUCACCCAUGUGAGGAUAUGAUGAAAGAUUGAAAAAGGUUGAAAGUCAGAAGGUAUGUGAA
4750370	Exclusion 1	Exclusion 1	88	-1	586	1.14917	1.05164	1.1241	-17.3657	-17.1207	-17.1636	36.6937	28.7178	1.27773	30	30	3.00893	63.0089	ACAAGACAUGAGGAUCACCCAUGUGAGGAUAUGCUCGGAUGACAUGACGUUAGCUAACGCAGAAGGCACAAUAA
4750870	Same State 2	Same State 2	88	1	17	1.10986	1.18964	1.05226	-16.5573	-16.656	-16.511	64.4545	58.3945	1.10378	17.6276	30	1.21222	48.8398	UGAUUGAGAUUGUAGGAUAUUGGAAAAGCCACAUGAGGAUCACCCAUGUCAAAAAAAAAAAAAAACAAGAAGGGCGGUUUUAGUUA
4750939	Same State 2.2	Same State 2	88	1	47	1.47312	1.18345	1.43582	-17.5163	-17.798	-17.9195	24.704	18.6398	1.32534	30	30	3.45808	63.4581	AAAAAGUGAUGGUAGGAUAUUGGAAAAGCCACAUGAGGAUCACCCAUGUCAAAAAACCUAAAAAACAAGAAGGGCUGUUAUAAAAA
4751635	DR Excl. 1	Exclusion 1	88	-1	1	1.49263	1.51414	0.982461	-16.9525	-16.6844	-16.9577	56.7599	43.4113	1.30749	24.651	30	3.29163	57.9426	AAAAAACAUGAGGAUCACCCAUGUCAGGAUAUUCGAAAAAAAAAAAAAAAAAAAAAAAGGAGAAGGGACGAAAA
4752150	exclusion1-cac1	Exclusion 1	88	-1	2	-0.637787	0.565999	0.759016	-16.9634	-17.237	-15.938	32.664	42.9444	0.760613	24.8698	0	0	24.8698	AAAAAACAUGAGGAUCACCCAUGUCAGGAUAUCAUAAAAAAAAAAAAAAAAAAAAAAGUGAGAAGGGACAAAAA
4752235	exclusion1-cac2	Exclusion 1	88	-1	6	0.575187	0.882258	1.32952	-16.2583	-16.1749	-16.7743	94.4756	86.9212	1.08691	4.2557	20.639	1.02317	25.9179	AAAAAACAUGAGGAUCACCCAUGUCAGGAUAUCGUAAAAAAAAAAAAAAAAAAAAAUGCGAGAAGGGACUGGAA
4752416	exclusion1-cac3	Exclusion 1	88	-1	6	1.00046	0.694832	0.833705	-16.6172	-16.9906	-16.9132	41.7918	60.7073	0.688415	16.5435	30	0	46.5435	AAAAAACAUGAGGAUCACCCAUGUCAGGAUAUCGUUGAAAAAAAAAAAAAAAAAAAAGCGAGAAGGGACACGAA
4754439	Exclusion2-cac1	Exclusion 2	88	-1	361	1.04309	0.791399	0.92963	-17.0407	-15.9782	-16.937	115.018	39.7471	2.89376	26.3686	30	13.0451	69.4137	AAAAGCUCAGGAUAUACGGUCUGUUGUUGAAAAAGUAAAAAACAUGAGGAUCACCCAUGUAGAAGGGAGCGAAA
4754452	Exclusion2-cac2	Exclusion 2	88	-1	289	0.960485	0.478121	0.824136	-16.0444	-15.1302	-15.6056	268.552	107.643	2.49483	0	30	11.224	41.224	AAAAGCUCAGGAUAUACGGUCUGUUGUUGAGAAAUAUCGAAACAUGAGGAUCACCCAUGUAGAAGGGAGCGAAA
4754461	Exclusion2-cac3	Exclusion 2	88	-1	316	1.03489	0.800235	0.979803	-16.9293	-16.0126	-16.7393	111.129	44.4325	2.50107	24.1723	30	11.2547	65.4269	AAAAGCUCAGGAUAUACGGUCUGUUGUUGAGAAAUAAAAAAACAUGAGGAUCACCCAUGUAGAAGGGAGCGAAA
4754520	Exclusion3-cac1	Exclusion 3	88	-1	237	1.15659	1.07248	1.1839	-17.83	-17.6291	-18.0808	22.0697	18.0513	1.22261	30	30	2.46751	62.4675	AAAAAGGCAGGAUAUACAUGAGGAUCACCCAUGUAGUUGACAAAAAAGAGUCAACAGUGUAGAAGGGCCAAAAA
4754534	Exclusion3-cac2	Exclusion 3	88	-1	245	1.2267	1.1158	1.16502	-17.7257	-17.4794	-18.1763	25.6315	20.0372	1.27919	30	30	3.02297	63.023	AAAAAGGGAGGAUAUACAUGAGGAUCACCCAUGUAUCAGACGAAAAAGAGUCUGAAGUGUAGAAGGCCCAAAAA
4754552	Exclusion3-cac3	Exclusion 3	88	-1	270	1.29581	1.07464	1.15005	-17.7518	-17.6687	-17.904	21.2122	19.5199	1.0867	30	30	1.02073	61.0207	AAAAAGUCAGGAUAUACAUGAGGAUCACCCAUGUAGCAUACGAAAAAGAGUGUGCAGUGUAGAAGGGACAAAAA
4755700	Simple 1	Exclusion 1	88	-1	6	0.722506	1.15822	1.06778	-16.6239	-16.6157	-16.7549	60.7968	60.3048	1.00816	16.7321	30	0.099768	46.8319	AAAAAACAUGAGGAUCACCCAUGUCAGGAUAUACGAUAAAAAAAAAAAAAAAAAAAAUGUAGAAGGGACAAAAA
4756677	Disincluded 2 (MS2 Riboswitches)	Exclusion 1	88	-1	270	1.32358	1.03252	1.19252	-17.4785	-16.9003	-17.3094	45.7407	25.6553	1.7829	30	30	7.09913	67.0991	AAAAAACAUGAGGAUCACCCAUGUGAGGAUAUGACGUAAAUAAAGAAAGAAGAAAUCGUCAGAAGGCACACCUA
4756682	Exclusion4-cac1	Exclusion 4	88	-1	989	1.2248	1.19073	1.35443	-17.6441	-17.2964	-17.9546	30.7813	21.7402	1.41587	30	30	4.26929	64.2693	AAGAAGUGAGGAUAUGUAUCAGUAUAGUUGCCUAUACUGAUGUAGAAGGCACAUGAGGAUCACCCAUGUCCUAA
4756686	Exclusion4-cac2	Exclusion 4	88	-1	883	0.85559	0.84014	0.980806	-16.7974	-16.5393	-17.5105	65.6229	50.6981	1.29439	21.2352	30	3.16793	54.4032	AAGAAGUCAGGAUAUGCUGCUCGUCACUUGCGUGAUGAGUAGCAGAAGGGACAUGAGGAUCACCCAUGUAAAGA
4756741	Exclusion4-cac3	Exclusion 4	88	-1	596	1.06594	1.351	1.56768	-16.8771	-17.1942	-17.577	34.0935	46.8132	0.728288	23.0563	30	0	53.0563	AACAAGUCAGGAUAUCAUACUAAUCACUUGCUUUAAAUGUAUGAGAAGGGACAUGAGGAUCACCCAUGUAAAGA
4757048	SameState1-cac1	Same State 1	88	1	101	0.724458	0.700263	0.667115	-16.1339	-17.1281	-16.3332	98.4351	36.4207	2.70272	27.9278	30	12.2066	70.1344	UGUCCACAUGAGGAUCACCCAUGUCAGGAGGUGACAGGAUAUUGCGAAAAAAAAAAAAAGCAAGAAGGGUCUGAUU
4757054	SameState1-cac2	Same State 1	88	1	97	0.952569	0.920228	0.834291	-16.0549	-17.2809	-15.8985	106.524	31.2622	3.40745	30	30	15.0513	75.0513	AAUCCACAUGAGGAUCACCCAUGUCAGGAAAUGACAGGAUAUAGCGAAAAAAAAAAAAAGCUAGAAGGGUCUAAUU
4759241	Same Satate 1	Same State 1	88	1	249	1.05969	0.997155	0.953139	-16.2933	-16.5014	-16.4269	83.9306	68.1589	1.2314	13.0505	30	2.55547	45.606	AAUAGACAUGAGGAUCACCCAUGUGUAUAUGGGAGAGGAUAUACGGGACACAAGGGCGGAGUAGAAGGCUCGAGAC
4759257	Exclusion I	Exclusion 1	88	-1	2136	1.08815	0.710058	1.05367	-16.9049	-16.0948	-16.5531	102.357	45.5315	2.24804	23.6571	30	9.9452	63.6023	UUGGGACAUGAGGAUCACCCAUGUAAGGAUAUUGGCGCGCCGGCUCUGUCUGUUCCGCCGAGAAGGUACACGUU
4759430	Same State 2	Same State 2	88	1	3	1.63581	1.27017	1.06985	-15.6516	-16.3518	-15.6518	159.436	79.1607	2.01408	7.89343	30	8.59594	46.4894	AAAAAAAAGGGUGAGGAUAUAGAAAAAAAAACAUGAGGAUCACCCAUGUGAAAAAAAAAAAAAAGCUAGAAGGCACAAAAAAAAAA
4759443	Exclusion 2	Exclusion 2	88	-1	321	1.31338	1.3493	1.4203	-17.7995	-17.8488	-17.9077	17.7167	18.6121	0.951889	30	30	0	60	AAAAAAUAAGGAUAUACAUUUCGGGAAAUUUUUACAAAAAAACAUGAGGAUCACCCAUGUAGAAGGUAUAAAAA
4759450	Exclusion 3	Exclusion 3	88	-1	47	1.37361	0.895332	1.08097	-17.4933	-17.3627	-17.4238	28.8065	25.2794	1.13952	30	30	1.60353	61.6035	AAAAAGUCAGGAUAUACAUGAGGAUCACCCAUGUAAAAAAAAGGGAAAAAAAAAAAGGGUAGAAGGGACGAAAA
4759460	Exclusion 4	Exclusion 4	88	-1	2	3.01002	0.837348	1.79921	-16.2362	-17.423	-17.0028	27.1209	88.8644	0.305194	3.34481	30	0	33.3448	AAAAAGUCAGGAUAUACGAAAAAAAAAAAAAAAAAAAAAAAGUAGAAGGGACAUGAGGAUCACCCAUGUAAAAA
4760098	Disincluded 3 (MS2 Riboswitches)	Exclusion 1	88	-1	232	1.19969	0.988439	1.05834	-17.4555	-16.6312	-17.3712	59.8627	26.2519	2.28032	30	30	10.1202	70.1202	AAAAAACAUGAGGAUCACCCAUGUGAGGAUAUGAUGCGAAUAAAGAAAGAAGAAAGCAUCAGAAGGCACACCUA
4760858	Same State 2.3	Same State 2	88	1	11	1.0658	0.862855	0.88381	-16.0767	-17.578	-16.3188	104.227	23.2263	4.48746	30	30	18.4315	78.4315	AAAAAAAAGGGUGAGGAUAUCGAAAAAAAAACAUGAGGAUCACCCAUGUGAAAAAAAAAAAAAUGCGAGAAGGCACUAAAAAAAAA
4765253	Meechl MS2 Ex1	Exclusion 1	88	-1	21	1.09589	0.709253	0.876087	-17.1454	-16.6675	-16.6856	57.7279	35.7953	1.61272	28.2209	30	5.86751	64.0884	AGAAAACAUGAGGAUCACCCAUGUGAGGAUAUGCAAAUAUAUACGAAAGAUUAUAAAAGCAGAAGGCACAAAAG
4765267	Meechl MS2 Ex2	Exclusion 2	88	-1	232	1.27188	1.28008	1.37221	-17.3826	-17.6526	-17.7765	21.5567	28.2391	0.763363	30	30	0	60	GAAAACAGAGGAUAUACAAAAUUAUGACGAAAGUCAUAAAAACAUGAGGAUCACCCAUGUAGAAGGCUGAAGAA
4765306	Meechl MS2 Ex3	Exclusion 3	88	-1	128	0.972674	0.841721	0.966693	-17.3793	-17.2343	-17.2599	32.7512	28.332	1.15598	30	30	1.77953	61.7795	AGAAAGUGAGGAUAUACAUGAGGAUCACCCAUGUAGAACGAGAGUUAUAAAAAUGGAAGUAGAAGGCACAAAAG
4765316	Meechl MS2 Ex4	Exclusion 4	88	-1	263	1.08936	0.901555	1.17855	-16.8731	-17.0058	-17.5257	41.1591	46.9985	0.875752	22.9694	30	0	52.9694	AUAAAGUCAGGAUAUGUAAAAAUAACGAAAGUUAUAAAUAAACAGAAGGGACAUGAGGAUCACCCAUGUAAAAU
4765340	Meechl MS2 SS2	Same State 2	88	1	47	0.406303	0.464348	0.534859	-16.9198	-17.3578	-17.7262	44.8573	28.9476	1.5496	30	12.3261	5.37734	47.7034	AAGAAAGAAACAUAGGAUAUCAAGGAUAUAACAUGAGGAUCACCCAUGUAAAUACGAAAGUAUAAUGAGAAGGAUGGAUGAUCUUC
4765353	Meechl MS2 SS1	Same State 1	88	1	211	0.942155	0.48747	0.396542	-16.0688	-16.021	-16.9159	105.053	110.195	0.953339	0	14.0602	0	14.0602	AUAAAACAUGAGGAUCACCCAUGUAAUAAGAACCGAGGAUAUGGAAAUAAUAAUAAUAAACCAGAAGGUGGUGAUC
4770115	MOD of Meechl's MS2 Ex2 (MS2 riboswitches - Exlclusion 2)	Exclusion 2	88	-1	409	1.20433	1.21671	1.19478	-17.5092	-17.3873	-17.8711	28.1044	24.8812	1.12954	30	30	1.49551	61.4955	AAAAGCAGAGGAUAUACAUAAUUAUGACGAAAGUCAUAAAAACAUGAGGAUCACCCAUGUAGAAGGCUGCAAAA
4770138	MOD2 of Meechl's MS2 Ex2 (MS2 riboswitches - Exlclusion 2)	Exclusion 2	88	-1	447	1.15058	1.11864	1.12978	-17.5085	-17.3907	-17.9049	28.0088	24.8983	1.12493	30	30	1.44524	61.4452	AAACGUAGAGGAUAUACAUAAGUAUUACGAAAGUAAUACAAACAUGAGGAUCACCCAUGUAGAAGGCUACGAAA
4770258	Seclusion (MS2 riboswitches - Exlclusion 2)	Exclusion 2	88	-1	269	1.07692	1.00058	1.02786	-17.5195	-17.8145	-17.9576	18.3338	24.624	0.744551	30	30	0	60	AAAGUGCAAGGAUAUAUAUGAAAAGUUACGAAAGUAACAAAACAUGAGGAUCACCCAUGUAGAAGGUGCACAAA
4770303	Harteesian Twist	Exclusion 2	88	-1	190	1.01436	0.962167	1.12439	-17.864	-17.9064	-18.1946	16.7239	17.4494	0.95842	30	30	0	60	UAUGAGCGAGGAUAUGCUUGGGACGUCGUUCUUGCGGCGAGACAUGAGGAUCACCCAUGUAGAAGGCGCGAGCG
4770321	Harteesian Stick	Exclusion 2	88	-1	79	0.713467	0.663682	0.902044	-16.3672	-15.8844	-16.8671	126.33	77.9465	1.62073	8.46256	30	5.92834	44.3909	UAUGAGCGAGGAUAUGCUUGGGACUGUCGGAAUGUGGCGGGACAUGAGGAUCACCCAUGUAGAAGGCGCGAGCG
4770324	Harteesian Tree	Exclusion 2	88	-1	57	0.790066	0.88327	1.02611	-16.6325	-16.5129	-17.0133	67.3797	59.786	1.12701	16.9753	30	1.46799	48.4433	UAUGAGCGAGGAUAUGCUUGGGACUGUCGGAAGGUGGCGGGACAUGAGGAUCACCCAUGUAGAAGGCGCGAGCG
4773867	JR_Exclusion2_Sub3	Exclusion 2	88	-1	268	1.048	1.0182	1.1681	-17.0263	-17.2313	-17.2465	32.8493	40.3246	0.814622	26.0979	30	0	56.0979	AAGACGUAAGGAUAUAUUAUGGGACAAUGAAGGAAGAUAAAACAUGAGGAUCACCCAUGUAGAAGGUGCAAAGA
4773937	JR_Exclusion4_Sub4	Exclusion 4	88	-1	386	1.02662	0.916317	1.04647	-17.4135	-17.5626	-17.6718	23.5861	27.378	0.861501	30	30	0	60	AAGAAGUGAGGAUAUGCUGACAAUAUGAAGACUUGAGGUAUGCAGAAGGCACAUGAGGAUCACCCAUGUAAGAA
4773944	JR_SameState1_Sub3	Same State 1	88	1	224	0.547478	0.574288	0.497266	-17.1587	-16.9658	-17.3991	35.3244	42.841	0.824546	24.9183	20.5716	0	45.4899	AGGAGACAUGAGGAUCACCCAUGUGCACGUGGAGGAGGAUAUGCUAGUAGAAGAUAGAAUGCAGAAGGCCUAAGAA
4774794	Ex 1 ??	Exclusion 1	88	-1	42	0.960814	0.731467	0.825116	-17.4407	-17.3701	-17.3219	28.5923	26.6429	1.07317	30	30	0.86695	60.8669	AAAAAACAUGAGGAUCACCCAUGUGAGGAUAUCGGAAAAGGAAAAAAAAAAAAGAAGACGAGAAGGCACAAAGA
4774869	Ex 1 #2	Exclusion 1	88	-1	4	4.99621	0.83294	0.929238	-17.0861	-17.1662	-16.6517	35.061	37.9842	0.923041	27.1949	30	0	57.1949	AAAAAACAUGAGGAUCACCCAUGUGAGGAUAUCUGAAAAAAAAAAAAAAAAAAGAAAAAGAGAAGGCGCAAAGA
4775366	Ex 2 #1	Exclusion 2	88	-1	253	1	1.03932	1.09827	-17.4797	-17.4448	-17.5843	26.5362	25.625	1.03556	30	30	0.428989	60.429	CUAAAGCGAGGAUAUACAAUAAAAGGGAAUAAGGGAAAAAAACAUGAGGAUCACCCAUGUAGAAGGCGCCGAAA
4775771	Exclusion 1 - G's	Exclusion 1	88	-1	64	1.50918	0.978451	1.13731	-17.4739	-17.3239	-17.4053	29.9462	25.7751	1.16183	30	30	1.84149	61.8415	AAAAAACAUGAGGAUCACCCAUGUGAGGAUAUCGAGAAGAAGAAGAAGAAGAAGAGAACGAGAAGGCACAAAAA
4775907	exclusion 02 - A	Exclusion 2	88	-1	5	0.998684	0.846588	0.869792	-17.0009	-16.6714	-16.9045	57.5061	41.3629	1.39028	25.6111	30	4.04539	59.6565	AAAAACUGAGGAUAUACGAAAAAAAAAAAAAAAAAAAAAAAACAUGAGGAUCACCCAUGUAGAAGGCAGAAAAA
4777845	Fiskers Exclusion D1	Exclusion 1	88	-1	159	1.21249	1.0775	1.13224	-17.4525	-17.5476	-17.4483	23.9416	26.3314	0.909244	30	30	0	60	AAAAAACAUGAGGAUCACCCAUGUGAGGAUAUCGAAAAGUUAAAGAAAAAGACGAAAAUGAGAAGGCGCAAAAA
4778275	Fiskers Exclusion D3	Exclusion 1	88	-1	141	1.29298	1.04325	1.08868	-16.4939	-17.0171	-16.6201	40.6959	68.6714	0.592618	12.8103	30	0	42.8103	AAAAAACAUGAGGAUCACCCAUGUGAGGAUAUCCAAAAGUUAAAGAAAAAGACGAAAAGGAGAAGGCGCAAAAA
4778311	SameState_Neo	Same State 1	88	1	417	1.06599	1.04211	1.05577	-17.2956	-17.1706	-17.069	30.8044	34.9056	0.882506	28.638	30	0	58.638	UGAGGACAUGAGGAUCACCCAUGUAGGCCACAAUCAGGAUAUGCAUUAAGGUACCUAAGAGUAGAAGGGAUUCGAG
4778322	Fiskers exclusion D2	Exclusion 2	88	-1	112	0.78968	0.949492	1.01822	-17.6402	-17.4938	-18.0055	25.267	21.8251	1.15771	30	30	1.79787	61.7979	AAAAAGCGAGGAUAUACGAGUCAAAGAAAAGACAAGGAGAAACAUGAGGAUCACCCAUGUAGAAGGCGCAAAAA
4778339	Ex1_Neo	Exclusion 1	88	-1	534	1.22644	1.08321	1.11767	-17.6019	-17.6034	-17.7449	22.6445	22.6764	0.998591	30	30	0	60	AACAAACAUGAGGAUCACCCAUGUGAGGAUAUCGGAUGUACAGCGCAAUUAGAAUUAACGAGAAGGCACACUUA
4778343	Ex2_Neo	Exclusion 2	88	-1	277	0.889727	0.922869	1.07562	-16.4129	-17.0676	-17.1103	38.6942	74.4697	0.519597	10.0923	30	0	40.0923	CCGAGGCGAGGAUAUAUGAAGGACACAACAUUUAGGGUAAGACAUGAGGAUCACCCAUGUAGAAGGCGCGACGC
4778502	Inspired by JR's SameStare1_sub2	Same State 1	88	1	86	0.81039	0.867363	0.869006	-14.6962	-15.2542	-14.6218	414.511	237.243	1.7472	0	30	6.85079	36.8508	AGGAAACAUGAGGAUCACCCAUGUAAAAGGUGGUUAGGAUAUGCGAAAAGAAAAAGAAAAGCAGAAGGGACAAGAA
4778844	Default title	Exclusion 1	88	-1	342	1.13269	1.02321	1.10258	-17.4086	-17.6047	-17.6532	22.6134	27.5122	0.821939	30	30	0	60	AUAUAACAUGAGGAUCACCCAUGUCAGGAUAUCGAACCCAACACAACCAAAAUGUCGGCGAGAAGGGACAAAAA
4778856	Default title	Exclusion 2	88	-1	239	1.10433	1.09702	1.16161	-17.4481	-17.0507	-17.7426	39.352	26.4487	1.48786	30	30	4.87818	64.8782	GAAAACUGAGGAUAUACUUUGGGAAAAGAAAAGAUGAUGUUACAUGAGGAUCACCCAUGUAGAAGGCAGAAAAA
4778860	Default title	Exclusion 3	88	-1	4	1.15255	0.652904	0.742572	-17.1018	-16.8595	-16.9542	47.6433	37.391	1.27419	27.473	30	2.97487	60.4478	AAAAAGGCAGGAUAUACAUGAGGAUCACCCAUGUUAAAAAAAAAAAAAAAAAAAAAGUGUAGAAGGGCCAAAAA
4778868	Default title	Exclusion 4	88	-1	301	0.729072	0.871832	1.01173	-16.8805	-17.0277	-17.048	40.2682	46.6534	0.863136	23.1312	30	0	53.1312	GAGGAGUCAGGAUAUCGGGAAAGGUUGAGGAAGAGAAGAAGCGAGAAGGGACAUGAGGAUCACCCAUGUAGAAG
4778887	Default title	Same State 1	88	1	85	0.293725	0.558237	0.258405	-17.1907	-15.6925	-17.5408	34.2099	153.056	0.223512	0	19.3678	0	19.3678	ACAAGACAUGAGGAUCACCCAUGUAAAGAAAACGCAGGAUAUGCAAAAAAAUUCAUGGGUGCAGAAGGGCGAAAAA
4778936	Same State 1	Same State 1	88	1	17	0.421612	0.862184	0.590654	-16.9144	-17.005	-16.7675	45.0979	41.1922	1.09482	25.6912	30	1.11216	56.8033	AAAAAACAUGAGGAUCACCCAUGUCCAAAAAAAAAAGGAUAUGCAAAAAAAAAAAAAAAAGCAGAAGGUUUAAAAA
4779003	Ex3_Neo	Exclusion 3	88	-1	525	1.11011	1.0659	1.17463	-17.8822	-17.2434	-18.0916	32.4549	17.1334	1.89425	30	30	7.84288	67.8429	CAUAGGCGAGGAUAUACAUGAGGAUCACCCAUGUAAGGAAACCUGGCAGACUCAGAAUGUAGAAGGCGCACUGA
4779011	Ex4_Neo	Exclusion 4	88	-1	638	0.998494	0.966156	1.17226	-17.6776	-17.4187	-18.0681	27.2358	21.0249	1.29541	30	30	3.17762	63.1776	UGCAGGUGAGGAUAUGCGGGCGAGCUAACAUAAGCAUCGAAGCAGAAGGCACAUGAGGAUCACCCAUGUAGUCC
4779080	SameState2_Neo	Same State 2	88	1	262	1.18224	0.987812	1.0111	-16.6102	-16.2313	-16.3598	61.1353	89.2967	0.68463	3.14215	30	0	33.1422	ACAUGCUGCCGGCAGGAUAUCGCUUGGCGGACAUGAGGAUCACCCAUGUGAGAAAGUCGCGCGCGCGAGAAGGGCCAUGGUAUCAG
4779144	Ex1Try2_Neo	Exclusion 1	88	-1	1605	1.03398	0.905613	1.05589	-16.841	-15.7587	-16.8448	143.243	48.5332	2.95145	22.2501	30	13.2875	65.5375	UAGAUACAUGAGGAUCACCCAUGUGAGGAUAUCGUUUGUACUAAUCUUUUAGUAUUUUCGAGAAGGCACAUAUA
4779197	Ex2Try2_Neo	Exclusion 2	88	-1	728	0.798958	0.862833	0.888045	-15.077	-15.1791	-15.5101	255.747	283.242	0.902927	0	30	0	30	GUUAUGUGAGGAUAUAUGUAGGAAACUACAUUAAGGGUAUCACAUGAGGAUCACCCAUGUAGAAGGCGCGUAGC
4779240	Ex3Try2_Neo	Exclusion 3	88	-1	670	1.32021	1.06813	1.22141	-17.9384	-17.0435	-18.0395	39.6382	16.1974	2.4472	30	30	10.9873	70.9873	GAUAGGCGAGGAUAUACAUGAGGAUCACCCAUGUAAGUAAGCCUGGCUGAAACUGAAUGUAGAAGGCGCACAUU
4779451	SameState2Try2_Neo	Same State 2	88	1	186	0.943414	0.893326	1.08339	-17.5389	-17.655	-17.7625	24.1526	21.5047	1.12313	30	30	1.4256	61.4256	GCGAAUAUGGGUUAGGAUAUGCGCGCAUGUACAUGAGGAUCACCCAUGUUUACGGGCGCCUUUGAGCAGAAGGAGCUAAUCAACGC
4779455	Ex4Try2_Neo	Exclusion 4	88	-1	240	1.24802	1.09246	1.25107	-17.2969	-17.3339	-17.6761	29.6462	30.7657	0.963612	30	30	0	60	UGCAGGUGAGGAUAUGCGGGCGAUUAAACAUAUAAAUGCAAGCAGAAGGCACAUGAGGAUCACCCAUGUAGUCC
4779575	JR_SameState2_Sub3	Same State 2	88	1	9	0.77954	0.794186	0.59302	-17.5547	-17.7554	-17.5156	23.7735	19.4502	1.22227	30	30	2.46416	62.4642	AAAAAAAAAACUGAGGAUAUGAAAUAAUAGACAUGAGGAUCACCCAUGUUUUCGGUCGAAAAAAUGCAGAAGGCAGAAAAAAAAAA
4779612	JR_SameState2_Sub4	Same State 2	88	1	9	0.389681	0.628164	0.624623	-16.3459	-17.0241	-16.1374	79.6242	40.4148	1.97018	26.0556	24.6123	8.32538	58.9933	AAAAAAAAAACUGAGGAUAUCAGGGAUGGUACAUGAGGAUCACCCAUGUUGGCGGGCGAAGAAACUGAGAAGGCAGAAAAAAAAAA
4779684	JR_SameState2_Sub6	Same State 2	88	1	51	0.614645	0.947843	0.885699	-17.1885	-17.3436	-17.118	34.2873	29.3622	1.16774	30	30	1.90379	61.9038	AAGAGAAGAACUGAGGAUAUCAGGGAUGGUACAUGAGGAUCACCCAUGUUGGCAAGCGAAGAAACUGAGAAGGCAGAGAAGAAGAA
4779792	JR_Exclusion3_Sub4	Exclusion 3	88	-1	174	1.14011	1.19197	1.29399	-17.2089	-17.0436	-17.2496	39.6335	33.5938	1.17979	29.2529	30	2.02981	61.2827	AAGAAGUGAGGAUAUACAUGAGGAUCACCCAUGUAAAGAAGAAGAGGAGAGAAUAAAGGUAGAAGGCACAAGAA
4779798	Meechl MS2 Ex1 2	Exclusion 1	88	-1	267	0.712889	0.745709	0.917581	-17.0001	-16.1247	-16.4614	99.3408	41.3951	2.39982	25.596	30	10.7473	66.3433	AAAAAACAUGAGGAUCACCCAUGUGAGGAUAUCAAAUAAAGGCACAUGAGAAGGCAUAUGAGAAGGCACAUGAA
4779808	JR_Exclusion3_Sub5	Exclusion 3	88	-1	179	1.03191	0.962324	1.05156	-17.1755	-17.1594	-17.0539	35.3003	34.7356	1.01626	28.7177	30	0.197993	58.9157	AAGAAGUGAGGAUAUACAUGAGGAUCACCCAUGUUAAGAAGAAUUUUAGAGAAAGAAGGUAGAAGGCACAAGAA
4779831	JR_Exclusion3_Sub6	Exclusion 3	88	-1	264	1.00546	0.844452	0.933733	-16.7868	-16.7332	-16.9701	54.059	51.2373	1.05507	20.9825	30	0.658155	51.6407	AAGGAGUGAGGAUAUACAUGAGGAUCACCCAUGUUGAUGGAAACGUCAGAGAAAGAAGGUAGAAGGCACAAGAA
4779850	JR_Exclusion2_Sub4	Exclusion 2	88	-1	260	1.13432	1.01253	1.20595	-16.8228	-16.9495	-16.9847	43.5416	49.4265	0.880936	21.8313	30	0	51.8313	AAGAACGCAGGAUAUAUUAAGGGACAAAGAAGGAAGAAUAAACAUGAGGAUCACCCAUGUAGAAGGGCGAAGAA
4779928	JR_Exclusion1_Sub4	Exclusion 1	88	-1	244	1.06861	0.950827	1.0667	-16.9529	-16.8258	-17.0288	49.2777	43.3954	1.13555	24.6584	30	1.56064	56.219	AAAGAACAUGAGGAUCACCCAUGUGAGGAUAUACGAGCGUGAGAAAGAUAAAACGAGCGUAGAAGGCACAAGAA
4779950	JR_Exclusion1_Sub5	Exclusion 1	88	-1	346	1.1688	1.00264	1.1364	-16.9553	-16.6709	-17.0718	57.5313	43.2902	1.32897	24.7077	30	3.49163	58.1993	UGUGAACAUGAGGAUCACCCAUGUGAGGAUAUACGAGCGUGAGAAAGAUAAAACGAGCGUAGAAGGCACAAGAA
4780001	JR_Exclusion1_Sub6	Exclusion 1	88	-1	159	1.01493	0.975189	1.1569	-17.1724	-17.4154	-17.4096	27.3265	34.8445	0.784242	28.6666	30	0	58.6666	CGCAAACAUGAGGAUCACCCAUGUGAGGAUAUGUGAGCACGAGAAAGAUAAAGUGAGCACAGAAGGCACAAGCG
4780056	JR_Exclusion4_Sub5	Exclusion 4	88	-1	501	1.12739	1.02043	1.15382	-16.8654	-17.1375	-17.6177	36.0825	47.3653	0.761792	22.7975	30	0	52.7975	AAUAAGUCAGGAUAUACUAUGUCAGGAGAGAGACUGACUAUGUAGAAGGGACAUGAGGAUCACCCAUGUAAUAA
4780137	JR_Exclusion4_Sub6	Exclusion 4	88	-1	604	0.821977	0.878605	1.00709	-16.9739	-17.0527	-17.6337	39.2739	42.4939	0.924227	25.081	30	0	55.081	AGCAAGUCAGGAUAUGCGAAGUCAGGACACACACUGACGAAGCAGAAGGGACAUGAGGAUCACCCAUGUAAGCA
4780194	JR_SameState1_Sub5	Same State 1	88	1	294	0.803841	0.82109	0.893188	-17.0628	-17.5895	-17.3043	38.8786	22.9605	1.69328	30	30	6.46598	66.466	AGGAGACAUGAGGAUCACCCAUGUGCACGGUGAAGAGGAUAUGUGCGUGGAGAGACACGGACAGAAGGCUUAAGAA
4780363	Kawasakiqro	Exclusion 4	88	-1	608	0.982363	0.99124	1.20443	-16.9124	-16.6578	-17.1015	58.2898	45.1878	1.28994	23.8182	30	3.12573	56.9439	GAAAGGUCAGGAUAUACGUUAUGCUAGUGCUCGUACUAUAAGUAGAAGGGACAUGAGGAUCACCCAUGUGAUAA
4780910	Fiskers Same State 2 D1	Same State 2	88	1	1	1.02721	1.44002	1.21852	-17.3927	-17.7905	-17.4358	27.954	18.7796	1.48853	30	30	4.8837	64.8837	AAAAAAAAAAGGCAGGAUAUUCAAAAAAAAACAUGAGGAUCACCCAUGUAAAAAAAAAAAAAAUGGAAGAAGGGCCAAAAAAAAAA
4781281	MOD of Nando (MS2 Riboswitches- Exclusion 3)	Exclusion 3	88	-1	576	1.26726	1.02737	1.09731	-17.3834	-17.1615	-17.4707	35.2248	28.2157	1.24841	30	30	2.72396	62.724	AAGAGUAGAGGAUAUACAUGAGGAUCACCCAUGUAAUCCAGAUAAGGAAGCAUGGCGUGUAGAAGGCUGCAUGA
4781446	MOD 2 of Nando (MS2 Riboswitches- Exclusion 3)	Exclusion 3	88	-1	590	1.26797	1.14312	1.24946	-17.9542	-18.0542	-18.1734	14.4267	15.943	0.904896	30	30	0	60	AAGAGUAGAGGAUAUACAUGAGGAUCACCCAUGUAAUCCAGAUAAGGAAGCAUGUCGUGUAGAAGGCUGCAUGA
4781462	MOD 3 of Nando (MS2 Riboswitches- Exclusion 3)	Exclusion 3	88	-1	677	1.31698	1.12108	1.2191	-17.9801	-18.0757	-18.2779	14.1195	15.5367	0.908785	30	30	0	60	AAGAGUAGAGGAUAUACAUGAGGAUCACCCAUGUAAUCCGGAUAAGGAAGCAUGUCGUGUAGAAGGCUGCAUGA
4783255	here you go	Exclusion 3	88	-1	28	0.942318	0.795492	0.768746	-16.7665	-17.0998	-16.9855	37.4672	52.289	0.716542	20.4895	30	0	50.4895	AAAAAGGGAGGAUAUACAUGAGGAUCACCCAUGUAAAAAAAAACAAAAAAAAAAAAAAGUAGAAGGCCCAAAAA
4783355	Brourd - Exclusion 1 - Sub 1	Exclusion 1	88	-1	72	0.786965	0.82826	0.948389	-17.1383	-16.5852	-16.7897	62.6831	36.0538	1.7386	28.0998	30	6.79023	64.89	AAAAAACAUGAGGAUCACCCAUGUAAGGAUAUCGUGCAGAAAAAAAAAAAAAACUGCACGAGAAGGUACAAGGA
4783357	Brourd - Exclusion 1 - Sub 2	Exclusion 1	88	-1	70	0.907831	0.787783	0.862845	-17.3514	-16.9188	-16.9279	44.8993	29.1325	1.54121	30	30	5.31071	65.3107	AAAAAACAUGAGGAUCACCCAUGUUAGGAUAUCGUGCAGAAAAAAAAAAAAAACUGCACGAGAAGGAACAAGGA
4783366	Brourd - Exclusion 1 - Sub 3	Exclusion 1	88	-1	119	0.581831	0.722338	0.900146	-16.9601	-16.247	-16.7885	87.905	43.0841	2.04031	24.8043	21.1373	8.75484	54.6965	AAAAAACAUGAGGAUCACCCAUGUAAGGAUAUCGUGCAGAAAAAAAAAAAAAACUGCACGAGAAGGUACUUGGA
4783379	Brourd - Exclusion 2 - Sub 1	Exclusion 2	88	-1	42	0.916428	0.47809	0.894669	-16.3143	-16.9498	-16.7864	43.5324	82.184	0.529694	6.47627	30	0	36.4763	ACAGCUGAAGGAUAUACUUGGGAAAAAAAAAAAAAAAAAAAACAUGAGGAUCACCCAUGUAGAAGGUCAGCUGA
4783381	Brourd - Exclusion 2 - Sub 2	Exclusion 2	88	-1	37	0.951316	0.907629	1.12056	-16.8056	-16.36	-17.0477	78.5118	50.2845	1.56135	21.4292	30	5.47009	56.8992	ACAGCUGAAGGAUAUACUUGGAAAAAAAAAAAAAAAAAAAAACAUGAGGAUCACCCAUGUAGAAGGUCAGCUGA
4783454	Brourd - Exclusion 2 - Sub 3	Exclusion 2	88	-1	200	0.731894	0.434513	0.906983	-17.09	-17.5227	-17.1424	24.5454	37.8349	0.648751	27.2649	30	0	57.2649	AGUCCAGAAGGAUAUACAUAGGUGAUAAAAAAAAAAAAACUACAUGAGGAUCACCCAUGUAGAAGGUCUGGACA
4783507	Brourd - Exclusion 4 - Sub 1	Exclusion 4	88	-1	141	1.1927	1.18603	1.5523	-17.5264	-17.1394	-17.6721	36.0136	24.4566	1.47255	30	30	4.75117	64.7512	CUCUUGUAAGGAUAUGACUACAUAAAAAAAAAAAAAUGUAGUCAGAAGGUACAUGAGGAUCACCCAUGUACAAA
4783509	Brourd - Exclusion 4 - Sub 2	Exclusion 4	88	-1	187	1.33931	1.19782	1.54645	-17.6903	-17.4585	-17.8334	26.1737	20.7582	1.26088	30	30	2.84599	62.846	CUCUUGUAAGGAUAUGACUACAUAAAAAAAAAAAAAUGUAGUCAGAAGGUACAUGAGGAUCACCCAUGUACUAA
4783511	Brourd - Exclusion 4 - Sub 3	Exclusion 4	88	-1	165	0.758619	0.544302	1.23735	-16.6461	-17.4948	-17.0356	25.2415	58.9793	0.427972	17.3535	30	0	47.3535	CUCAUGUAAGGAUAUGACUACAUAAAAAAAAAAAAAUGUAGUCAGAAGGUACAUGAGGAUCACCCAUGUACAAA
4784335	Ex 2 #2	Exclusion 2	88	-1	128	1.15301	1.18475	1.5158	-17.7128	-17.8044	-17.9321	18.521	20.2978	0.912467	30	30	0	60	CCAAACGGAGGAUAUACAAAUUAAGGAAAAAAACGCGAAAAACAUGAGGAUCACCCAUGUAGAAGGCCGAAAAA
4784411	Ex 4 #1	Exclusion 4	88	-1	172	1.15039	0.994756	1.24557	-16.8108	-17.1174	-17.478	36.8145	50.0223	0.73596	21.552	30	0	51.552	AAAAAGUCAGGAUAUCGUAGAAAAAUAUAAAUAAGAAAGUACGAGAAGGGACAUGAGGAUCACCCAUGUAAAAA
4784446	No Frills	Exclusion 4	88	-1	7	1.16884	0.99396	1.34789	-15.9593	-16.9401	-17.0796	43.9537	117.205	0.375015	0	30	0	30	AAAAAGUCAGGAUAUCGGAAAAAAAAAAAAAAAAGGAGAAACGAGAAGGGACAUGAGGAUCACCCAUGUAAAAA
4784627	Ex 3 #1	Exclusion 3	88	-1	65	1.25692	0.985041	1.17464	-16.3951	-16.5703	-16.6383	63.6255	75.8043	0.839339	9.46673	30	0	39.4667	AAAAAGCGAGGAUAUACAUGAGGAUCACCCAUGUCAAAAAAAUAGAAAAAAAUAAAAAGUAGAAGGCGCAAAAA
4784692	Ex 2 #3	Exclusion 2	88	-1	168	1.08416	0.971319	1.0837	-17.5416	-17.3312	-17.8512	29.7263	24.0868	1.23413	30	30	2.58269	62.5827	AAAAACGGAGGAUAUACAAAUUAAGGAAGAAAACACGAAAAACAUGAGGAUCACCCAUGUAGAAGGCCGGAAAA
4784748	Ex 3 #3	Exclusion 3	88	-1	123	1.15012	1.14695	1.14798	-16.5169	-16.6907	-16.735	56.4076	67.1134	0.840483	13.5406	30	0	43.5406	AAAAAGCGAGGAUAUACAUGAGGAUCACCCAUGUCAAAAGAAUAUAAAGAAAUAGGAAGUAGAAGGCGCAAAAA
4784862	Ex 3 #2	Exclusion 3	88	-1	83	0.860219	1.04177	1.10008	-16.6473	-16.5384	-16.7113	65.683	58.9047	1.11507	17.3884	30	1.33721	48.7256	UAAAAGCGAGGAUAUACAUGAGGAUCACCCAUGUGAAAGAAAAAUAAAAAAAAAAAAAGUAGAAGGCGCUAAAA
4784982	Mystem Exclusion 1	Exclusion 1	88	-1	107	1.18634	0.894484	1.0317	-16.8685	-16.7443	-16.5206	53.462	47.2198	1.13219	22.8657	30	1.5243	54.39	AAUAAACAUGAGGAUCACCCAUGUCAGGAUAUCCUAAAUAAAAAAAUAUAAAGAAGAAGGAGAAGGGACUAAAA
4787815	Fiskers Exclusion 3 D2	Exclusion 3	88	-1	113	1.04464	1.00119	1.09192	-17.6009	-17.3113	-17.5127	30.3249	22.7009	1.33584	30	30	3.555	63.555	AAAAAGUGAGGAUAUACAUGAGGAUCACCCAUGUGAAAGUCGAAAAAAAAGACAAAAAGUAGAAGGCACAAAAA
4787839	Fiskers Exclusion 3 D3	Exclusion 3	88	-1	171	1.13138	1.02242	1.09711	-17.7748	-17.6263	-17.8357	22.13	19.0765	1.16007	30	30	1.82289	61.8229	AAAAAGUGAGGAUAUACAUGAGGAUCACCCAUGUGAAAUCGGAAAAAAAACGAAAAAAGUAGAAGGCACAAAAA
4789170	exclusive 2	Exclusion 4	88	-1	1	0.808508	0.64727	0.755927	-17.0699	-17.2915	-17.0132	30.9315	38.6026	0.80128	26.905	30	0	56.905	AAAAAGUGAGGAUAUGGAAAAAAAAAAAAAAAAAAAAAAAACCAGAAGGCACAUGAGGAUCACCCAUGUAAAAA
4789209	crooked	Same State 1	88	1	8	0.263675	0.58044	0.362504	-17.4907	-17.0947	-16.5864	25.3458	37.6574	0.673064	27.3481	21.033	0	48.3811	UGAAAACAUGAGGAUCACCCAUGUAAAAACAUGGGAGGAUAUUGAAAAAAAAAAAAAAAACAAGAAGGCCCAAAAA
4789631	Helter Skelter 1	Same State 2	88	1	3	1.15329	1.32001	1.3844	-16.7194	-17.2148	-16.6833	54.8081	33.3953	1.64119	29.3459	30	6.08235	65.4283	AAAAAAAAAAGAGAGGAUAUCCAAAAAAAAACAUGAGGAUCACCCAUGUAAAAAAAAAAAAAAUGGGAGAAGGCUCAAAAAAAAAA
4789644	Helter Skelter 2	Same State 2	88	1	19	1.41719	0.926063	0.995425	-16.4786	-17.6492	-16.5225	69.7335	21.6298	3.22396	30	30	14.3717	74.3717	AGAAAUAAAAGAGAGGAUAUCCAAAAGAAAACAUGAGGAUCACCCAUGUAAAAGAAAAUAAAAUGGGAGAAGGCUCAAAAUAAAGA
4789664	Helter Skelter 3	Same State 2	88	1	24	0.94112	0.951483	1.0451	-16.405	-17.2034	-15.8236	75.061	33.7803	2.22203	29.1655	30	9.80231	68.9678	AGAAAUAAAAAUGAGGAUAUGCAAAAGAAAACAUGAGGAUCACCCAUGUAAAAGAAAAUAAAUGGGCAGAAGGCAUGAAAUAAAGA
4789692	Mod of Eli's Mod	Same State 1	88	1	70	0.413103	0.396861	0.340394	-16.507	-16.5355	-17.3417	67.7769	65.8747	1.02888	14.1212	7.26455	0.349484	21.7352	UGGAAACAUGAGGAUCACCCAUGUAAAAGGUGGUCAGGAUAUGCGAAAAGAAAAAGAAAAGUAGAAGGGACAAGAA
4789717	Mod of JR	Same State 1	88	1	201	0.432035	0.569106	0.550083	-17.3258	-16.843	-17.4548	29.8891	48.4369	0.617073	22.2952	20.1829	0	42.4782	AGGAGACAUGAGGAUCACCCAUGUGCACGUGGACGAGGAUAUGCUAGUAGAAGAUAGAAUGCAGAAGGCGUAAGAA
4791388	hsl_exclusion4	Exclusion 4	88	-1	170	0.9163	0.97497	1.24961	-16.9888	-16.5896	-17.4317	62.4055	41.8673	1.49055	25.3747	30	4.90039	60.2751	AUCUUGUCAGGAUAUGACUACAUAAAAAAAAAAAAAUGUAGUCAGAAGGGACAUGAGGAUCACCCAUGUACUAA
4791395	hsl_exclusion3	Exclusion 3	88	-1	3	0.628858	0.12207	0.441051	-15.2687	-17.361	-15.1859	28.855	233.817	0.123409	0	24.6644	0	24.6644	GAGAGCCGAGGAUAUACAUGAGGAUCACCCAUGUAAAAAAAAAAAAAAAAAAAAUCAUGUAGAAGGCGGCUUUC
4791594	hsl_samestate2	Same State 2	88	1	24	1.50694	1.07751	1.35121	-17.6032	-17.7318	-17.3737	22.6488	19.9152	1.13726	30	30	1.57914	61.5791	AAAGGGAUUACGGAGGAUAUGGAAAAAAAAACAUGAGGAUCACCCAUGUCAAAAAAAAAAAAGGACCAGAAGGCCGUAAUCUCAAA
4791671	hsl_exclusion2	Exclusion 2	88	-1	9	0.592153	0.61016	0.441637	-16.1965	-14.9745	-15.9068	313.795	92.4621	3.39377	1.65837	21.9115	15.0019	38.5718	GGGUACGCAGGAUAUACAUGAAAAAAAAAAAAAAAAAAAAAACAUGAGGAUCACCCAUGUAGAAGGGCGUAUCC
4793125	Design 1	Same State 2	88	1	14	0.511812	0.561735	0.716314	-16.9725	-17.1542	-16.8637	42.5516	35.4836	1.19919	28.3671	19.6301	2.23008	50.2273	AAAAAAAAUGUGUAGGAUAUCAGUAAAAAUACAUGAGGAUCACCCAUGUUCAAAAAAAAAAAAACUGAGAAGGACACGGAUGGUCC
4793127	Design 2	Same State 2	88	1	35	0.975076	0.79648	0.906237	-17.8068	-17.7039	-17.262	18.4754	20.4786	0.902181	30	30	0	60	AAAAAAAAUGUGUAGGAUAUCAGUAAAAAUACAUGAGGAUCACCCAUGUUCAAAAAAAAAAAAACUGAGAAGGACACGGGAAGUCC
4793134	Design 3	Same State 2	88	1	13	0.13546	0.155999	0.183015	-18.3167	-18.2117	-17.898	11.096	12.3241	0.900355	30	0	0	30	AAAAAAAAUGUGUAGGAUAUCAGUAAAAAUACAUGAGGAUCACCCAUGUUCAAAAAAAAAAAAACUGAGAAGGACGUGGAUGGUCC
4795119	Gess I got it^^	Exclusion 1	88	-1	1	1.42419	0.7411	2.62076	-17.1617	-16.9917	-17.0851	41.7435	35.2188	1.18526	28.4912	30	2.08667	60.5778	AAAAAACAUGAGGAUCACCCAUGUGAGGAUAUAGGAAAAAAAAAAAAAAAAAAAAAAACUAGAAGGCACAAAAA
4795214	Ex 4 #3	Exclusion 4	88	-1	219	1.19529	1.12994	1.36378	-16.9596	-17.2904	-17.544	30.9653	43.1059	0.718354	24.7941	30	0	54.7941	AUAAAGUCAGGAUAUGUAAGAAUAACGAAAGUUAUAAAGAAACAGAAGGGACAUGAGGAUCACCCAUGUAAAAU
4796209	Tweaking Eli	Exclusion 3	88	-1	91	1.33905	0.944849	1.05837	-17.3554	-16.9297	-17.4962	44.4131	29.0159	1.53065	30	30	5.22626	65.2263	AAAACGUGAGGAUAUACAUGAGGAUCACCCAUGUGAAACAGGAAAAACUGAAAGAAAAGUAGAAGGCACGAAAA
4798287	Black Design	Exclusion 2	88	-1	3	0.583312	0.813331	0.679499	-16.0966	-14.9795	-15.6184	312.237	102.171	3.05602	0	21.2484	13.7149	34.9633	AAAAAGUGAGGAUAUACGAAAAAAAAAAAAAAAAAAGGUGAACAUGAGGAUCACCCAUGUAGAAGGCACAAAAA
4799136	Starryjess mod	Exclusion 1	88	-1	130	1.06641	0.918653	0.970575	-17.3342	-17.3747	-17.4918	28.4612	29.6396	0.960243	30	30	0	60	AAAAAACAUGAGGAUCACCCAUGUCAGGAUAUCUGGAGAAACGGAAAGAAAAAGAAACGGAGAAGGGACAUAAA
4799731	Meechl Mod	Exclusion 2	88	-1	305	1.15422	1.30218	1.29273	-17.3507	-17.4029	-17.5923	27.6715	29.1529	0.949186	30	30	0	60	GAAAACAGAGGAUAUACAUAAGCUAGACGAAAGUCUAGCAAACAUGAGGAUCACCCAUGUAGAAGGCUGAAGAA
4800175	Jean Baudrillard	Exclusion 1	88	-1	11	0.756484	0.59348	0.750037	-15.4151	-15.6914	-15.442	153.211	201.98	0.758544	0	30	0	30	ACAUGACAUGAGGAUCACCCAUGUGAGGAUAUGCGAAAAAAAAAAAAAAAAAAAAUUGGCAGAAGGCACAAAAU
4800189	George Ritzer.	Exclusion 1	88	-1	352	1.03147	0.964066	1.09868	-16.2352	-16.127	-16.2272	99.114	88.946	1.11432	3.30658	30	1.32889	34.6355	ACAUGACAUGAGGAUCACCCAUGUGAGGAUAUGCGAAAAAAAUUUUUAAAAAAAAUUGGCAGAAGGCACAAAAU
4800202	Kai Theodor Erikson	Exclusion 2	88	-1	1	0.776462	0.362977	0.695551	-16.1443	-15.9277	-15.7563	120.968	97.4113	1.24182	0	30	2.65899	32.659	AAAAAGGCAGGAUAUACAAAAAAAAAAAAAAAAAAGGAGGGACAUGAGGAUCACCCAUGUAGAAGGGCCAAAAA
4800213	William Edward Burghardt 'W. E. B.' Du Bois	Exclusion 2	88	-1	6	0.409836	0.618838	0.727661	-17.1579	-16.5694	-17.35	63.6785	35.3514	1.8013	28.429	8.23767	7.22518	43.8919	AAAAAGGCAGGAUAUACAAAAAAAAAAAAAGAGGAGGAGGGACAUGAGGAUCACCCAUGUAGAAGGGCCAAAAA
4800225	Karl Gunnar Myrdal	Exclusion 2	88	-1	143	0.857247	0.769496	0.834679	-17.2727	-17.2414	-17.4667	32.5197	31.5196	1.03173	30	30	0.383498	60.3835	AAAAAGGCAGGAUAUACAAAAAAGAGAAGAGAGGAGGAGGGACAUGAGGAUCACCCAUGUAGAAGGGCCAAAAA
4800323	Abraham Harold Maslow	Exclusion 3	88	-1	72	1.06453	0.876333	0.949918	-16.567	-16.4997	-16.6165	68.2731	63.8358	1.06951	15.077	30	0.825039	45.902	AAAAAGCGAGGAUAUACAUGAGGAUCACCCAUGUGAGAGAAAAAAAGGAGAAAAAAAAGUAGAAGGCGCAAAAA
4800361	Ruth Fulton Benedict	Exclusion 3	88	-1	151	0.881086	0.839708	0.935453	-16.9778	-15.913	-17.4014	122.759	42.3266	2.90028	25.1594	30	13.0727	68.2321	AGUUGGCGAGGAUAUACAUGAGGAUCACCCAUGUGAGAGAAAAAAAGGAGAAAAAAAAGUAGAAGGCGCUGACA
4800394	Norbert Elias	Exclusion 3	88	-1	238	1.02933	0.755024	0.943983	-16.8267	-15.414	-17.1084	202.208	49.2315	4.10729	21.9227	30	17.3447	69.2674	AGUUGGCGAGGAUAUACAUGAGGAUCACCCAUGUGAGAGAAAAAAGUGAGAAAGAAAAGUAGAAGGCGCUGACA
4801011	Alfred Victor Espinas	Exclusion 4	88	-1	75	0.942508	0.92637	1.16364	-17.3183	-17.3812	-17.7718	28.2775	30.1142	0.939006	30	30	0	60	AAGAAGUGAGGAUAUACGCGAACAAAAAAAAAAAAGAAAGCGUAGAAGGCACAUGAGGAUCACCCAUGUCAAAA
4801016	Georg Simmel	Exclusion 4	88	-1	97	0.94426	0.948366	1.3176	-17.3454	-17.3985	-17.5575	27.7927	29.3093	0.948257	30	30	0	60	AAGAAGUGAGGAUAUACAUGAACGAAAAAAAAAAAGAGCAUGUAGAAGGCACAUGAGGAUCACCCAUGUCAAAA
4801019	Florian Witold Znaniecki	Exclusion 4	88	-1	90	0.855169	0.808214	1.07473	-17.05	-17.0606	-17.4675	38.9646	39.38	0.989452	26.5406	30	0	56.5406	AAGAAGUGAGGAUAUGUCUGUGCGAAAAAAAAAAAGUGCAGACAGAAGGCACAUGAGGAUCACCCAUGUCAAAA
4804191	A Change in Energy (MS2 Riboswitch - Exclusion 4)	Exclusion 4	88	-1	378	0.863903	0.722104	0.932218	-16.2887	-15.8515	-17.201	130.549	84.3144	1.54836	5.47761	30	5.36747	40.8451	AAAAUGUCAGGAUAUGCGAAGGCGUCUGACAGACGAGGAUUGCAGAAGGGACAUGAGGAUCACCCAUGUAAAAA
4804197	A Change in Energy - State 1 Favored (MS2 Riboswitch - Exclusion 4)	Exclusion 4	88	-1	490	0.88132	0.784377	0.906835	-16.5227	-16.9932	-17.4223	41.6822	66.7216	0.624718	13.7243	30	0	43.7243	AAAAUGUCAGGAUAUGCGAAGGCAUCUGACAGAUGAGGAUUGCAGAAGGGACAUGAGGAUCACCCAUGUAAAAA
4805189	A Change of Energy - State 2 Favored (MS2 Riboswitch - Exclusion 4)	Exclusion 4	88	-1	376	0.923347	0.795497	1.0222	-16.5395	-15.9585	-17.2801	117.299	65.6137	1.78772	14.2436	30	7.13227	51.3758	AAAGUGUCAGGAUAUGCGAAGGCAUCUGACAGAUGAGGAUCGCAGAAGGGACAUGAGGAUCACCCAUGUAAAAA
4808567	Same State #2	Same State 1	88	1	149	1.0833	0.987798	1.05381	-17.2307	-17.7278	-17.4904	32.8688	19.9945	1.64389	30	30	6.10254	66.1025	AAAGUACAUGAGGAUCACCCAUGUUGGAACAAAGCAGGAUAUGUACAAAAGGAAAUAAAUACAGAAGGGCUAAGAA
4808721	Same State #3	Same State 1	88	1	192	1.14045	1.04624	1.12551	-17.2283	-17.4705	-17.2166	32.95	25.8608	1.27413	30	30	2.97429	62.9743	UAAGUACAUGAGGAUCACCCAUGUUGGAAUAGAGCAGGAUAUGUGCAGAGGGAAAUAAAAACAGAAGGGCUAAGAA
4809436	e1	Exclusion 1	88	-1	186	1.19254	1.11179	1.06027	-17.7689	-17.5548	-17.7883	23.7716	19.1904	1.23873	30	30	2.62833	62.6283	AACAAACAUGAGGAUCACCCAUGUCAGGAUAUCGAAACAACAAACAACAAACAACAAACGAGAAGGGACAACAA
4809438	e1-2	Exclusion 1	88	-1	230	1.04445	0.995306	1.06779	-17.789	-17.8714	-17.8464	17.3208	18.8072	0.92097	30	30	0	60	AACAAACAUGAGGAUCACCCAUGUGAGGAUAUCGAAACAACAAACAACAAACAACAAACGAGAAGGCGCAACAA
4809440	e1-3	Exclusion 1	88	-1	141	1.27234	1.15939	1.20145	-17.7307	-17.5008	-17.8934	25.0898	19.9376	1.25842	30	30	2.82197	62.822	AACAAACAUGAGGAUCACCCAUGUCAGGAUAUGCAAACAACAAACAACAAACAACAAAGCAGAAGGGACAACAA
4809472	e2	Exclusion 2	88	-1	410	0.99071	1.00592	1.05489	-17.2384	-17.3258	-17.7962	29.8882	32.6188	0.916287	29.7099	30	0	59.7099	CAAAGGUGAGGAUAUACAUAACUAUGACGAAAGUCAUAAACACAUGAGGAUCACCCAUGUAGAAGGCACCACAA
4809474	e2-2	Exclusion 2	88	-1	523	0.957024	0.941295	1.08248	-17.1079	-17.7869	-17.8091	18.8473	37.1634	0.507146	27.5797	30	0	57.5797	CAAAGGUGAGGAUAUGCAUAACUAUGACGAAAGUCAUAAACACAUGAGGAUCACCCAUGUAGAAGGCACCACAA
4809476	e2-3	Exclusion 2	88	-1	517	0.961854	0.96585	1.00476	-16.3557	-16.6772	-16.792	57.1702	78.8505	0.725045	8.03884	30	0	38.0388	CAAAGGUGAGGAUAUGCAUAACUAUGACGAAAGUCAUAAACACAUGAGGAUCACCCAUGUAGAAGGCGCCACAA
4809483	e3	Exclusion 3	88	-1	206	1.05814	1.09766	1.26541	-17.4083	-17.3486	-17.6617	29.2142	27.5213	1.06152	30	30	0.732915	60.7329	CAAUCUGCAGGAUAUACAUGAGGAUCACCCAUGUAAGGACAAUAAAUAAGAAGAAGAAGUAGAAGGGCAGACAA
4809485	e3-2	Exclusion 3	88	-1	308	1.20222	1.04898	1.16007	-17.3579	-17.029	-17.5669	40.2141	28.9436	1.3894	30	30	4.03758	64.0376	CAAAGUGGAGGAUAUACAUGAGGAUCACCCAUGUAAGGACAAUAAAUAAGAAGAAGAAGUAGAAGGCCACUCAA
4809487	e3-3	Exclusion 3	88	-1	313	1.1009	0.905471	1.02398	-16.9982	-16.984	-17.2593	42.0665	41.4735	1.0143	25.5593	30	0.174304	55.7336	CAAGGUGGAGGAUAUACAUGAGGAUCACCCAUGUAAGGACAAUAAAUAAGAUGAAGAAGUAGAAGGCCACUCAA
4809494	e4	Exclusion 4	88	-1	162	1.09238	0.921347	1.1299	-16.9375	-17.325	-17.4337	29.9129	44.0704	0.678753	24.342	30	0	54.342	AGAACGUCAGGAUAUGCAACAACAAGUAAAUAGAGAAGAAGGCAGAAGGGACAUGAGGAUCACCCAUGUAAGAA
4809498	e4-2	Exclusion 4	88	-1	138	0.949029	0.787803	1.03343	-16.7834	-17.3238	-17.4499	29.9493	51.4137	0.582517	20.8998	30	0	50.8998	AGAACGUCAGGAUAUCCAACAACAAGUAAAUAGAGAAGAAGGGAGAAGGGACAUGAGGAUCACCCAUGUAAGAA
4809500	e4-3	Exclusion 4	88	-1	107	0.975578	0.988798	1.28685	-16.5886	-16.8335	-16.8334	48.898	62.4696	0.782748	15.7174	30	0	45.7174	AGAACGUCAGGAUAUCGAACAACAAGUAAAUAGAGAAGAAGCGAGAAGGGACAUGAGGAUCACCCAUGUAAGAA
4809508	ss1	Same State 1	88	1	427	1.12195	1.07942	1.10974	-17.0586	-17.0821	-16.8615	39.0429	38.1352	1.0238	27.1241	30	0.288791	57.4129	AACCAACAUGAGGAUCACCCAUGUCAACCCAAGCGAGGAUAUCCGAGAAUAACAAUGGGAGGAGAAGGCGCGACCU
4809510	ss1-2	Same State 1	88	1	483	1.24421	1.01238	1.0511	-17.1162	-17.1857	-16.8747	36.8581	34.3848	1.07193	28.8821	30	0.85277	59.7349	AACCAACAUGAGGAUCACCCAUGUCAACCCAAGCGAGGAUAUCGGAGAAUAACAAUGGGACGAGAAGGCGCGACCU
4809512	ss1-3	Same State 1	88	1	326	1.10832	1.09282	1.00441	-16.7447	-17.0334	-16.0888	53.4419	40.0385	1.33476	26.2319	30	3.54504	59.777	AACCAACAUGAGGAUCACCCAUGUCAACCCAAGGCAGGAUAUGCGAGAAUAACAAUGGGAGCAGAAGGGCCGACCU
4809520	ss2	Same State 2	88	1	68	0.418282	0.643227	0.422169	-16.5839	-15.7842	-17.1168	62.7648	139.636	0.449489	0	25.742	0	25.742	AUGAAAGUAACACAGGAUAUCGAGGAUACAACAUGAGGAUCACCCAUGUACAUACGAACGUAUAACGAGAAGGGUGGAUGAUCUUC
4809522	ss2-2	Same State 2	88	1	69	0.481565	0.459559	0.471262	-16.6402	-16.7978	-17.1037	59.3266	50.6764	1.1707	21.2454	11.967	1.93485	35.1472	AUGAAAGUAACACAGGAUAUCCAGGAUACAACAUGAGGAUCACCCAUGUACAUACGAACGUAUAAGGAGAAGGGUGGAUGAUCUUC
4809524	ss2-3	Same State 2	88	1	103	0.520989	0.397743	0.386878	-16.8471	-16.6862	-16.8846	48.2394	56.6583	0.851409	18.4414	7.3307	0	25.7721	AUGAAAGUAACGCAGGAUAUCCAGGAUACAACAUGAGGAUCACCCAUGUACAUACGAACGUAUAAGGAGAAGGGUGGAUGAUCUUC
4809928	William Edwards Deming	Same State 2	88	1	10	0.612478	0.632035	0.638101	-16.9678	-17.5849	-17.1445	42.7544	23.0666	1.85352	30	24.9026	7.57602	62.4786	AAAAAAAAAAGUCAGGAUAUGCAGGGCGGGACAUGAGGAUCACCCAUGUGGCGGAAAAAAAAAAAGCAGAAGGGACGAAUAAAAAA
4811233	Sh'dynasty	Exclusion 1	88	-1	13	0.776582	1.1652	1.10863	-17.3018	-17.2202	-16.9382	33.2182	30.6158	1.085	30	30	1.00159	61.0016	AAAAAACAUGAGGAUCACCCAUGUGAGGAUAUGCAAAAAAAAAAAAAAAAAUAAAAAAGCAGAAGGCACAAAAA
4811348	Erbelaed	Exclusion 1	88	-1	453	0.863773	0.910511	1.08926	-16.8812	-17.2424	-17.5564	32.4864	46.6233	0.696784	23.1453	30	0	53.1453	AGAAAACAUGAGGAUCACCCAUGUGAGGAUAUCGAUGUCCAAAAAAAAGUGCGGGACUCGAGAAGGCACUUGGA
4811857	Atanri	Exclusion 1	88	-1	516	0.707759	0.767147	0.991267	-16.9543	-15.918	-16.7896	122.146	43.3366	2.81855	24.686	30	12.7218	67.4078	AAAAAACAUGAGGAUCACCCAUGUGAGGAUAUGUAUAUCCCUAAAAAAGUGUGGGACUACAGAAGGCACUUGGA
4811980	Meechl MS2 SS2 2	Same State 2	88	1	39	1.26433	1.13151	1.19057	-15.7037	-16.2665	-16.3482	151.34	86.2043	1.7556	4.59173	30	6.90966	41.5014	AGAAAAUAUGGGUAGGAUAUAUAAAGAGAAACAUGAGGAUCACCCAUGUAAAGACGAGAGUCAAAAUAGAAGGACUAAAGAAAGAA
4811985	Meechl MS2 SS2 3	Same State 2	88	1	57	0.684941	0.947149	0.88022	-16.3469	-15.4257	-16.3241	79.5471	199.842	0.39805	0	30	0	30	AAGAAAGAAACAUAGGAUAUCAAGGAUAUAACAUGAGGAUCACCCAUGUAAAUACGAAAGUAUAAUGAGAAGGAUGGAUGAUCUAC
4812037	Meechl MS2 SS1 2	Same State 1	88	1	110	0.520103	0.751513	0.360716	-16.514	-16.0819	-17.3518	67.3047	103.69	0.649097	0	30	0	30	AUAAAACAUGAGGAUCACCCAUGUAGAAACAUGGGAGGAUAUACAAAGACGAAAGUCAAAGUAGAAGGCCUAAAAG
4812089	Meechl MS2 SS1 3	Same State 1	88	1	170	1.19933	0.972646	0.879095	-16.2493	-17.141	-16.3348	87.7059	35.9546	2.43935	28.1463	30	10.9479	69.0942	AAGAAACAUGAGGAUCACCCAUGUAAAUAAAACACAGGAUAUCGAAUAUGGGAGAUUUAACGAGAAGGGUGAAGAA
4812520	WEB mod	Exclusion 2	88	-1	383	1.08043	0.959851	1.06618	-17.1561	-15.7985	-17.4713	137.652	35.4175	3.88654	28.398	30	16.6664	75.0645	AGCUAGUCAGGAUAUACGAACAUGUCAAAAGACGUGAAGGGACAUGAGGAUCACCCAUGUAGAAGGGACUAGCA
4812553	Hyphema Seclusion mod	Exclusion 2	88	-1	314	1.16486	1.11409	1.14658	-17.796	-17.8597	-18.2514	17.5237	18.6771	0.938245	30	30	0	60	AAGAGUAGAGGAUAUAUAUGAAAAGAGUCGAAAGACUCAAAACAUGAGGAUCACCCAUGUAGAAGGCUACUCAA
4812826	Quonmabi	Exclusion 2	88	-1	380	1.25772	0.503805	1.19568	-16.8617	-17.1304	-17.1471	36.3393	47.5395	0.764403	22.7159	30	0	52.7159	AAGUUGGUAGGAUAUACGUGCAAUUGGUGUGUCCGGAAAAAACAUGAGGAUCACCCAUGUAGAAGGACCAAAAA
4812947	Seclusion	Exclusion 1	88	-1	59	1.03729	0.829562	0.972502	-17.3056	-16.7732	-16.8496	51.9369	30.4983	1.70294	30	30	6.53581	66.5358	AAAAGACAUGAGGAUCACCCAUGUUAGGAUAUCGUGCAGAAAAAAAAAAAAAACUGCACGAGAAGGAACAAGGA
4813057	Tweaking Brourd	Exclusion 1	88	-1	379	1.05012	1.01113	1.08773	-17.2275	-16.8065	-17.2131	50.2369	32.9761	1.52343	29.5424	30	5.16823	64.7107	AAAACACAUGAGGAUCACCCAUGUGAGGAUAUCGUGCAGUAGACGAAAGUCUACUGCACGAGAAGGCACAAGGA
4813762	EXCL-I	Exclusion 1	88	-1	62	0.889032	0.817368	0.923578	-16.9128	-16.667	-16.8464	57.7582	45.1733	1.27859	23.825	30	3.0172	56.8422	AAAAAACAUGAGGAUCACCCAUGUGAGGAUAUCCUGGUUGAAAAAAAAAAAACAACCAGGAGAAGGCACAAAAA
4813786	EXCLS-II	Exclusion 1	88	-1	1	0.196432	0.377779	0.538744	-16.8609	-16.5512	-16.1045	64.8494	47.5783	1.363	22.6977	0	3.80209	26.4997	AAAAAACAUGAGGAUCACCCAUGUGAGGAUAUCCUAAAAAAAAAAAAAAAAAAAAAAAGGAGAAGGCACAUAAA
4813820	Exclusion2-01	Exclusion 2	88	-1	207	1.03047	1.15569	1.30239	-17.7502	-17.9916	-18.0392	15.3578	19.5525	0.785468	30	30	0	60	AAAAAGCGAGGAUAUACAUAGCUAAGACAAAUAAGCAAAAAACAUGAGGAUCACCCAUGUAGAAGGCGCAAAAA
4813824	Exclusion2-02	Exclusion 2	88	-1	217	1.13901	1.15761	1.3309	-17.9006	-17.9217	-18.3041	16.4702	16.8213	0.979129	30	30	0	60	AAAAAGCGAGGAUAUACAUAGCUAAGACAUGUAAGCGAAAAACAUGAGGAUCACCCAUGUAGAAGGCGCAAAAA
4813835	Exclusion2-03	Exclusion 2	88	-1	322	1.04225	1.02285	1.1298	-17.8207	-17.8931	-18.1564	16.9478	18.221	0.930122	30	30	0	60	AAAAAGCGAGGAUAUACAUAGCUAAGACGUGUGAGCGAAAAACAUGAGGAUCACCCAUGUAGAAGGCGCAAAAA
4813848	Exclusion3-01	Exclusion 3	88	-1	176	0.922234	1.01052	1.03649	-16.5016	-15.576	-16.488	171.967	68.1439	2.52359	13.0575	30	11.3647	54.4222	AAAAAGCGAGGAUAUACAUGAGGAUCACCCAUGUCAAAAGGUAAGACCGCAGAAAAAAGUAGAAGGCGCAAAAA
4813850	Exclusion3-02	Exclusion 3	88	-1	179	1.11769	1.15199	1.13703	-16.5344	-16.1501	-16.7633	96.8504	65.9449	1.46866	14.0883	30	4.71868	48.807	AAAAAGCGAGGAUAUACAUGAGGAUCACCCAUGUCAAACGGUAAGACCGCAGGAAAAAGUAGAAGGCGCAAAAA
4813852	Exclusion3-03	Exclusion 3	88	-1	173	0.948023	1.00143	1.16248	-16.6579	-16.2112	-16.7875	91.1082	58.2857	1.56313	17.6786	30	5.48408	53.1627	AAAAAGCGAGGAUAUACAUGAGGAUCACCCAUGUCAAACGGUAAGACCGCAGGAAACAGUAGAAGGCGCAAAAA
4813867	Exclusion4-03	Exclusion 4	88	-1	198	0.980859	1.11813	1.37451	-17.3372	-17.5933	-17.5858	22.8722	29.5495	0.774028	30	30	0	60	CAACAGUCAGGAUAUGCAAAAAAAACGCAACGCAAAAAAAAGCAGAAGGGACAUGAGGAUCACCCAUGUUGUCG
4813901	SameState1-01	Same State 1	88	1	46	0.625211	0.612745	0.567414	-17.0721	-17.168	-16.8042	38.5208	34.9959	1.10072	28.5957	23.4559	1.1782	53.2298	AAGUCACAUGAGGAUCACCCAUGUCGUAAACGAUGAGGAUAUAGGAAAAAAAAAAAAAAACUAGAAGGUAUAACAA
4813927	SameState1-02	Same State 1	88	1	82	0.971104	0.874002	0.840142	-17.3713	-17.2433	-17.0974	28.56	32.4601	0.879849	29.7843	30	0	59.7843	AAGUCACAUGAGGAUCACCCAUGUCGUAAACGAUGAGGAUAUAGGAAGAAAAAAAAAAAACUAGAAGGUAUUACAA
4813942	SameState1-03	Same State 1	88	1	169	1.16839	0.924681	0.924056	-17.4381	-17.3627	-17.388	26.7139	28.8052	0.927401	30	30	0	60	AAGUCACAUGAGGAUCACCCAUGUCGUAAACGAUGAGGAUAUAGGAACGAAAGAAAAAAACUAGAAGGUAUAACAA
4813974	SameState2-01	Same State 2	88	1	5	0.834659	1.06276	0.744462	-16.9086	-16.7552	-16.5486	45.3621	52.8796	0.857839	20.2127	30	0	50.2127	AAAAAAAAAACUCAGGAUAUAGAUAAUUGAACAUGAGGAUCACCCAUGUAGUGAAAAAAAAAAAAUUAGAAGGGAGGAAAAAAAAA
4813984	SameState2-02	Same State 2	88	1	10	0.857989	0.757631	0.708645	-17.3653	-18.1371	-17.5351	28.7302	13.2789	2.1636	30	30	9.47512	69.4751	AAAAAAAAAACUCAGGAUAUAGAUCGUUGAACAUGAGGAUCACCCAUGUAGUGAAAAGCGAAAAACUAGAAGGGAGGAAAAAAAAA
4813987	SameState2-03	Same State 2	88	1	9	0.850944	0.838362	0.613214	-16.5752	-17.3046	-16.93	63.311	30.5288	2.07382	30	30	8.9548	68.9548	AAAAAAAAAACUCAGGAUAUAGAUUGUUGAACAUGAGGAUCACCCAUGUAGUGAAAAGCGAAAAACUAGAAGGGAGGAAAAAAAAA
4814099	Bienor	Exclusion 2	88	-1	232	1.00184	0.55202	0.892238	-17.1247	-15.7959	-17.0315	138.017	36.5455	3.77657	27.8693	30	16.314	74.1833	AAAACGGUAGGAUAUACAGUCCGUUGUCGAAUGAUGAAAAGACAUGAGGAUCACCCAUGUAGAAGGACCGAAAA
4814603	Rabisoxe	Exclusion 3	88	-1	389	1.22069	1.02981	1.16652	-17.4593	-16.718	-17.386	54.8867	26.1537	2.09862	30	30	9.10078	69.1008	AAAAGCAAAGGAUAUACAUGAGGAUCACCCAUGUAAAAAAGAAAAGAGUAUAUGGCAUGUAGAAGGUUGCGUGG
4814670	Same State 2	Same State 2	88	1	14	0.764918	0.983118	0.957077	-17.5524	-17.5051	-17.2719	23.8292	24.983	0.953818	30	30	0	60	AAAAAAAAAAACUAGGAUAUUUAACGGACAACAUGAGGAUCACCCAUGUCACAAAAAAAAAUAGUAAAGAAGGAGUAAAAAAAAAA
4814696	Same State 2 #2	Same State 2	88	1	15	2.05995	0.935361	1.09866	-16.4637	-16.8489	-16.5218	70.7806	48.1544	1.46987	22.4276	30	4.72881	57.1565	AAAAAAAAAUCUCAGGAUAUAGAUUAUAGAACAUGAGGAUCACCCAUGUAGUGAAAGAAGAAAAACUAGAAGGGAGGAAAAAAAAA
4814740	Same State 2 #3	Same State 2	88	1	15	0.62258	0.829492	0.684488	-16.4883	-16.9582	-16.8065	69.0576	43.168	1.59974	24.765	30	5.76829	60.5333	AAAAAAAAAACUCAGGAUAUAGAUUGUAGAACAUGAGGAUCACCCAUGUAGUGAAAGAAGAGAGACUAGAAGGGAGUAAAAAAAAA
4814809	Mod of Meechl's design Meechl MS2 SS1 2	Same State 1	88	1	147	1.29298	1.28723	1.15687	-16.5307	-17.5446	-16.3154	66.1953	24.015	2.75641	30	30	12.4481	72.4481	AUAAAACAUGAGGAUCACCCAUGUAGAAAUAUGGGAGGAUAUACAAAGACGAAAGUCAAAGUAGAAGGCCUAAAAG
4814824	Inspired by JR and Meechl	Same State 1	88	1	96	0.854533	0.848086	0.838162	-14.9548	-15.8575	-15.459	320.042	129.768	2.46626	0	30	11.0826	41.0826	UGGAAACAUGAGGAUCACCCAUGUAAAAGGUGGUUAGGAUAUGCAAAACGGAAAACGAAAGCAGAAGGGACAAAAA
4814875	Redo	Same State 1	88	1	255	1.17875	1.09317	1.11425	-17.2223	-17.502	-17.3847	33.1465	25.0589	1.32274	30	30	3.43401	63.434	GAACCACAUGAGGAUCACCCAUGUCUAAGAAAUUAAGGAUAUGCACAAAAGGAAAUAACUGCAGAAGGUAAACGAA
4814968	Maslow Revisited	Exclusion 3	88	-1	502	1.29061	0.937668	1.26628	-17.1691	-15.5701	-17.272	172.976	34.9578	4.94812	28.6135	30	19.6312	78.2447	AACAGUACAGGAUAUACAUGAGGAUCACCCAUGUGAGAAUUAAGUGGCGUACCACAAAGUAGAAGGGUACUGGA
4815097	Orerzadi	Exclusion 3	88	-1	565	1.02612	0.382174	0.904619	-16.5204	-16.786	-15.8157	51.2778	66.8765	0.766754	13.6517	30	0	43.6517	AAAGACAGAGGAUAUACAUGAGGAUCACCCAUGUGGCGAAAAAAAAUCCAUUUGGCAUGUAGAAGGCUGUAUGA
4815128	Meechl Ex4 2	Exclusion 4	88	-1	524	0.82434	0.797276	0.938498	-17.0193	-16.8793	-17.5808	46.7123	40.6066	1.15036	25.9657	30	1.71974	57.6854	AAGAAGUGAGGAUAUAGUUGCACUAGCUAAUGCUAGUGCAACUAGAAGGCACAUGAGGAUCACCCAUGUAAAAG
4815170	Meechl Ex4 3	Exclusion 4	88	-1	492	1.26888	1.07162	1.31058	-17.6736	-17.8835	-18.06	17.1121	21.1083	0.810679	30	30	0	60	AACAUGUCAGGAUAUGCAACAGGAGACUGACACGCGAGUGAGCAGAAGGGACAUGAGGAUCACCCAUGUUCAAA
4815318	Wider Swing	Exclusion 3	88	-1	502	1.29576	1.08955	1.16774	-17.8812	-17.0058	-18.1236	41.1612	17.1514	2.39987	30	30	10.7476	70.7476	AAGACUAGAGGAUAUACAUGAGGAUCACCCAUGUAACUGUCAGGUGACUGACGGAGAUGUAGAAGGCUAGUCAA
4815498	Meechl Ex3 2	Exclusion 3	88	-1	292	1.31205	0.89496	1.10848	-16.7389	-14.9627	-16.9771	317.537	53.7526	5.90738	19.8035	30	21.8066	71.6101	AAAGGACGAGGAUAUACAUGAGGAUCACCCAUGUAAAAAACAUAAUAAAAGAACUUAUGUAGAAGGCGUCCAAA
4815642	Meechl Ex3 3	Exclusion 3	88	-1	119	1.31554	1.22023	1.32963	-17.4471	-17.2826	-17.3921	31.2082	26.4731	1.17886	30	30	2.02022	62.0202	AAAAACAUAGGAUAUACAUGAGGAUCACCCAUGUUAAAAUAAAGAAAGGGAGAAAUAAGUAGAAGGAUGAAAAA
4819098	Meechl MS2 Ex2 2	Exclusion 2	88	-1	250	0.961265	0.892247	0.93293	-15.8568	-15.623	-15.9186	164.066	129.856	1.26344	0	30	2.87089	32.8709	GAAAACAGAGGAUAUACAUGAUUAUGACGAAAGUCAUAAAAACAUGAGGAUCACCCAUGUAGAAGGCUGAAGAA
4819121	Meechl MS2 Ex2 3	Exclusion 2	88	-1	279	1.07536	1.06758	1.26882	-17.4944	-17.6758	-17.8397	21.0613	25.2507	0.834088	30	30	0	60	GAAAACAGAGGAUAUACAAAAUUGACACGAAAGGUGCAAAAACAUGAGGAUCACCCAUGUAGAAGGCUGAAGAA
4819221	Pariah 1 (MS2 Riboswitches - Same State 1)	Same State 1	88	1	184	0.481544	0.722018	0.460568	-16.5731	-16.2729	-16.5046	63.4463	85.6541	0.740727	4.84964	30	0	34.8496	AAGAAACAUGAGGAUCACCCAUGUAAAUAAAUCUCAGGAUAUCGUACAUGGAAGAUCUAACGAGAAGGGAGAAGAA
4819253	Meechl MS2 Ex1	Exclusion 1	88	-1	201	0.97458	0.878312	1.02244	-17.3931	-17.221	-17.4727	33.1907	27.9441	1.18775	30	30	2.11241	62.1124	AAAAAACAUGAGGAUCACCCAUGUGAGGAUAUUAAAAAUAAGAAGGCAUAAAAAAAAAUAAGAAGGCACAUGAA
4819456	Pariah 2 (MS2 Riboswitches - Same State 1)	Same State 1	88	1	262	1.11608	1.1591	1.1359	-17.1156	-17.9438	-17.7054	36.8788	16.1109	2.28907	30	30	10.1672	70.1672	AAGAAACAUGAGGAUCACCCAUGUAAAUUUAAGAGAGGAUAUCGUACAUGGAAGAUUUAACGAGAAGGCUCUAGAA
4819470	Pariah 3 (MS2 Riboswitches - Same State 1)	Same State 1	88	1	315	0.893067	1.01618	0.958634	-16.3045	-17.7647	-17.3607	82.9931	19.2712	4.30659	30	30	17.9264	77.9264	AAGAAACAUGAGGAUCACCCAUGUAAAUUCAAGAGAGGAUAUCGUACAUGGAAGAUUCAACGAGAAGGCUCUAGAA
4820013	Design 1 - Brourd - Exclusion 3	Exclusion 3	88	-1	119	0.821501	0.842689	0.90202	-17.396	-17.1552	-17.181	35.4482	27.8613	1.27231	30	30	2.95677	62.9568	AACUAGCUAGGAUAUACAUGAGGAUCACCCAUGUAAAAAAAAAAAAAAAAAUUUUUAUGUAGAAGGAGCUAGUA
4820020	Design 2 - Brourd - Exclusion 3	Exclusion 3	88	-1	119	0.781025	0.373097	0.67902	-16.6357	-16.6545	-16.1256	58.4864	59.592	0.981447	17.0662	30	0	47.0662	AACUAGCUAGGAUAUACAUGAGGAUCACCCAUGUAAAAAAAAAAAAAAAGAUCAAAAUGUAGAAGGAGCUAGUA
4820027	Design 3 - Brourd - Exclusion 3	Exclusion 3	88	-1	168	0.799021	0.697785	0.817695	-17.2703	-16.5986	-16.9603	61.8476	31.5953	1.95749	30	30	8.24611	68.2461	AACUAGCUAGGAUAUACAUGAGGAUCACCCAUGUAAAAAAAAAAAAAAAGAUUUAUAUGUAGAAGGAGCUAGUA
4820518	Exclusion 4	Exclusion 4	88	-1	144	0.961371	0.993749	1.1484	-17.5713	-17.7906	-17.7659	18.7784	23.3815	0.803128	30	30	0	60	AAGAGGUGAGGAUAUCGAAGAAGAAGAAGAAGAAGAAGAAACGAGAAGGCACAUGAGGAUCACCCAUGUAAGAA
4820525	Exclusion 4C	Exclusion 4	88	-1	141	1.03338	1.0335	1.24799	-17.7457	-17.9147	-17.9918	16.5868	19.6395	0.844563	30	30	0	60	AACAGGUGAGGAUAUCGAACAACAACAACAACAACAACAAACGAGAAGGCACAUGAGGAUCACCCAUGUAAGAA
4820527	Exclusion 4Col	Exclusion 4	88	-1	441	1.09919	0.973539	1.16971	-16.9517	-16.7768	-17.4034	51.7543	43.4473	1.1912	24.6341	30	2.14799	56.7821	AGCAGGUGAGGAUAUCGAUUAAGAUUAACAUUAUUAUUAAACGAGAAGGCACAUGAGGAUCACCCAUGUAAGGA
4820531	SameState1	Same State 1	88	1	16	0.773165	0.777069	0.751195	-16.6595	-17.1557	-16.7455	58.1907	35.4309	1.64237	28.3917	30	6.09117	64.4829	AGGAGACAUGAGGAUCACCCAUGUGAGAAGAGGCGAGGAUAUCGAAAAAAAAAAAAAAAACGAGAAGGCGCGAGAA
4820533	SameState1NO	Same State 1	88	1	43	0.883598	0.974672	1.11329	-18.3125	-18.1863	-18.2098	11.1421	12.6413	0.881408	30	30	0	60	ACGGCACAUGAGGAUCACCCAUGUGCCGAGAGGCGAGGAUAUCGAAAAAAAAAAAAAAAACGAGAAGGCGCGAGAA
4820535	Same State 2 AA	Same State 2	88	1	20	1.3786	1.50535	1.59755	-17.6632	-17.8289	-17.7624	21.3282	18.0719	1.18019	30	30	2.03399	62.034	AAGAAAGAAACGCAGGAUAUGCAAAACAAAACAUGAGGAUCACCCAUGUCAAACAAACAAACAAAGCAGAAGGGCGAAAGAAAGAA
4820539	Same State 2 B	Same State 2	88	1	31	1.6802	1.28659	1.35034	-17.7272	-17.9234	-17.8183	20.0069	16.4422	1.2168	30	30	2.40908	62.4091	AAGAAAGAAACGCAGGAUAUGCAAAACAAAACAUGAGGAUCACCCAUGUCUUACUUACAAACAAAGCAGAAGGGCGAAAGAAAGAA
4820896	Inspired by Nando	Exclusion 1	88	-1	106	1.19135	1.0775	1.19041	-17.5557	-17.466	-17.3603	25.9774	23.7486	1.09385	30	30	1.10127	61.1013	AAAAAACAUGAGGAUCACCCAUGUGAGGAUAUCGAAAAGUCAAAGAAAAAGACGAAAACGAGAAGGCGCAAAAA
4820955	Fiskers Exclusion 3 D2 variant	Exclusion 3	88	-1	130	1.24289	1.00471	1.13143	-17.5336	-17.3461	-17.4314	29.2874	24.2796	1.20626	30	30	2.30224	62.3022	AAAAAGUGAGGAUAUACAUGAGGAUCACCCAUGUGAAAGUCGAAAAAAAAGACAAGAAGUAGAAGGCACAAAAA
4821761	4 GC Strong	Exclusion 1	88	-1	1	0.556964	0.592547	0.430752	-17.6984	-17.0629	-17.3734	38.8752	20.5915	1.88793	30	19.2723	7.80184	57.0741	AAAAAACAUGAGGAUCACCCAUGUGAGGAUAUGCAAAAAAAAAAAAAAAAAAAAAAAAGCAGAAGGCGCAAAAA
4822700	Exclusive 1	Exclusion 1	88	-1	189	1.24118	0.982332	1.05259	-17.8748	-17.9298	-17.9596	16.3371	17.2617	0.946436	30	30	0	60	AACAAACAUGAGGAUCACCCAUGUAAGGAUAUACGAAACAAACAAACAAACAAACAAAGUAGAAGGUACAGGAA
4823020	Exclusion 3 This and That	Exclusion 3	88	-1	197	1.03359	0.897838	1.0559	-16.9719	-17.0069	-17.1635	41.1164	42.5789	0.965651	25.0411	30	0	55.0411	GGAAAGCGAGGAUAUACAUGAGGAUCACCCAUGUUAACAAACAAACAAACAAACAAAAGUAGAAGGCGCAAAAU
4823039	Exclusion 4 Willow	Exclusion 4	88	-1	136	1.04141	1.17313	1.26938	-17.5666	-17.6167	-17.8547	22.3434	23.4922	0.951099	30	30	0	60	GGAAAGUGAGGAUAUGCAUAACAAACACAAACACAAACAAAGCAGAAGGCACAUGAGGAUCACCCAUGUAAACA
4823069	Pariah 4 (MS2 Riboswitches - Same State 2)	Same State 2	88	1	41	1.20782	0.963219	0.996573	-15.6891	-17.4663	-15.5316	153.578	25.9715	5.91334	30	30	21.819	81.819	AAAUAAAUGACUAAGGAUAUAUCAGAGAAAACAUGAGGAUCACCCAUGUAAUAAUAAAAAGGGUGAUAGAAGGUAGUCAACAAACA
4823098	Pariah 5 (MS2 Riboswitches - Same State 2)	Same State 2	88	1	72	1.0316	1.04309	0.920694	-17.1094	-18.022	-17.334	37.1077	14.8986	2.49068	30	30	11.2035	71.2035	AAAUAAAGGACUAAGGAUAUAUCACAUGAAACAUGAGGAUCACCCAUGUAAUAAUACAAAGGGUGAUAGAAGGUAGUCCACAAACA
4823108	Exclusion 4 Float	Exclusion 4	88	-1	182	0.966323	0.97984	1.14825	-17.4159	-17.6029	-17.7036	22.6546	27.3123	0.829468	30	30	0	60	GGAAAGUGAGGAUAUGCAUAACAAAUACAAAGAGAAACAAAGCAGAAGGCACAUGAGGAUCACCCAUGUAAACA
4823113	Exclusion 4 Electric	Exclusion 4	88	-1	210	1.16399	1.05492	1.26537	-17.1599	-17.6063	-17.7658	22.5786	35.2807	0.63997	28.4622	30	0	58.4622	GGAAAGUCAGGAUAUGGAUAAUAAAUACAAAUAGAAACAAACCAGAAGGGACAUGAGGAUCACCCAUGUAAACA
4823130	Pariah 6 (MS2 Riboswitches - Same State 2)	Same State 2	88	1	77	0.945206	0.981441	0.884064	-15.0648	-16.9657	-15.2304	286.719	42.8446	6.69207	24.9166	30	23.3378	78.2544	AAAUAAAGGACUAAGGAUAUAUCGCAUGACACAUGAGGAUCACCCAUGUGGUAACACAGAGGGUGAUAGAAGGUAGUCCACAAACA
4824015	Fiskers Exclusion 4 D1	Exclusion 4	88	-1	171	0.893105	0.840718	1.03817	-16.7438	-16.822	-17.5239	49.4657	53.4887	0.924789	19.9272	30	0	49.9272	AAAAAGUCAGGAUAUGUCAAAGGUCACGAAAGUGACAAAGGACAGAAGGGACAUGAGGAUCACCCAUGUAAAAA
4824024	Fiskers Exclusion 4 D2	Exclusion 4	88	-1	207	0.995353	0.86647	1.00154	-16.7525	-17.0642	-17.5812	38.8248	53.0263	0.732179	20.1439	30	0	50.1439	AAAAAGUCAGGAUAUAGCAAAGGUCACGAAAGUGACAAAGGCUAGAAGGGACAUGAGGAUCACCCAUGUAAAAA
4824026	Fiskers Exclusion 4 D3	Exclusion 4	88	-1	163	0.937295	0.856789	1.04048	-16.745	-17.1603	-17.5704	35.2687	53.4248	0.660157	19.9571	30	0	49.9571	AAAAAGUCAGGAUAUGGCAAAGGUCACGAAAGUGACAAAGGCUAGAAGGGACAUGAGGAUCACCCAUGUAAAAA
4824454	Mod of Meechl	Exclusion 2	88	-1	141	1.1675	1.28164	1.40314	-17.535	-17.7185	-17.7846	20.1824	24.2475	0.832347	30	30	0	60	AAAAACAGAGGAUAUACAAAAUGAUGACGAAAGUCAUCAAAACAUGAGGAUCACCCAUGUAGAAGGCUGAAAAA
4824640	Fiskers Exclusion 2 D3	Exclusion 2	88	-1	323	0.997302	0.99891	1.04163	-17.7501	-18.3161	-18.2138	11.1021	19.5539	0.567768	30	30	0	60	AAAAGUCGAGGAUAUGCAAAAUGAUUGCGAAAGCAAUCAAAACAUGAGGAUCACCCAUGUAGAAGGCGACAAAA
4828732	Mat - Mod of Eli	Exclusion 1	88	-1	107	1.40206	1.03665	1.07471	-16.5506	-17.0491	-16.5728	39.4139	64.8852	0.60744	14.5851	30	0	44.5851	AAAAAACAUGAGGAUCACCCAUGUGAGGAUAUCCAAAAGUUAAAUAAAAAGACGAAAAGGAGAAGGCGCAAAAA
4828749	Mat - Mod of Nando	Exclusion 1	88	-1	237	1.28274	1.1048	1.18317	-17.3706	-16.9635	-17.29	42.9375	28.5796	1.50238	30	30	4.99744	64.9974	AAAAAACAUGAGGAUCACCCAUGUGAGGAUAUGACUUAAAUAAAGAAAGAAGAAAUAGUCAGAAGGCACAAAUA
4828765	Mat - Mod of Eli 2	Exclusion 1	88	-1	70	1.34689	1.22606	1.23065	-17.3879	-16.9488	-17.4208	43.5741	28.0893	1.55127	30	30	5.39058	65.3906	AAAAAACAUGAGGAUCACCCAUGUGAGGAUAUCGAAAAGUCAAAGAAAAAGACGAAAACGAGAAGGCACAAAAA
4828770	Mat - Mod of Eli	Exclusion 2	88	-1	309	1.19306	1.11512	1.1508	-17.5671	-18.1556	-18.0282	13.0355	23.4802	0.55517	30	30	0	60	AAAACUCGAGGAUAUGCAAAAUGAUUGCGAAAGCAAUCAAAACAUGAGGAUCACCCAUGUAGAAGGCGAGAAAA
4828781	Mat - Mod of Meechl	Exclusion 2	88	-1	200	1.13223	1.16953	1.18564	-17.3721	-17.6008	-17.7675	22.7034	28.537	0.795578	30	30	0	60	AAAAACAGAGGAUAUACAAAAUUAUGACGAAAGUCAUAAAAACAUGAGGAUCACCCAUGUAGAAGGCUGGAAAA
4828790	Mat - Mod	Exclusion 2	88	-1	20	1.23404	0.898493	1.2731	-17.0076	-17.1199	-17.12	36.7227	41.0861	0.8938	25.7409	30	0	55.7409	AAAGCUGAAGGAUAUACUUGGAAAAAAAAAAAAAAAAAAAAACAUGAGGAUCACCCAUGUAGAAGGUCAGAUAA
4828800	Mat - Mod of Eli	Exclusion 3	88	-1	139	1.18652	1.09859	1.16412	-17.8817	-17.7616	-17.8481	19.3302	17.1428	1.1276	30	30	1.47435	61.4744	AAAAAGUGAGGAUAUACAUGAGGAUCACCCAUGUGAAAUCGGAAAAAAAAGGAAAAAAGUAGAAGGCACAAAAA
4828809	Mat - Mod of Nando	Exclusion 3	88	-1	413	1.17443	1.03075	1.10797	-17.4379	-17.3917	-17.547	27.9833	26.7198	1.04728	30	30	0.567205	60.5672	AAAAGUAGAGGAUAUACAUGAGGAUCACCCAUGUAGAAAGGAAGUAUAUAUAUGGCGUGUAGAAGGCUGCAUGA
4828815	Mat - Mod of Meechl	Exclusion 3	88	-1	158	1.4674	1.18505	1.24455	-17.4816	-17.3302	-17.4432	29.7561	25.5759	1.16344	30	30	1.85856	61.8586	GAAAACAUAGGAUAUACAUGAGGAUCACCCAUGUUAAAAUAAAGAAAGGGAGAAAUAAGUAGAAGGAUGAAAAA
4828826	Mat - Mod of Eli	Exclusion 4	88	-1	180	1.06673	0.897445	1.11193	-16.7442	-17.3623	-17.5241	28.8163	53.4663	0.538962	19.9377	30	0	49.9377	AAAAAGUCAGGAUAUAGAAAAGGUCACGAAAGUGACAAAGGCUAGAAGGGACAUGAGGAUCACCCAUGUAAAAA
4828833	Mat - Mod of Nando	Exclusion 4	88	-1	307	0.866993	0.823702	0.977656	-16.8015	-16.9155	-17.5536	45.048	50.4889	0.892235	21.3333	30	0	51.3333	AAAAAGUCAGGAUAUGCGAAGGCGUCUGAUAGACGAGGCUAGCAGAAGGGACAUGAGGAUCACCCAUGUAAAAA
4828849	Mat - Mod of Meechl	Exclusion 4	88	-1	437	1.283	1.19813	1.36821	-17.6824	-17.9775	-18.0556	15.577	20.9239	0.744462	30	30	0	60	AACAUGUCAGGAUAUGCAAAAGGAGACUGACACGCGAGUGAGCAGAAGGGACAUGAGGAUCACCCAUGUUCAAA
4828866	Mat - Mod of Nando	Same State 1	88	1	345	0.870316	0.96114	0.844957	-16.7693	-17.5456	-16.9702	52.1392	23.991	2.17328	30	30	9.52998	69.53	AGCGAACAUGAGGAUCACCCAUGUGAAAAACAUAGAGGAUAUGUCGCAUGCGUGUAAAAGACAGAAGGCUAUCGCG
4828870	Mat - Mod	Same State 1	88	1	282	0.597436	0.718997	0.557521	-17.0726	-16.7745	-17.2577	38.5002	51.8689	0.742261	20.6865	30	0	50.6865	AGAAGACAUGAGGAUCACCCAUGUGCACGUGGAGGAGGAUAUGCUAGUAGAAGAUAGAAUGCAGAAGGCCUAAGAA
4828877	Mat - Mod of Eli	Same State 1	88	1	141	1.07528	1.05476	0.840449	-16.4853	-17.5484	-16.1237	69.2694	23.9247	2.8953	30	30	13.0517	73.0517	GAAAAACAUGAGGAUCACCCAUGUAGAAAUAUGGGAGGAUAUACAAAGACGAAAGUCAAAGUAGAAGGCCUAAAAG
4828916	Mat - Mod of Eli	Same State 2	88	1	4	1.70046	1.1731	0.911208	-16.8873	-17.5101	-17.2664	46.3397	24.8581	1.86417	30	30	7.64636	67.6464	AAAAAAAAAAGGCAGGAUAUCCAAAAAAAAACAUGAGGAUCACCCAUGUAAAAAAAAAAAAAAUGGGAGAAGGGCCAAAAAAAAAA
4828919	Mat - Mod of Nando	Same State 2	88	1	15	0.63578	0.583838	0.524097	-16.9798	-17.6688	-17.0558	42.2422	21.2089	1.99172	30	21.2878	8.45889	59.7467	AAAAAAAAAGUAGAGGAUAUCCGAGUGGUAACAUGAGGAUCACCCAUGUGAAGAAAGGAAGAUGAGGAGAAGGCUACAAAAAAAAA
4828926	Mat - Mod of Meechl	Same State 2	88	1	54	0.596927	0.475656	0.448453	-17.1828	-17.534	-17.9345	34.4817	24.2714	1.42067	30	13.1742	4.31086	47.485	AAGAAAGAAACAUAGGAUAUCAAGAAUAUAACAUGAGGAUCACCCAUGUAAAUACGAAAGUAUAAUGAGAAGGAUGGAUGAUCUUC
4829103	Maonis	Exclusion 4	88	-1	388	0.811151	0.814152	1.03716	-16.3221	-16.2189	-17.1946	90.413	81.5439	1.10876	6.77631	30	1.26757	38.0439	CUCGUGUCAGGAUAUGGAAGGCCGUUUGAUUAACGAGGGUACUAGAAGGGACAUGAGGAUCACCCAUGUAAAAA
4829124	Velema	Exclusion 4	88	-1	565	1.11315	1.10746	1.33949	-17.3437	-17.3864	-17.8588	28.1296	29.3572	0.958186	30	30	0	60	CUCGUGUUAGGAUAUGGAUAGCCGUUUGACGAGCGAGGGCACUAGAAGGAACAUGAGGAUCACCCAUGUAAAAA
4829537	4736266_48166_1	Exclusion 1	88	-1	39	0.218388	0.154071	0.238205	-17.7606	-18.1577	-17.7079	13.0076	19.35	0.672229	30	0	0	30	GAUCCACAUGAGGAUCACCCAUGUGAGGAUAUCGUGCAGAAAAAAAAAAAAAACUGCACGAGAAGGCACAUGGG
4829693	4736266_48166_2	Exclusion 1	88	-1	92	0.462224	0.224908	0.417382	-17.1649	-17.7177	-16.8802	20.1971	35.1052	0.57533	28.5444	12.1668	0	40.7112	AAUCCACAUGAGGAUCACCCAUGUGAGGAUAUCGUGCAGAAAAAAAAAAAAAACUGCACGAGAAGGCACAUGGA
4829714	4736266_48166_3	Exclusion 1	88	-1	46	0.558936	0.461907	0.687722	-17.061	-16.0737	-15.7622	104.543	38.9488	2.68412	26.7427	19.4202	12.1219	58.2848	AAAAAACAUGAGGAUCACCCAUGUGAGGAUAUCGUGCAGAAAAAAAAAAAAAACUGCACGAGAAGGCACAUGAA
4830304	4736267_48166_1	Exclusion 2	88	-1	223	0.262483	0.262674	0.248897	-17.6332	-17.5824	-17.8527	23.1235	21.9785	1.05209	30	0	0.623458	30.6235	AAGCACAGAGGAUAUACAUGGGUGAUAAAAAUCAUGUAAAAACAUGAGGAUCACCCAUGUAGAAGGCUGUGCAA
4830317	4736267_48166_2	Exclusion 2	88	-1	212	0.270503	0.215769	0.231792	-17.605	-17.9198	-17.8722	16.5009	22.6069	0.729906	30	0	0	30	AAGCACAGAGGAUAUACAUGGGUGAUAAAAAAAAUGUAAAAACAUGAGGAUCACCCAUGUAGAAGGCUGUGCAA
4830326	4736267_48166_3	Exclusion 2	88	-1	35	0.466294	0.292087	0.559862	-17.2388	-17.5342	-17.1317	24.2667	32.605	0.744264	29.7164	12.4721	0	42.1885	AAGCACAGAGGAUAUACAUGGGUAAAAAAAAAAAAAAAAAAACAUGAGGAUCACCCAUGUAGAAGGCUGUGCAA
4830788	close, no cigar	Exclusion 1	88	-1	167	0.991601	0.975513	0.98199	-17.2175	-17.2205	-17.1322	33.2079	33.3063	0.997047	29.3877	30	0	59.3877	UAAAAACAUGAGGAUCACCCAUGUGAGGAUAUCGAAAAAAAAAAAUUAAAAAAGGAAGCGAGAAGGUACGGGAU
4831471	water's exclusion 1 again	Exclusion 1	88	-1	4	1.48498	1.11381	0.91299	-17.0241	-17.0302	-16.7919	40.1693	40.4147	0.993927	26.0556	30	0	56.0556	AAAAAACAUGAGGAUCACCCAUGUAAGGAUAUGCUAAAAAAAAAAAAAAAAAAAAAAUGCAGAAGGUACAAAAA
4831513	water's exclusion 2	Exclusion 2	88	-1	1	0.55414	0.483901	0.409334	-16.2027	-16.3818	-15.7516	76.819	91.8903	0.835986	1.92642	19.0605	0	20.9869	AAAAACGUAGGAUAUACAUGAAAAAAAAAAAAAAAAAAAAGACAUGAGGAUCACCCAUGUAGAAGGGCGAAAAA
4831517	water's exclusion 2 2nd	Exclusion 2	88	-1	3	5.27039	0.961907	1.39974	-16.8052	-16.9839	-17.1826	42.0697	50.3012	0.836356	21.4213	30	0	51.4213	AAAAAGAUAGGAUAUACAUGAAAAAAAAAAAAAAAAAAAAGACAUGAGGAUCACCCAUGUAGAAGGGUCAAAAA
4831539	water's exclusion 2 last	Exclusion 2	88	-1	48	0.89504	0.910246	1.16213	-17.025	-17.1134	-17.2507	36.9613	40.3765	0.915416	26.0735	30	0	56.0735	AAAAAGCUAGGAUAUACAUGAAAAAAAAAAAAGUAAAAAAAACAUGAGGAUCACCCAUGUAGAAGGAGCAAAAA
4831568	water's exclusion 3	Exclusion 3	88	-1	56	1.27451	0.976595	1.03371	-17.1156	-17.14	-17.065	35.991	36.8814	0.975859	27.7119	30	0	57.7119	AAAAAGUGAGGAUAUACAUGAGGAUCACCCAUGUUAAAAAAGGAAAAAAAAAAAAAAUGUAGAAGGCGCAAAAA
4831589	water's exclusion 3 2nd	Exclusion 3	88	-1	35	1.06803	0.938396	1.05913	-17.3688	-17.1741	-17.289	34.7834	28.6314	1.21487	30	30	2.38957	62.3896	AGAAAGUGAGGAUAUACAUGAGGAUCACCCAUGUAGAACGAGAGUUAUAAAAAUGGAAGUAGAAGGCGCAAAAG
4831604	water's exclusion 3 last	Exclusion 3	88	-1	711	1.29442	1.13953	1.25769	-17.7697	-17.7163	-17.9384	20.2262	19.1747	1.05484	30	30	0.655415	60.6554	AAGAGGCGAGGAUAUACAUGAGGAUCACCCAUGUAAUCCGGAUAAGGAAGCAUGUCGUGUAGAAGGUGCCAUGA
4831644	water's exclusion 4 2nd	Exclusion 4	88	-1	7	0.797971	0.894458	1.21211	-16.6287	-16.8853	-17.0798	46.4327	60.0159	0.773674	16.8675	30	0	46.8675	AAAAAGUCAGGAUAUGUGAAAAAAAAAAAAAAAAAAAAAAAACAGAAGGGACAUGAGGAUCACCCAUGUAAAAA
4831747	water's exclusion 4 last	Exclusion 4	88	-1	44	1.0569	1.12366	1.24389	-16.4146	-17.1901	-17.1988	34.2333	74.3386	0.460504	10.1538	30	0	40.1538	AAAAAGUCAGGAUAUAUCAAAAAAAAAGAAAAAAAAAAAAGAUAGAAGGGACAUGAGGAUCACCCAUGUAAAAA
4831770	I 'NO' this state well	Same State 1	88	1	13	0.612526	0.714706	0.874212	-17.488	-17.502	-17.2833	25.4119	25.0593	1.01407	30	30	0.171562	60.1716	AAAUUACAUGAGGAUCACCCAUGUUUAAAAAAUAUAGGAUAUGUAAAAAAAAAAAAAAAAACAGAAGGGUAAAAAA
4831783	I 'NO' this state well 2	Same State 1	88	1	30	0.870927	0.74418	0.865076	-17.0702	-17.5295	-16.9217	38.5927	24.381	1.5829	30	30	5.63838	65.6384	AAAGUACAUGAGGAUCACCCAUGUUGAAAAAAUCGAGGAUAUGCGAAAAAAAAAAAAAAAGCAGAAGGUGAAAAAA
4831791	something completely different	Same State 1	88	1	49	0.69799	0.796404	0.752842	-15.8297	-16.9891	-16.1824	133.432	41.8517	3.1882	25.382	30	14.2348	69.6168	AGGAAACAUGAGGAUCACCCAUGUAAAAGGUGGGUAGGAUAUGCGAAAAGAAAAAGAAAAGCAGAAGGGCCAAGAA
4831804	Same 2	Same State 2	88	1	3	0.667552	0.677127	0.537948	-17.1675	-17.4603	-17.2379	35.0154	26.1276	1.34017	30	28.2845	3.59469	61.8792	AAAAAAAAAAGUGAGGAUAUGGGAAAAUUAACAUGAGGAUCACCCAUGUGAUAAAAAAAAAAAAACCAGAAGGUACAAAAAAAAAA
4831812	Same 2 again I have no idea	Same State 2	88	1	3	0.300819	0.783496	0.947161	-17.3764	-17.6691	-17.2066	28.4125	21.2041	1.33995	30	30	3.59268	63.5927	AAAAAAAAACGUGAGGAUAUGUGAAAAUUAACAUGAGGAUCACCCAUGUGAUAAAAAAAAAAAAAACAGAAGGUACAAAAAAAAAA
4831824	so let's mod Hyphema	Same State 2	88	1	83	1.46758	1.15049	1.20239	-17.4361	-18.0846	-17.694	26.7677	13.995	1.91267	30	30	7.96171	67.9617	AAAUAAAGGACUGAGGAUAUACCACAUGAAACAUGAGGAUCACCCAUGUAAUAAUACAAAGGGUGGUAGAAGGUAGUCCACAAACA
4831827	try 1	Exclusion 1	88	-1	19	0.923898	0.891993	1.08086	-16.9437	-15.7686	-16.0946	141.839	43.7952	3.23869	24.471	30	14.4277	68.8987	AAAGGACAUGAGGAUCACCCAUGUGAGGAUAUGCUCUACGAACGAAUACACAUGAGAAGCAGAAGGCACAUAAG
4831840	try 2	Exclusion 1	88	-1	509	1.10794	0.867413	1.01532	-16.8028	-15.8807	-16.4896	126.796	50.4244	2.51457	21.3635	30	11.3208	62.6843	UAAGGACAUGAGGAUCACCCAUGUGAGGAUAUGCUCUACGAACGUUUAUUUAUGAGAAGCAGAAGGCACAUUUU
4831847	try 2	Exclusion 1	88	-1	549	1.10296	0.855958	1.06123	-16.9706	-16.2143	-16.9225	90.8243	42.6326	2.1304	25.016	30	9.28528	64.3013	CACGGACAUGAGGAUCACCCAUGUGAGGAUAUGCUCUACGAACGUUUUCCCACGAGAAGCAGAAGGCACAUUUC
4831917	Exclusion one redone	Exclusion 1	88	-1	213	1.07603	0.985177	0.959949	-17.6943	-17.7239	-17.8044	20.0727	20.6762	0.970812	30	30	0	60	GGAAAACAUGAGGAUCACCCAUGUGAGGAUAUUGAAACAAACAAAACAAACAAACAAACAAGAAGGCACAGGAA
4831927	Exclusion 2 Three redone	Exclusion 2	88	-1	204	1.01631	1.04916	1.11419	-16.8946	-17.2395	-17.2123	32.5835	46.0029	0.708291	23.4361	30	0	53.4361	GGAAAGUAAGGAUAUGCGAACAAACAAACAAACAAAAGGGAACAUGAGGAUCACCCAUGUAGAAGGUGCAAACA
4831936	Exclusion 2 Two redone	Exclusion 2	88	-1	218	0.8874	0.91505	1.07009	-16.9879	-17.3708	-17.2944	28.5721	41.9033	0.681858	25.3578	30	0	55.3578	GGAAAGCAAGGAUAUGCAAACAAACAAACAAACAAAAGGGAACAUGAGGAUCACCCAUGUAGAAGGUGCAAACA
4831956	Exclusion 2 XX	Exclusion 2	88	-1	153	1.05639	1.00251	1.18079	-17.0093	-17.2636	-17.303	31.8073	41.015	0.775504	25.7742	30	0	55.7742	GGAAAGCAAGGAUAUACAAACAAACAAACAAACAAAAGGGAACAUGAGGAUCACCCAUGUAGAAGGUGCAAACA
4831969	Exclusion 3 plus	Exclusion 3	88	-1	158	1.01505	1.06661	1.17214	-16.7437	-16.7265	-16.9264	54.4242	53.4916	1.01743	19.9258	30	0.212201	50.138	GGAAAGCGAGGAUAUACAUGAGGAUCACCCAUGUAAAAGAAAAGAAAAGAAAGAAAAUGUAGAAGGCGCAAAAA
4831977	Exclusion 3 Strange	Exclusion 3	88	-1	149	1.15063	0.991623	1.03964	-16.8305	-16.7995	-16.9828	50.592	49.0475	1.03149	22.009	30	0.380628	52.3896	GGAAAGCGAGGAUAUACAUGAGGAUCACCCAUGUAAACAAACAAACAAACAAACAAAUGUAGAAGGCGCAAAAC
4832023	Meow	Same State 1	88	1	267	1.13108	1.03651	1.07413	-16.7135	-17.3077	-16.9501	55.1329	30.4354	1.81147	30	30	7.29431	67.2943	GGAGUACAUGAGGAUCACCCAUGUUGGAACGAAGUAGGAUAUGUACAAUAUUAAAUAAAAACAGAAGGACUAAUAA
4832035	Gold Rush	Same State 1	88	1	178	1.14662	1.15635	1.15312	-17.1091	-17.5741	-17.256	37.12	23.3163	1.59202	30	30	5.7089	65.7089	GGAGUACAUGAGGAUCACCCAUGUUGGAACAAAGUAGGAUAUGUACAAUAUUAAAUAAAAACAGAAGGACUAAGAA
4832044	I'm in a state	Same State 1	88	1	114	0.503883	0.471495	0.421675	-15.6304	-15.2936	-15.7823	162.859	228.074	0.714062	0	12.8622	0	12.8622	GGAUAACAUGAGGAUCACCCAUGUACAUGGGUACAAGGAUAUGUAAAAUAAAACAAACAAACAGAAGGUGUAAAAA
4832062	Ungainly	Same State 2	88	1	61	0.928356	0.748057	0.616794	-17.8208	-17.9199	-17.8408	18.2199	16.5007	1.10419	30	30	1.21682	61.2168	GGAAAGAAAAGCGAGGAUAUGCUAGGUAAUACAUGAGGAUCACCCAUGUUUUUUUUUAACAAAUUGCAGAAGGCGCAAGAAAGAAA
4832078	Club and Ball	Same State 2	88	1	43	1.06413	1.04349	1.09968	-16.7692	-16.6692	-16.5068	52.1466	57.6297	0.904857	17.9861	30	0	47.9861	GGAUACAUACAGAAGGAUAUGAGAACAAAGACAUGAGGAUCACCCAUGUACAAAAGGUGGAACAAUCAGAAGGUCUAAACAACAAA
4832101	Thing 1 and Thing 2	Same State 2	88	1	46	1.08275	0.923555	1.04648	-16.8167	-16.6124	-16.5362	49.7282	60.9991	0.815228	16.4067	30	0	46.4067	GGAUAUAUACAGGAGGAUAUGAGAACAAAGACAUGAGGAUCACCCAUGUACAAAAGGUGGAACAAUCAGAAGGUCUAAACAACAAA
4832143	GC super strong! + G boost	Exclusion 3	88	-1	1	5.21649	0.878926	1.07302	-16.8868	-17.0534	-17.5015	39.2453	46.3617	0.846503	23.268	30	0	53.268	AAAAAGCGAGGAUAUACAUGAGGAUCACCCAUGUGAAAAAAAAAAAAAAAAAAAAAAAGUAGAAGGCGCAAAAA
4832164	Flexi GU!	Exclusion 2	88	-1	6	1.08714	1.2617	1.12186	-17.0402	-17.355	-17.3744	29.0273	39.7696	0.729887	26.358	30	0	56.358	AAAAAAUGAGGAUAUACAUGAAAAAAAAAAAAAAAAAAAAAACAUGAGGAUCACCCAUGUAGAAGGCGUAAAAA
4832166	GC GU GC sandwich	Exclusion 2	88	-1	6	0.810112	0.765638	0.642251	-17.2726	-16.9598	-17.3644	43.0984	31.5225	1.36723	30	30	3.84009	63.8401	AAAAAGUGAGGAUAUACAUGAAAAAAAAAAAAAAAAAAAAAACAUGAGGAUCACCCAUGUAGAAGGCGCAAAAA
4832169	double AU!	Exclusion 2	88	-1	4	1.13055	1.55916	1.21049	-17.2968	-17.3506	-17.5158	29.1553	30.7686	0.947569	30	30	0	60	AAAAAUAGAGGAUAUACAUGAAAAAAAAAAAAAAAAAAAAAACAUGAGGAUCACCCAUGUAGAAGGCUAAAAAA
4832304	all GC all the time + G boost - take 2	Exclusion 4	88	-1	1	1.83556	1.83722	1.10914	-16.9798	-16.9025	-16.5521	45.6392	42.2435	1.08038	25.1983	30	0.949216	56.1476	AAAAAGUGAGGAUAUCGGAAAAAAAAAAAAAAAAAAAAAAACGAGAAGGCACAUGAGGAUCACCCAUGUAAAAA
4832461	mod of top voted: #1	Same State 1	88	1	73	0.809057	0.863447	0.749035	-14.3263	-14.8636	-14.6511	600.041	350.607	1.71143	0	30	6.59688	36.5969	AGGAAACAUGAGGAUCACCCAUGUAAAAGGUGGUUAGGAUAUGCAAAAAGAAAAAGAAAAGCAGAAGGGACAAGAA
4832488	mod of top voted: #2	Same State 1	88	1	143	0.519185	0.56355	0.516811	-17.1061	-16.9327	-17.3954	37.2305	44.2801	0.840795	24.2437	19.7663	0	44.01	AGGAGACAUGAGGAUCACCCAUGUGCACGUGGAGGAGGAUAUGCUAGUAGAAGAUAGAAAGCAGAAGGCCUAAGAA
4832517	mod of top voted: #3	Same State 1	88	1	257	1.14142	1.06218	1.05373	-16.292	-17.741	-17.1172	84.0367	19.7316	4.259	30	30	17.7899	77.7899	CGCGAACAUGAGGAUCACCCAUGUGAAAAACACAGAGGAUAUGUCGCAUGCGUGUAAAAGACAGAAGGCUGUCGCG
4832584	Mod of Mat of Meechl	Same State 2	88	1	58	0.690496	0.502233	0.46375	-17.2328	-17.599	-17.6463	32.8016	22.7432	1.44226	30	15.1675	4.496	49.6635	AAGAAAGAAACGUAGGAUAUCAAGAAUAUAACAUGAGGAUCACCCAUGUAAAUACGAAAGUAUAAUGAGAAGGAUGGAUGAUCUUC
4832604	Mod of Mat of Nando	Same State 2	88	1	13	1.28592	1.03393	1.10222	-16.5449	-17.3937	-16.2327	65.2594	27.9256	2.3369	30	30	10.4211	70.4211	AAAAAAAAAGUAUAGGAUAUCCGAGUGGUAACAUGAGGAUCACCCAUGUGAAGAAAGGAAGAUGAGGAGAAGGAUACAAAAAAAAA
4832763	Excls3-I	Exclusion 3	88	-1	132	1.02656	0.347132	0.916548	-15.8502	-16.5165	-15.315	67.1424	130.723	0.513622	0	30	0	30	AAAAAGCGAGGAUAUACAUGAGGAUCACCCAUGUAAAAAAAAAGAGAUGAAACAUCAUGUAGAAGGCGCAAAAA
4832773	Excls3-II	Exclusion 3	88	-1	107	0.271162	0.288072	0.210945	-17.6067	-17.4647	-17.8301	26.0127	22.5688	1.1526	30	0	1.74355	31.7436	AAAAAGCGAGGAUAUACAUGAGGAUCACCCAUGUAAAAAACAUGGGAUGAAACAUCAUGUAGAAGGCGCAAAAA
4832785	Excls3-III	Exclusion 3	88	-1	117	0.253206	0.245088	0.271428	-17.6957	-17.8784	-17.8046	17.1988	20.6473	0.832982	30	0	0	30	AAAAACUAAGGAUAUACAUGAGGAUCACCCAUGUAAAAAAUGCAUGGGAAAACCUCAUGUAGAAGGUAGAAAAA
4832826	Ecls4-I	Exclusion 4	88	-1	434	0.910771	0.856998	0.955405	-16.7998	-16.7889	-17.6328	51.1322	50.5743	1.01103	21.2933	30	0.134697	51.428	AAAGAGUCAGGAUAUUCGUAUAGAGUAGCGCGACUCUAUACGAAGAAGGGACAUGAGGAUCACCCAUGUAAAAA
4832834	Ecls4-II	Exclusion 4	88	-1	287	1.06759	0.961221	1.07436	-16.8332	-16.8935	-17.6091	46.052	48.9164	0.941444	22.0705	30	0	52.0705	AAAAAGUCAGGAUAUUCGGAUAGGAAAACGAAAACCUAUCCGAAGAAGGGACAUGAGGAUCACCCAUGUAAAAA
4832836	Ecls4-III	Exclusion 4	88	-1	217	0.978852	0.993941	1.15131	-16.8189	-16.9652	-17.6935	42.8651	49.621	0.863849	21.7401	30	0	51.7401	AAAAAGUCAGGAUAUUCGGAAGGGAAAGCGCAAACCCAACCGAAGAAGGGACAUGAGGAUCACCCAUGUAAAAA
4833121	Ex1 sub 1	Exclusion 1	88	-1	63	1.22391	0.986918	1.0805	-17.427	-16.8111	-16.9754	50.0091	27.0117	1.85139	30	30	7.5619	67.5619	AAUAAACAUGAGGAUCACCCAUGUAAGGAUAUGCGAACAAUAAGAAGACAAUAAUAAAGCAGAAGGUACAAGAG
4833126	Ex1 sub 2	Exclusion 1	88	-1	258	1.37195	1.11664	1.08594	-17.1551	-17.1945	-17.1863	34.0822	35.4509	0.961392	28.3824	30	0	58.3824	AACAAACAUGAGGAUCACCCAUGUCAGGAUAUCCGAAAUAAAGAAACAAUAAUAAUAAGGAGAAGGGACUAAAU
4833142	Excalibur	Exclusion 1	88	-1	623	1.29837	1.12196	1.26026	-17.7036	-17.0163	-17.278	40.7309	20.485	1.98833	30	30	8.43801	68.438	AGAAAACAUGAGGAUCACCCAUGUAAGGAUAUGCUAAGGGUGGCUUCGGCCACCCAAUGCAGAAGGUACAAAUA
4833171	Ex 2 sub 1	Exclusion 2	88	-1	120	1.25613	1.03969	1.33994	-17.4551	-16.3743	-17.5536	77.4016	26.2636	2.9471	30	30	13.2694	73.2694	AAAAAGGUAGGAUAUACGAAAAAAAAGGGUAGAAAAAAAACACAUGAGGAUCACCCAUGUAGAAGGACCAAAAA
4833177	Ex 2 sub 2	Exclusion 2	88	-1	154	1.26766	1.15259	1.17544	-17.4058	-17.4309	-17.7551	26.906	27.59	0.975207	30	30	0	60	AAAAAGGUAGGAUAUACGAGGAGAAAUAAUAAAUAAAUAAAACAUGAGGAUCACCCAUGUAGAAGGACCAAAAA
4833179	Ex 2 sub 3	Exclusion 2	88	-1	140	1.14872	1.11668	1.23125	-17.6142	-17.3698	-17.7923	28.6015	22.4005	1.27683	30	30	3.00026	63.0003	AAAAAGUGAGGAUAUACGAGGAGAAACAACAAACAAACAAAACAUGAGGAUCACCCAUGUAGAAGGCACAAAAA
4833198	Ex3 sub 1	Exclusion 3	88	-1	66	1.45332	1.14023	1.12861	-17.1839	-17.0046	-17.2777	41.2076	34.445	1.19633	28.8539	30	2.20079	61.0547	AAAAAGGCAGGAUAUACAUGAGGAUCACCCAUGUAAAGAAAGAAAGAAGAAAGGGAAAGUAGAAGGGCCAAAAA
4833200	Ex3 sub 2	Exclusion 3	88	-1	89	1.23743	0.486867	1.1184	-16.1916	-16.4472	-15.8777	71.9594	92.9175	0.774445	1.44493	30	0	31.4449	AAAAAGGCAGGAUAUACAUGAGGAUCACCCAUGUAAAGAAAGAAAGAGGUGAAAGAAAGUAGAAGGGCCAAAAA
4833211	Ex3 sub 3	Exclusion 3	88	-1	92	1.37215	0.843913	1.37304	-16.8346	-15.5883	-16.6926	169.852	48.8459	3.47731	22.1035	30	15.3004	67.4039	AAAAAGGCAGGAUAUACAUGAGGAUCACCCAUGUAAAGAAAAGAAAGAUCCAAAGAAAGUAGAAGGGCCAAAAA
4833250	Ex4 sub 1	Exclusion 4	88	-1	400	0.816612	0.853733	0.982739	-17.2469	-16.9533	-17.6629	43.3788	32.3413	1.34128	29.84	30	3.60487	63.4449	AGAAAGUGAGGAUAUACGAAACCAGCCUAAAUGGCUGGAAAGUAGAAGGCACAUGAGGAUCACCCAUGUAAAGA
4833253	Ex4 sub 2	Exclusion 4	88	-1	203	0.96282	1.00019	1.07222	-16.888	-16.9586	-17.5255	43.1481	46.3067	0.93179	23.2938	30	0	53.2938	AGAAAGUCAGGAUAUCAGAAACUAGUCGAAACGACUAGAAAUGAGAAGGGACAUGAGGAUCACCCAUGUAAGAA
4833259	Ex4 sub 3	Exclusion 4	88	-1	208	0.932133	1.04156	1.2622	-16.8311	-17.1084	-17.5142	37.1467	49.018	0.757818	22.0228	30	0	52.0228	AGAAAGUCAGGAUAUCAGAAUAAGUCGAAAACGACUAGUAAUGAGAAGGGACAUGAGGAUCACCCAUGUAAGAA
4833279	Ex5 sub 1	Same State 1	88	1	102	1.07184	1.05981	1.01716	-17.148	-17.8884	-17.1117	35.7038	17.0283	2.09674	30	30	9.08975	69.0897	AAGAAACAUGAGGAUCACCCAUGUAAGAUAAACACAGGAUAUGCGAAAAGAAACAAAGAAGCAGAAGGGUGAAGAA
4833284	Ex5 sub 2	Same State 1	88	1	88	0.850543	0.891835	0.578282	-14.6554	-14.873	-15.1034	431.749	347.323	1.24308	0	30	2.67139	32.6714	AAUAAACAUGAGGAUCACCCAUGUAAAUGGGUACAAGGAUAUGCGAAAAGAAACAAAGAAGCAGAAGGUGUAAAGA
4833288	Ex5 sub 3	Same State 1	88	1	85	0.28695	0.76798	0.386205	-16.7735	-15.3133	-16.7629	51.9231	223.619	0.232195	0	30	0	30	AAUAAACAUGAGGAUCACCCAUGUAAAUGGGCGAUAGGAUAUGCGAAAAUAAAGAAAGAAGCAGAAGGAUCGAAGA
4833298	Ex 6 sub 1	Same State 2	88	1	96	1.55917	1.37703	1.5172	-15.6325	-17.5138	-15.9497	162.52	24.7657	6.5623	30	30	23.0974	83.0974	AUAUAUAUAAGGUAGGAUAUACUAAAGUAAACAUGAGGAUCACCCAUGUAAAGAAAGAAACUCAUGUAGAAGGACCAUAUAUAUAU
4833311	Ex6 sub 3	Same State 2	88	1	79	1.54282	1.33563	1.24631	-17.1905	-17.9394	-17.5888	34.218	16.1822	2.11455	30	30	9.19362	69.1936	GUAUAUAUGAGGUAGGAUAUCCAAAAUAAAACAUGAGGAUCACCCAUGUAAAUAAAUAAUAAAUGGGAGAAGGACCACAUAUAUAC
4833315	Ex6 sub 5	Same State 2	88	1	106	1.10783	0.9466	1.00056	-17.4235	-18.1469	-17.7168	27.1062	13.1494	2.0614	30	30	8.88107	68.8811	GUAUGCAUGAGGUAGGAUAUCCAAAACAAAACAUGAGGAUCACCCAUGUAAACAAACAACAAAUGGGAGAAGGACCACAUGUAUAC
4833481	Bexeusisus	Same State 1	88	1	83	0.936906	0.895836	0.795471	-16.8219	-17.4348	-16.7642	49.4718	26.8027	1.84578	30	30	7.52465	67.5246	AGUCCACAUGAGGAUCACCCAUGUCUGGAGAAGACAGGAUAUAAGGAAAAAAAAAAAAACUUAGAAGGGUCAAAAA
4833594	4736268_48166_1	Exclusion 3	88	-1	339	0.285004	0.234396	0.246931	-17.7981	-17.813	-18.1565	18.3612	18.6381	0.985142	30	0	0	30	AAAGCACGAGGAUAUACAUGAGGAUCACCCAUGUAUAACCAACAUAGGUGAUCCUCAUGUAGAAGGCGUGCAAA
4833596	4736268_48166_2	Exclusion 3	88	-1	151	0.287098	0.230626	0.251675	-17.7837	-17.9025	-18.0079	16.7905	18.9084	0.88799	30	0	0	30	AAAGCACGAGGAUAUACAUGAGGAUCACCCAUGUAUAACCAAAAAAAAAGAUCCUCAUGUAGAAGGCGUGCAAA
4833598	4736268_48166_3	Exclusion 3	88	-1	33	0.324865	0.132574	0.200127	-17.8681	-18.4432	-17.8247	9.77771	17.3772	0.562676	30	1.86491	0	31.8649	AAAGCACGAGGAUAUACAUGAGGAUCACCCAUGUAUAAAAAAAAAAAAAAAUCCUCAUGUAGAAGGCGUGCAAA
4833609	4736271_48166_1	Exclusion 4	88	-1	314	0.204709	0.192491	0.290098	-17.6245	-17.8085	-17.887	18.4446	22.1707	0.831935	30	0	0	30	CUCAUGUCAGGAUAUCGUGCAGCUACCGAAAGGUAGCUGCACGAGAAGGGACAUGAGGAUCACCCAUGUAUGAA
4833611	4736271_48166_2	Exclusion 4	88	-1	347	0.272748	0.223345	0.363803	-17.4033	-17.5339	-17.3863	24.274	27.6602	0.877579	30	0	0	30	AUCAUGUCAGGAUAUCGUGCAGCUACCGAAAGGUAGCUGCACGAGAAGGGACAUGAGGAUCACCCAUGUAUGAA
4833631	4736271_48166_3	Exclusion 4	88	-1	1150	1.41574	1.26679	1.4866	-18.3225	-18.3017	-18.5032	11.2633	11.0318	1.02098	30	30	0.254958	60.255	CUCAUGUCAGGAUAUAGCCACAUGAGGAUCACCCAUGUGGACUAGAAGGGACAUGAGGAUCACCCAUGUAUGAA
4833744	4736272_48166_1	Same State 1	88	1	152	0.258759	0.219993	0.211416	-17.7202	-17.7222	-18.1106	20.1472	20.107	1.002	30	0	0.0245676	30.0246	AAAAAACAUGAGGAUCACCCAUGUAAAAAAAUCACAGGAUAUAAGGUCGCGAAAGCGACCUUAGAAGGGUGAUCCU
4833764	Esgemaedso	Same State 2	88	1	13	1.10609	0.914941	1.28939	-16.3842	-16.5743	-16.2321	76.6349	63.369	1.20934	15.2958	30	2.3336	47.6294	AAAAAAAAGCCCAAGGAUAUCCGGAUGAAGACAUGAGGAUCACCCAUGUGAAAAAAAAAAUAUGAGGAGAAGGUGGGAAAAAAAAA
4833770	4736272_48166_2	Same State 1	88	1	195	1.06833	1.08131	0.928013	-14.6813	-16.6491	-15.0391	420.7	58.7995	7.15483	17.4378	30	24.1587	71.5965	AAAAAACAUGAGGAUCACCCAUGUAAAAAAAUCACAGGAUAUAAGGUCGCGAAAGCGACCUUAGAAGGGUGAUCAA
4833800	4736272_48166_3	Same State 1	88	1	51	0.209924	0.236158	0.307269	-17.8233	-17.9122	-18.0229	18.1743	16.6272	1.09305	30	0	1.0923	31.0923	AAAAAACAUGAGGAUCACCCAUGUAAAAAAAAUAGAGGAUAUGGGUGAUCCAAAAAAAAACCAGAAGGCUAAAAAA
4833828	4736273_48166_1	Same State 2	88	1	1	0.213389	0.271517	0.147259	-18.495	-18.2266	-18.7233	9.28415	12.1425	0.764597	30	0	0	30	AAAAAAAAAUCACAGGAUAUACAAAAAAAAACAUGAGGAUCACCCAUGUAAAAAAAAAAAAAAAAGUAGAAGGGUGAUCCAAAAAA
4833835	4736273_48166_2	Same State 2	88	1	1	0.234543	0.23602	0.312966	-18.5516	-18.191	-17.5424	8.77246	12.5819	0.697231	30	0	0	30	AAAAAAAAAUCACAGGAUAUACGAAAAAAAACAUGAGGAUCACCCAUGUGAAAAAAAAAAAAAAAGUAGAAGGGUGAUCCAAAAAA
4833839	4736273_48166_3	Same State 2	88	1	1	0.173515	0.0427498	0.0473742	-18.3261	-17.3722	-14.3632	10.9924	28.532	0.385267	30	0	0	30	AAAAAAAGAUCACAGGAUAUACGAAAAAAAACAUGAGGAUCACCCAUGUAAAAAAAAAAAAAAAAGUAGAAGGGUGAUCCAAAAAA
4834178	Banishment 1 - Jieux - Exclusion 1	Exclusion 1	88	-1	389	1.12399	0.981028	1.11577	-17.127	-16.7658	-17.2683	52.3247	36.4607	1.4351	27.9091	30	4.43492	62.344	AAAAAACAUGAGGAUCACCCAUGUGAGGAUAUCUGUAUCCAAAAGGAAGUGUAGGAUCGGAGAAGGCACUAGGA
4834185	Banishment 2 - Jieux - Exclusion 1	Exclusion 1	88	-1	150	1.31203	1.00171	1.08489	-16.9334	-16.8292	-17.0174	49.1101	44.2497	1.10984	24.258	30	1.27948	55.5374	AAAAAACAUGAGGAUCACCCAUGUGAGGAUAUCCAAAAGUCAAAGAAAAAGACGAAAAGGAGAAGGCACAAAAA
4834195	Banishment 3 - Jieux - Exclusion 1	Exclusion 1	88	-1	74	1.10515	0.904041	0.894938	-17.4736	-16.928	-16.7237	44.4907	25.782	1.72565	30	30	6.69845	66.6985	AAAAAACAUGAGGAUCACCCAUGUUAGGAUAUCCUGCAGAAAAAAAAAAAAAACUGCAGGAGAAGGAGCAAGGA
4834357	Banishment 4 - Jieux - Exclusion 2	Exclusion 2	88	-1	337	0.990356	1.07525	1.05474	-17.4269	-17.6506	-17.7879	21.6001	27.0149	0.799563	30	30	0	60	AAAAGUUGAGGAUAUACAAAAUGAUUGCGAAAUCAAUUAAAACAUGAGGAUCACCCAUGUAGAAGGCGAUAAAA
4834375	Banishment 5 - Jieux - Exclusion 2	Exclusion 2	88	-1	289	1.08481	0.998468	1.09039	-16.8175	-17.1106	-17.3012	37.0633	49.6878	0.745924	21.7088	30	0	51.7088	AAAAGGUUAGGAUAUGCGUGGAAAAAGUGUAUCUAAAAAAAACAUGAGGAUCACCCAUGUAGAAGGGACUUAAA
4834397	Banishment 6 - Jieux - Exclusion 2	Exclusion 2	88	-1	25	0.748943	0.673614	0.627837	-16.813	-17.3064	-17.1813	30.4746	49.9145	0.610537	21.6026	30	0	51.6026	AUCGUUGGAGGAUAUGCUUGGAAAAAAAAAAAAAAAAAAAAACAUGAGGAUCACCCAUGUAGAAGGUCAAUGGA
4834415	Banishment 7 - Jieux - Exclusion 3	Exclusion 3	88	-1	147	1.38787	1.22551	1.29077	-17.8173	-17.5954	-17.8952	22.8249	18.2829	1.24843	30	30	2.72414	62.7241	AAAAAGCGAGGAUAUACAUGAGGAUCACCCAUGUGAAAGUCGAAAAAAAAGACAAAAAGUAGAAGGCGCAAAAA
4834425	Banishment 8 - Jieux - Exclusion 3	Exclusion 3	88	-1	356	1.13862	0.965437	1.02267	-17.4145	-17.1905	-17.6732	34.2192	27.3521	1.25106	30	30	2.74999	62.75	AAAAGUAGAGGAUAUACAUGAGGAUCACCCAUGUAGAAAGGAAGUGUAUAUAUGGCAUGUAGAAGGCUACAUGA
4834432	Banishment 9 - Jieux - Exclusion 3	Exclusion 3	88	-1	188	1.04029	0.990856	1.06486	-17.3458	-17.1841	-17.1612	34.4389	29.2956	1.17557	30	30	1.98581	61.9858	AGCUGGUUAGGAUAUACAUGAGGAUCACCCAUGUUAAAAAAAAAAAAAAGAUUAAAGUGUAGAAGGGAUUAGUA
4834455	Banishment 10 - Jieux - Exclusion 4	Exclusion 4	88	-1	212	0.967583	0.945684	1.13433	-16.5913	-17.0715	-17.1843	38.5426	62.2994	0.618666	15.7971	30	0	45.7971	AAAAAGUCAGGAUAUAUCAAAGCCUAUGAAAGUGGGAAAGGGUAGAAGGGACAUGAGGAUCACCCAUGUAAAAA
4834526	Banishment 11 - Jieux - Exclusion 4	Exclusion 4	88	-1	397	0.822481	0.66566	0.872665	-16.3569	-15.7997	-17.0006	137.489	78.7586	1.7457	8.08191	30	6.84026	44.9222	AAAAUGUGAGGAUAUCCGAAGGCGUCUGAUAGACGAGGCUAGGAGAAGGCACAUGAGGAUCACCCAUGUAAAAA
4834532	Banishment 12 - Jieux - Exclusion 4	Exclusion 4	88	-1	7	1.67881	1.22336	1.62709	-17.561	-17.4958	-17.436	25.2147	23.6237	1.06735	30	30	0.800182	60.8002	CUCUUGUAAGGAUAUCACCACACAAAAAAAAAAAAGUGUGGUGAGAAGGUACAUGAGGAUCACCCAUGUACUAA
4834540	Mod of jnicol	Exclusion 1	88	-1	89	0.54819	0.366281	0.57902	-16.9864	-16.1708	-15.9544	94.8665	41.9648	2.26062	25.329	18.6142	10.0137	53.9569	AAAAAACAUGAGGAUCACCCAUGUCAGGAUAUCGUGCAGAAAAAAAAAAAAAACUGCACGAGAAGGGACAUGAA
4835144	Louisiana 1 - Jieux - Same State 1	Same State 1	88	1	211	1.2798	1.08427	0.901775	-16.3949	-16.8872	-15.8473	75.8197	46.3419	1.63609	23.2772	30	6.04416	59.3214	AAAAAACAUGAGGAUCACCCAUGUAAAAAAAUCGCAGGAUAUAAGGUCGCGAAAGCGACCUUAGAAGGGCGAUCCU
4835146	Louisiana 2 - Jieux - Same State 1	Same State 1	88	1	356	1.3168	1.09556	0.909657	-16.3909	-16.7717	-15.9097	76.1241	52.0175	1.46343	20.6168	30	4.67494	55.2918	AAAAAACAUGAGGAUCACCCAUGUAAAAAAAUCGCAGGAUAUAGGGUCGCGAAAGCGACCCUAGAAGGGCGAUCCU
4835148	Louisiana 3 - Jieux - Same State 1	Same State 1	88	1	368	1.194	1.07097	0.909622	-16.4014	-16.6443	-15.7513	75.3316	59.0852	1.27496	17.3038	30	2.98233	50.2861	AAAAAACAUGAGGAUCACCCAUGUAAAAAAAUCGCAGGAUAUACGGUCGCGAAAGCGACCGUAGAAGGGCGAUCCU
4835194	Louisiana 4 - Jieux - Same State 2	Same State 2	88	1	1	0.748123	1.45306	1.50695	-17.0753	-17.5093	-17.4269	38.3958	24.8776	1.54339	30	30	5.32802	65.328	AAAAAAAAAAGACAGGAUAUCCAAAAAAAAACAUGAGGAUCACCCAUGUAAAAAAAAAAAAAGUGGGAGAAGGGUCAAAAAAAAAA
4835199	Louisiana 5 - Jieux - Same State 2	Same State 2	88	1	3	1.31305	1.21174	0.934385	-17.1267	-17.6374	-16.8374	36.4742	21.887	1.66647	30	30	6.27005	66.27	AAAAAAAAAAGACAGGAUAUCCAAAAAAAAACAUGAGGAUCACCCAUGUAAAAAAAAAAAAAAUGGGAGAAGGGUCAAAAAAAAAA
4835213	Louisiana 6 - Jieux - Same State 2	Same State 2	88	1	3	5.05379	1.37948	1.84021	-15.9866	-16.8131	-16.1904	114.048	49.906	2.28526	21.6066	30	10.1468	61.7533	AAAAAAAAAACGCAGGAUAUCCAAAAAAAAACAUGAGGAUCACCCAUGUAAAAAAAAAAAAAAUGGGAGAAGGGUGAAAAAAAAAA
4835712	coft	Exclusion 1	88	-1	217	0.853007	0.749978	0.880569	-17.132	-16.5916	-17.1199	62.2805	36.2801	1.71666	27.9937	30	6.6343	64.628	AUUAAACAUGAGGAUCACCCAUGUGAGGAUAUGCAAAAAAAAUUAUAUUAAAAAAAAAGCAGAAGGCACAUAUA
4835726	Mod of jnicol	Exclusion 2	88	-1	138	0.31928	0.244856	0.232659	-17.4322	-17.5973	-17.6676	22.7811	26.871	0.847795	30	1.44601	0	31.446	AAAGAGACAGGAUAUACAUGGGUGAUAAAAAUCAUGUAAAAACAUGAGGAUCACCCAUGUAGAAGGGUCUCAAA
4835770	Insulation 1	Exclusion 1	88	-1	145	1.06322	0.966543	1.11984	-17.3522	-17.1054	-17.1385	37.2569	29.1104	1.27985	30	30	3.02928	63.0293	AUAAAACAUGAGGAUCACCCAUGUAAGGAUAUGCGAAAAUAAAAUAAAAUAAAAUAAAGCAGAAGGUACAAAAA
4835780	Mod of Brourd	Exclusion 2	88	-1	66	0.807039	0.519489	1.20147	-16.6526	-17.4833	-16.8251	25.5331	58.5949	0.435757	17.5337	30	0	47.5337	AGUCCAGAAGGAUAUACAUAGGUGAAAAAAAAAAAAAAACUACAUGAGGAUCACCCAUGUAGAAGGUCUGGACA
4835782	Fancy Pants	Exclusion 1	88	-1	251	1.08337	1.05587	1.23781	-17.0949	-16.7374	-17.0221	53.8334	37.6496	1.42985	27.3517	30	4.38994	61.7417	AUAAAACAUGAGGAUCACCCAUGUGAGGAUAUGCUAAAAUAAAAUAAAAUAAAAUAAUGCAGAAGGCACAAAUA
4835810	High Five	Exclusion 1	88	-1	377	1.12775	0.960122	1.09472	-17.2706	-17.1104	-17.1694	37.0734	31.5856	1.17374	30	30	1.96675	61.9667	AUAAAACAUGAGGAUCACCCAUGUCAGGAUAUACGAUAUUAAAUUUAAUAUAUUUAUAGUAGAAGGGACAAAUA
4835821	Starry's Exclusion 2	Exclusion 2	88	-1	3	0.636953	0.41717	0.769426	-16.4523	-16.7223	-16.4486	54.6502	71.5918	0.763358	11.4413	25.2714	0	36.7128	AAAAAGACAGGAUAUACAUGAAAAAAAAAAAAAAAAAAAAAACAUGAGGAUCACCCAUGUAGAAGGGUCAAAAA
4835875	Tetraloop BlockHead	Exclusion 2	88	-1	125	1.34642	1.56535	1.57721	-17.7597	-17.7135	-17.8509	20.2828	19.3672	1.04728	30	30	0.567114	60.5671	AAUAACAGAGGAUAUACAAAAAUAAAAGGAAACAAAAGAAAACAUGAGGAUCACCCAUGUAGAAGGCUGAAUAA
4835884	Tetraloop hairpin BlockHead Variations	Exclusion 2	88	-1	280	1.28087	1.51395	1.78194	-17.5201	-17.906	-17.9116	16.7318	24.6105	0.679864	30	30	0	60	AAUAACAGAGGAUAUGCAAAAAUAAGCGGAAACGCAAGAAAACAUGAGGAUCACCCAUGUAGAAGGCUGGAUAA
4835893	Tetraloop hairpin BlockHead Variation2	Exclusion 2	88	-1	630	1.03481	1.14904	1.17574	-17.6462	-17.6632	-18.0395	21.3296	21.6944	0.983182	30	30	0	60	AUAAGUCGAGGAUAUACAAAAUGCUAGCGAAAGCUAGCAUAACAUGAGGAUCACCCAUGUAGAAGGCGACAAUA
4835936	Mai Tai1	Exclusion 3	88	-1	216	1.30653	1.10717	1.20434	-17.2742	-17.1683	-17.3291	34.9873	31.4721	1.11169	30	30	1.29992	61.2999	AAAACGGUAGGAUAUACAUGAGGAUCACCCAUGUUAAAUUUAAAAAUAAAAUUAAAAUGUAGAAGGACCAAAAA
4835941	Mai Tai2 ala mod Fisker	Exclusion 3	88	-1	254	1.29754	1.1954	1.19587	-17.788	-17.566	-17.7738	23.5054	18.8271	1.24849	30	30	2.72467	62.7247	AUAAAGUGAGGAUAUACAUGAGGAUCACCCAUGUGAAAGUCUAAAAAAAUGACAAAAAGUAGAAGGCACAAAUA
4835957	Mai Tai 3 ala Nando	Exclusion 3	88	-1	460	1.05804	0.97285	0.993127	-17.2482	-17.3107	-17.4845	30.3424	32.3	0.939393	29.8594	30	0	59.8594	AAUAGUGGAGGAUAUACAUGAGGAUCACCCAUGUAGAAAGGAAGUGUAUAUAUGGCGUGUAGAAGGCCAAAUAA
4835986	My Mind Is Going Dave	Exclusion 4	88	-1	188	1.12117	1.35566	1.38209	-17.1843	-17.3306	-17.4416	29.7462	34.432	0.863912	28.86	30	0	58.86	AAUAAGUGAGGAUAUACGAAAUAAAUAAAUAAAUAAAUAAAGUAGAAGGCACAUGAGGAUCACCCAUGUAAUAA
4836024	The West [Loop] is Red	Exclusion 4	88	-1	1	0.696912	0.967204	2.31004	-17.6895	-16.8131	-17.4501	49.9055	20.776	2.40207	30	29.7684	10.7588	70.5272	AAUUAGUGAGGAUAUACGGGAGGGAGGGAGGGAGGGAGGGAGUAGAAGGCACAUGAGGAUCACCCAUGUAAUUA
4836040	And All that Jazx	Exclusion 4	88	-1	230	1.06573	1.09359	1.3553	-16.8519	-17.0797	-17.1077	38.2296	48.0095	0.796293	22.4956	30	0	52.4956	AACAAGUCAGGAUAUGUUAAAGGUUACGAAAGGGAUAAAGGGCAGAAGGGACAUGAGGAUCACCCAUGUAAUAA
4836056	Same State of Confusion	Same State 1	88	1	16	0.668188	0.648412	0.540192	-16.4845	-17.2124	-16.2075	69.3232	33.4787	2.07067	29.3069	26.1309	8.93615	64.3739	AAGACACAUGAGGAUCACCCAUGUCAAGAGAGACGAGGAUAUCUGAAAAAAAAAAAAAAAGGAGAAGGCGUGAAAA
4836061	Same State of Confusion2	Same State 1	88	1	231	1.05704	1.08131	1.05449	-16.6612	-17.5816	-16.9702	58.0944	23.1421	2.51033	30	30	11.3	71.3	AAGACACAUGAGGAUCACCCAUGUCAAGAGAGACGAGGAUAUCUGAAUUAAUUAAAUUAAGGAGAAGGCGUGAAAA
4836065	Same State of Confusion3 mod Fisker	Same State 1	88	1	102	0.90395	0.86281	0.824793	-14.6936	-15.3528	-14.8921	415.573	214.956	1.93329	0	30	8.09336	38.0934	AGGAAACAUGAGGAUCACCCAUGUAAAAGGUGGUUAGGAUAUGCGAUAAUAAAAAUAAUAGCAGAAGGGACAAGAA
4836117	Mod of Brourd	Exclusion 3	88	-1	120	0.758118	0.693533	0.812802	-17.3058	-17.0022	-17.0557	41.3101	30.492	1.35478	30	30	3.72785	63.7279	AACUAGCUAGGAUAUACAUGAGGAUCACCCAUGUAAAAAAAAAAAAAAAGAUAUAUAUGUAGAAGGAGCUAGUA
4836260	Exclusion 2 - Omei 1	Exclusion 2	88	-1	37	1.13481	0.985077	1.28063	-16.5249	-16.3945	-16.4087	75.8472	66.5806	1.13918	13.7903	30	1.5998	45.3901	AAAUAGACAGGAUAUGCAUGAAAAUUAAAAAAAAAAAAAAAACAUGAGGAUCACCCAUGUAGAAGGGUCAAAAA
4836267	Mod of Brourd	Exclusion 4	88	-1	132	1.31455	1.16535	1.47005	-17.4053	-17.3439	-17.7604	29.3519	27.6034	1.06334	30	30	0.754054	60.7541	AUCAUGUAAGGAUAUGACUACAUAAAAAAAAAAAAAUGUAGUCAGAAGGUACAUGAGGAUCACCCAUGUACAAA
4836268	Exclusion 2 - Omei 2	Exclusion 2	88	-1	37	1.38522	1.01303	1.35315	-16.4166	-16.3373	-16.2967	80.3124	74.1903	1.08252	10.2233	30	0.973471	41.1968	AAAUAGGCAGGAUAUACAUGAAAAUUAAAAAAAAAAAAAAAACAUGAGGAUCACCCAUGUAGAAGGGUCAAAAA
4836273	Exclusion 2 - Omei 3	Exclusion 2	88	-1	54	1.29133	1.33011	1.30541	-16.3673	-16.4028	-16.4013	75.2242	77.9385	0.965174	8.46634	30	0	38.4663	AAAUCGGCAGGAUAUACAUGAAAAUUAAAAAAAAAAAAAAAACAUGAGGAUCACCCAUGUAGAAGGGUCAAAAA
4836275	Mod of Eli	Exclusion 4	88	-1	122	1.03014	0.960308	0.977664	-16.7513	-16.8914	-17.55	46.1466	53.0884	0.869242	20.1148	30	0	50.1148	AAAAAGUCAGGAUAUGUCAAAAGUCACAAAAGUGACAAAAGACAGAAGGGACAUGAGGAUCACCCAUGUAAAAA
4836291	Exclusion 3 - Omei 2	Exclusion 3	88	-1	1	1.04899	0.851462	1.25178	-16.7779	-16.7835	-16.2191	51.4084	51.6943	0.994469	20.7683	30	0	50.7683	AAAAAGGCAGGAUAUACAUGAGGAUCACCCAUGUGAAAAAAAAAAAAAAAAAAAAAGUGUAGAAGGGUCAAAAA
4836293	Exclusion 3 - Omei 3	Exclusion 3	88	-1	2	1.06691	1.20188	0.780373	-16.7104	-16.1653	-16.3785	95.3896	55.3053	1.72478	19.0757	30	6.69227	55.7679	AAAAGGGCAGGAUAUACAUGAGGAUCACCCAUGUGAAAAAAAAAAAAAAAAAAAAAGUGUAGAAGGGUCAAAAA
4836303	Exclusion 4 - Omei 2	Exclusion 4	88	-1	1	1.08593	1.08159	1.18669	-16.5638	-17.0259	-17.2518	40.339	64.0352	0.62995	14.9835	30	0	44.9835	AAAAGGUCAGGAUAUACAAAAAAAAAAAAAAAAAAAAAAAAGUAGAAGGGACAUGAGGAUCACCCAUGUGAAAA
4836327	Same State 1 - Omei 1	Same State 1	88	1	308	0.802827	0.906489	0.818305	-16.7153	-17.1677	-16.2094	55.0373	35.0059	1.57223	28.591	30	5.55533	64.1463	AAAAAACAUGAGGAUCACCCAUGUAAUAAAACGUCAGGAUAUUGAUUUUAUUAUUUAUUACAAGAAGGGACAAAAA
4836329	Same State 1 - Omei 2	Same State 1	88	1	319	0.979899	0.96029	0.903535	-17.0262	-17.707	-16.9511	40.3282	20.4159	1.97533	30	30	8.35747	68.3575	AAAAAACAUGAGGAUCACCCAUGUAAUAAAACGUCAGGAUAUUGAUUUUAUUAUUUAUUGCAAGAAGGGACAAAAA
4836331	Same State 1 - Omei 3	Same State 1	88	1	332	1.24792	1.03619	1.03585	-17.3689	-17.7179	-17.4649	28.6264	20.1939	1.41758	30	30	4.2841	64.2841	AAAAAACAUGAGGAUCACCCAUGUAAUAAAACGUCAGGAUAUUGAUUUUAUUAUUUAUUGCGAGAAGGGACAAAAA
4836334	Mod Hyphema's Change in Energy -added G at 31	Exclusion 4	88	-1	397	0.767481	0.744417	0.92714	-16.3471	-15.8359	-17.1796	132.607	79.5311	1.66736	7.7198	30	6.27653	43.9963	AAAAUGUCAGGAUAUGCGAAGGCGUCUGACGGACGAGGAUUGCAGAAGGGACAUGAGGAUCACCCAUGUAAAAA
4836340	Same State 2 - Omei 2	Same State 2	88	1	5	1.46814	1.41329	1.42273	-17.9895	-18.3175	-17.7116	15.3904	11.0873	1.38811	30	30	4.02622	64.0262	AAAAAAAAAAGUCAGGAUAUACAAAUUUUUACAUGAGGAUCACCCAUGUUAAAGAAAAAAAAAAAGUAGAAGGGACAAAAAAAAAA
4836342	Same State 2 - Omei 3	Same State 2	88	1	12	0.75974	0.902209	0.796279	-17.6579	-17.993	-17.4898	21.4423	15.3362	1.39815	30	30	4.11463	64.1146	AAAAAAAAAAGUCAGGAUAUACAAAUUUUUACAUGAGGAUCACCCAUGUUAAGGAAAAAAAAAAAGUAGAAGGGACAAAAAAAAAA
4836344	Mod of Alfred Victor Espinas by Biggestlegoheroicafanever - added C at 71	Exclusion 4	88	-1	73	0.868146	0.961033	1.16948	-17.4034	-17.1694	-17.6555	34.9474	27.6561	1.26364	30	30	2.87279	62.8728	AAGAAGUGAGGAUAUACGCGAACAAAAAAAAAAAAGAAAGCGUAGAAGGCACAUGAGGAUCACCCAUGUCCAAA
4836364	Mod of Nando	Same State 1	88	1	240	0.857928	0.933748	0.828613	-15.974	-17.0637	-15.9539	115.498	38.8453	2.97328	26.7913	30	13.3779	70.1692	AGCGAACAUGAGGAUCACCCAUGUGAAAAACAUAGAGGAUAUGUCGCAUGAGUGUAAAAGACAGAAGGCUAUCGCA
4836365	Mod of Power Strip by EINando888 - changed 3 and 30 to C	Exclusion 4	88	-1	390	0.758567	0.360185	0.789683	-16.012	-16.8349	-16.5935	48.8289	111.198	0.439116	0	30	0	30	AACAUGUCAGGAUAUGCGAAGGCGUCUGACAGACGAGGCUAGCAGAAGGGACAUGAGGAUCACCCAUGUAAAAA
4836383	Mod of Eli	Same State 2	88	1	2	1.5531	1.16211	1.17556	-17.0451	-17.374	-16.7791	39.5725	28.4804	1.38946	30	30	4.03817	64.0382	AAAAAAAAAAGCUAGGAUAUCCAAAAAAAAACAUGAGGAUCACCCAUGUAAAAAAAAAAAAAAUGGGAGAAGGAGCAAAAAAAAAA
4836401	High Roller1	Same State 2	88	1	27	0.86321	0.641768	1.15546	-16.2591	-17.1032	-16.8249	86.8469	37.3396	2.32586	27.497	25.6326	10.363	63.4926	AAACAAACAACGCAGGAUAUGCAAAAACCCACAUGAGGAUCACCCAUGUCCCAACAACAAACAAAGCAGAAGGGCGAACAAACAAA
4836405	High Roller2	Same State 2	88	1	92	1.40295	1.03958	1.06073	-15.2351	-15.0372	-14.5033	241.824	294.73	0.820494	0	30	0	30	AAAUAAAGGAUUAAGGAUAUAUCACAUGAAACAUGAGGAUCACCCAUGUAAUAAUAUAAAGGGUGAUAGAAGGUAGUUUAUAAAUA
4836411	High Roller3	Same State 2	88	1	28	1.17292	1.1768	1.45565	-16.8777	-17.2424	-17.1184	46.7849	32.4886	1.44004	29.771	30	4.47713	64.2481	AAAAUAAAAAGGCAGGAUAUCCAAAAUAAAACAUGAGGAUCACCCAUGUAAAUAAAAAUAAAGUGGGAGAAGGGUUAAAAAUAAAA
4836795	Ecxl-I	Exclusion 2	88	-1	121	1.02135	1.11517	1.30382	-17.2127	-16.8465	-17.4828	48.2681	33.4678	1.44223	29.312	30	4.49573	63.8077	AAAAAAAGAGGAUAUACAUGAGAAAAAAAAAUGUAAAAAAAACAUGAGGAUCACCCAUGUAGAAGGCUUAAAAA
4836801	Ecxl-II	Exclusion 2	88	-1	129	1.01034	0.892283	1.22638	-17.014	-16.2981	-17.0731	83.5247	40.8234	2.046	25.864	30	8.78902	64.653	AAAAAGUGAGGAUAUACAUGAGAAAAAAAAAUGUAAAAAAAACAUGAGGAUCACCCAUGUAGAAGGCACAAAAA
4836811	7-pair stack	Exclusion 1	88	-1	314	1.16873	1.02698	1.11443	-17.39	-16.7808	-17.1986	51.5447	28.0289	1.83898	30	30	7.47936	67.4794	AAGAAACAUGAGGAUCACCCAUGUCAGGAUAUGCAAGACUGACGAAAGUCAGUCAAAAGCAGAAGGGACUAGAA
4836814	Ecxl-III	Exclusion 2	88	-1	109	0.383805	0.163633	0.396648	-16.1509	-17.2735	-16.5627	31.4945	96.7728	0.325448	0	6.28539	0	6.28539	AAAAAGGGAGGAUAUACAUGAGUAGAUCGUGUAAAAAAAAUACAUGAGGAUCACCCAUGUAGAAGGCCCAAAAA
4836868	5-pair stack	Exclusion 1	88	-1	244	1.29207	1.02068	1.1316	-17.3518	-16.7723	-17.1187	51.9876	29.1204	1.78526	30	30	7.11539	67.1154	AAGAAACAUGAGGAUCACCCAUGUCAGGAUAUGCAAAACUGACGAAAGUCAGAAGAAAGCAGAAGGGACUAGAA
4836870	8-pair stack	Exclusion 1	88	-1	352	1.18921	1.04228	1.13666	-17.3262	-16.6885	-17.1606	56.5295	29.8756	1.89216	30	30	7.82937	67.8294	AAGAAACAUGAGGAUCACCCAUGUCAGGAUAUGCAGGACUGACGAAAGUCAGUCCAAAGCAGAAGGGACUAGAA
4836898	SameState-I	Same State 2	88	1	125	1.79589	1.24865	1.30201	-18.3203	-18.4558	-18.6242	11.0564	9.65503	1.14514	30	30	1.66388	61.6639	AAAAAUCCAGCGCAGGAUAUCGCAGGGUGCACAUGAGGAUCACCCAUGUGUACCCAAACACCCUGCGAGAAGGGCGUUGGAAAAAA
4836927	Clint Eastwood	Exclusion 2	88	-1	189	1.06993	0.9871	1.10388	-17.2902	-17.293	-17.827	30.8846	30.9706	0.997223	30	30	0	60	AAAAAGGCAGGAUAUACAAAACAGGGAAACCUGAAAAGGAAACAUGAGGAUCACCCAUGUAGAAGGGCCAAGAA
4836930	John Whine	Exclusion 2	88	-1	183	1.09647	1.07946	1.16973	-17.5854	-17.7224	-18.0094	20.1024	23.0553	0.87192	30	30	0	60	AAAAAGCGAGGAUAUACAAAAGAGCGAAAGCUCAAAAGGAAACAUGAGGAUCACCCAUGUAGAAGGCGCAAGAA
4836932	Married to this design	Exclusion 2	88	-1	108	1.22524	1.06952	1.07107	-16.9786	-17.5369	-17.6439	24.2008	42.2931	0.572216	25.1751	30	0	55.1751	AAAAAGUCAGGAUAUACAAAAGUGCGAAAGCACAAAAGGAAACAUGAGGAUCACCCAUGUAGAAGGGACAAGAA
4836942	SAmeState2-II	Same State 2	88	1	13	1.44128	1.18555	1.13168	-18.0809	-18.2771	-18.1493	14.0469	11.5444	1.21677	30	30	2.40878	62.4088	AAAAAAAAAACAUAGGAUAUCCGGGCCGGGACAUGAGGAUCACCCAUGUCAAAAAAAAUUGGCCCGGAGAAGGAUGAAAAAAAAAA
4836959	SAmeState2-III	Same State 2	88	1	180	1.49027	1.19754	1.25487	-18.2188	-18.3216	-18.4799	12.2369	11.041	1.10831	30	30	1.26253	61.2625	GGAGCUCCAGCGCAGGAUAUCGACCCAGGGACAUGAGGAUCACCCAUGUUCCAAAAAAAAUGGGUCGAGAAGGGCGUUGGAGAGCC
4836976	Rupert goes to college	Exclusion 3	88	-1	206	1.10237	1.09008	1.19695	-17.5788	-17.7674	-17.9131	19.2176	23.2077	0.828071	30	30	0	60	AGAAAGGCAGGAUAUACAUGAGGAUCACCCAUGUUAAGAAAGUGCGAAAGCACAAGAAGUAGAAGGGCCAAGAA
4836985	Shaken, but not stirred	Exclusion 3	88	-1	139	1.1677	1.11382	1.20611	-17.636	-17.742	-17.9961	19.7124	21.9179	0.899378	30	30	0	60	AGAAAGGCAGGAUAUACAUGAGGAUCACCCAUGUUAAGAAAGACGGAAACGUCAAGAAGUAGAAGGGCCAAGAA
4836987	The song I sing	Exclusion 3	88	-1	307	1.12454	1.05781	1.12756	-17.7075	-17.8732	-18.0815	17.2895	20.4046	0.847333	30	30	0	60	AGAAAGGCAGGAUAUACAUGAGGAUCACCCAUGUUAAGAGUGACGGAAACGUCACGAAGUAGAAGGGCCAAGAA
4837006	What have we learned so far?	Exclusion 4	88	-1	207	0.924208	0.848028	1.01277	-17.1748	-16.9469	-17.5868	43.6571	34.7589	1.256	28.7068	30	2.79834	61.5051	AAGAAGUGAGGAUAUCGAAGACAGACGAAAAGUCUGUCAAACGAGAAGGCACAUGAGGAUCACCCAUGUAAGAA
4837008	Marsupial	Exclusion 4	88	-1	262	0.822858	0.832839	0.998955	-17.1857	-16.9158	-17.6683	45.0368	34.3818	1.3099	28.8835	30	3.31424	62.1978	AAGAAGUGAGGAUAUCGAAGACUGUCGAAAAGACAGUCGAACGAGAAGGCACAUGAGGAUCACCCAUGUAAGAA
4837010	shorter stack	Exclusion 4	88	-1	35	0.887411	0.923574	1.23538	-17.0924	-17.0267	-17.4115	40.3088	37.7441	1.06795	27.3075	30	0.807108	58.1146	AAGAAGUGAGGAUAUCGAAGACAAAAAAAAAAAAAGUCGAACGAGAAGGCACAUGAGGAUCACCCAUGUAAGAA
4837079	Mongoose	Same State 1	88	1	32	0.540552	0.81819	0.449229	-15.9957	-15.2711	-16.703	113.025	233.268	0.484529	0	30	0	30	AGGAAACAUGAGGAUCACCCAUGUAAAGAAGGGUGAGGAUAUACAAAGAAAAGAAAGAAAGUAGAAGGCACAAAAG
4837083	Flamingo	Same State 1	88	1	61	0.808925	0.798651	0.888562	-15.2426	-16.9463	-15.5334	240.012	43.685	5.49415	24.5226	30	20.9163	75.439	AGGAAACAUGAGGAUCACCCAUGUAAAGAUGGGCGAGGAUAUCGAAAGAAAAGAAAGAAACGAGAAGGCGCAAAAG
4837088	GU on the end	Same State 1	88	1	40	1.15807	0.827703	0.805976	-15.037	-16.827	-14.7419	294.798	49.2187	5.98954	21.9287	30	21.9762	73.9049	AGGAAACAUGAGGAUCACCCAUGUAAAUAUGGGCGAGGAUAUCGAAAGAAAAGAAAGAAACGAGAAGGCGCAAAAG
4837109	Blender bender	Same State 2	88	1	20	0.903332	0.813349	0.857902	-17.646	-18.2295	-17.8292	21.6998	12.1066	1.79239	30	30	7.1643	67.1643	AAAAAAAAAGUAGAGGAUAUCCAAAUGGCUACAUGAGGAUCACCCAUGUGAAGAAAAGCACAUGAGGAGAAGGCUACAAAAAAAAA
4837111	Tightrope	Same State 2	88	1	25	1.36945	0.848992	0.792303	-17.5246	-18.2737	-17.6865	24.4997	11.5835	2.11506	30	30	9.1966	69.1966	AAAAAAAAAGUCGAGGAUAUCCACAUGGCUACAUGAGGAUCACCCAUGUGAAGAAAAGCACAUGAGGAGAAGGCGACAAAAAAAAA
4837113	Balance beam	Same State 2	88	1	22	0.742472	1.00429	0.770692	-17.5831	-18.2106	-17.5315	23.1082	12.3372	1.87305	30	30	7.70471	67.7047	AAAAAAAAAGUGCAGGAUAUCCUCAUGGCUACAUGAGGAUCACCCAUGUGAAGAAAAGCACAUGAGGAGAAGGGCACAAAAAAAAA
5452508	Ex 1 Tesla 1	Exclusion 1	93	-1	4	0.921695	0.563469	0.701797	-17.1794	-17.6382	-17.9859	21.8681	34.6019	0.631992	28.7804	30	0	58.7804	AUAAAACAUGAGGAUCACCCAUGUGAGGAUAUGCGAAAUAAAGAAAUAAAUAAAUAAAGCAGAAGGCACAAUAA
5453399	<insert title here>	Same State 1	93	1	1	1.11714	0.750325	0.845269	-15.9924	-16.3992	-16.7815	113.392	75.4958	1.50196	9.61132	30	4.99395	44.6053	AAACCACAUGAGGAUCACCCAUGUCCAAAAAAACAAGGAUAUAUAAAAAAAAAAAAAAAAAUAGAAGGUGUAAAAA
5453901	Dora Baggins - Jieux - Exclusion 2	Exclusion 2	93	-1	1	1.31133	1.49861	3.01313	-17.2441	-17.1855	-17.1157	34.3891	32.4321	1.06034	29.7975	30	0.71933	60.5168	AAAAAGGGAGGAUAUGCAAAAAAAAAAAAAAAAAAAAAAAAACAUGAGGAUCACCCAUGUAGAAGGCCCAAAAA
5453962	salish99-Ex1-03	Exclusion 1	93	-1	10	0.766242	0.838518	0.931135	-17.6002	-17.3285	-17.5151	29.8062	22.7169	1.31207	30	30	3.33456	63.3346	GAGGAACAUGAGGAUCACCCAUGUGAGGAUAUCGGAGGAGGAGGAGGAGGAGGAGGAGCGAGAAGGUACAAGAG
5453966	salish99-Ex1-04	Exclusion 1	93	-1	5	0.881091	1.0927	0.84911	-18.0549	-17.2735	-17.8547	31.4932	14.4164	2.18453	30	30	9.59334	69.5933	AAAAAACAUGAGGAUCACCCAUGUGAGGAUAUCGGAGGAGGAGGAGGAGGAGGAGGAGCGAGAAGGUACAAAAA
5453986	Jolly Cotton - Jieux - Exclusion 4	Exclusion 4	93	-1	3	3.14522	0.840321	1.03284	-16.8897	-17.333	-16.7578	29.6734	46.2254	0.641929	23.3318	30	0	53.3318	AAAAAGUGAGGAUAUGGUAAAAAAAAAAAAAAAAAAAAAAUCCAGAAGGCACAUGAGGAUCACCCAUGUAAAAA
5453991	salish99-Ex1-06	Exclusion 1	93	-1	10	0.601508	0.496528	0.625775	-17.6525	-17.1599	-17.3864	35.281	21.5594	1.63646	30	22.6131	6.04689	58.66	GAGAGACAUGAGGAUCACCCAUGUGAGGAUAUCGGGAGGAGGAGGAGGAGGAGGAGGACGAGAAGGCACGGAAG
5454028	Nob - Jieux - Same State 1	Same State 1	93	1	1	1.40205	0.610757	0.751022	-16.8466	-17.6334	-16.375	48.2622	21.974	2.19633	30	23.3068	9.65949	62.9663	AAAAAACAUGAGGAUCACCCAUGUAAAAAAAACACAGGAUAUCCAAAAAAAAAAAAAAAAGGAGAAGGGUGAAAAA
5455058	low kcal	Exclusion 4	93	-1	1	0.808508	0.64727	0.755927	-17.0699	-17.2915	-17.0132	30.9315	38.6026	0.80128	26.905	30	0	56.905	AAAAAGUGAGGAUAUGGAAAAAAAAAAAAAAAAAAAAAAAACCAGAAGGCACAUGAGGAUCACCCAUGUAAAAA
5455115	high kcal	Same State 1	93	1	1	1.56884	1.32519	1.0727	-16.9847	-16.5489	-16.8081	42.0363	64.9977	0.646736	14.5323	30	0	44.5323	AAAACACAUGAGGAUCACCCAUGUCAAAAAAACACAGGAUAUCCAAAAAAAAAAAAAAAAGGAGAAGGGUGAAAAA
5455409	'Exclusion 1' Lab (2)	Exclusion 1	93	-1	16	0.903732	0.738119	0.872697	-16.5044	-16.6619	-16.6628	58.0544	67.9547	0.85431	13.1463	30	0	43.1463	AGAUGACAUGAGGAUCACCCAUGUAAGGAUAUACGAGUAGGAGAAUAAAAUGAUAGAAGUAGAAGGUACGUAGA
5455746	Default title	Exclusion 3	93	-1	31	1.21439	1.13631	1.08297	-17.1689	-17.3685	-17.6934	28.6402	34.9646	0.819119	28.6103	30	0	58.6103	AAAAAGGUAGGAUAUACAUGAGGAUCACCCAUGUCGCGGCGCGCGGACAGCCCGCCCUGUAGAAGGACCAAAAA
5455892	Omei A variation 2	Same State 1	93	1	1	0.651546	0.830947	0.494974	-13.1364	-12.2487	-13.462	1972.06	4791.1	0.411608	0	30	0	30	AAAAAACAUGAGGAUCACCCAUGUAAACCUCAUGUAGGAUAUACAAAAAAAAAAAAAAAAGUAGAAGGACAAAAAA
5455894	Omei A variation 3	Same State 1	93	1	2	1.25557	1.96677	1.21534	-15.0421	-15.7617	-15.584	293.284	142.815	2.05359	0	30	8.83448	38.8345	AAAAAACAUGAGGAUCACCCAUGUAACACUCAUGUAGGAUAUACAAAAAAAAAAAAAAAAGUAGAAGGACAAAAAA
5455901	Omei A variation 5	Same State 1	93	1	1	1.83932	0.576699	0.932333	-16.4031	-15.8975	-15.3925	75.1986	124.686	0.603103	0	20.7525	0	20.7525	AAAAAACAUGAGGAUCACCCAUGUAAAUCUCAUGUAGGAUAUACAAAAAAAAAAAAAAAAGUAGAAGGACAAAAAA
5455910	'Exclusion 2' Lab	Exclusion 2	93	-1	1	4.52889	0.937132	1.77099	-17.4251	-17.6573	-17.1201	21.4561	27.062	0.79285	30	30	0	60	AAAAAGUGAGGAUAUAUAUGAAACAAAAAGAAAAAAAAAAAACAUGAGGAUCACCCAUGUAGAAGGCGCAAAAA
5456023	'Same State 1'	Same State 1	93	1	4	0.702825	0.530217	0.653885	-16.5824	-15.9952	-17.1355	62.8565	113.073	0.555891	0	17.2663	0	17.2663	AAAAAACAUGAGGAUCACCCAUGUAAUUAAAACGCAGGAUAUAGAAAAAAAAAAAUGUUACUAGAAGGGUGAAAAA
5457279	May 1	Exclusion 1	93	-1	9	2.65038	1.25319	1.28074	-16.8275	-16.5198	-16.3856	66.9203	49.1948	1.36031	21.9399	30	3.77784	55.7178	AGAAAACAUGAGGAUCACCCAUGUCAGGAUAUCCAAAUAAAAAUAAAAUAAAAUAAAAGGAGAAGGGACAAAAG
5457295	May 2	Exclusion 1	93	-1	6	1.35673	1.02902	0.925722	-17.2489	-17.1384	-17.2933	36.049	32.2781	1.11683	29.8696	30	1.35651	61.2262	AGAACACAUGAGGAUCACCCAUGUCAGGAUAUUCAAACAAAAACAAAACAAAACAAACGAAGAAGGGACAAAAG
5457345	May 3	Exclusion 1	93	-1	8	0.602301	0.900406	0.932787	-16.3928	-16.4283	-16.4619	73.3275	75.9777	0.965119	9.38544	22.6726	0	32.058	GGAACACAUGAGGAUCACCCAUGUCAGGAUAUGUAGAUAAAAAGAAAAUAAAAUAAAAACAGAAGGGACAAAAG
5457355	May 4	Exclusion 1	93	-1	4	1.36331	1.00095	1.26183	-16.6262	-16.9273	-16.5019	44.522	60.1613	0.740044	16.7994	30	0	46.7994	GGAACACAUGAGGAUCACCCAUGUCAGGAUAUGUAGAUAAAAAGAAAAUAAAAUAAAAGCAGAAGGGACAAAAG
5457426	amethyst 6	Exclusion 1	93	-1	2	-0.56883	1.66609	1.70037	-16.3312	-17.5771	-17.1258	23.2476	80.8096	0.287683	7.1205	0	0	7.1205	GGAAAACAUGAGGAUCACCCAUGUCAGGAUAUGUGAAAAAAAAAAAAAAGAAAAGAAAACAGAAGGGACAAAAG
5457438	May 7	Exclusion 1	93	-1	1	1.32447	1.17673	1.1546	-17.2829	-17.2637	-17.6765	31.8032	31.1996	1.01935	30	30	0.235249	60.2352	AAAAAACAUGAGGAUCACCCAUGUCAGGAUAUGCAGAAAAAGAAAAAAAGAAAAGAAAGUAGAAGGGACAAAAA
5457449	May 8	Exclusion 1	93	-1	17	1.71304	0.981059	1.09626	-17.372	-17.4868	-17.7638	25.4431	28.5379	0.891553	30	30	0	60	AAAAAACAUGAGGAUCACCCAUGUCAGGAUAUACAAAAUAAAAUAAAAAUAAAAUAAAGUAGAAGGGACAAAAA
5457461	May 9	Exclusion 1	93	-1	15	1.23113	0.911758	1.08972	-17.358	-17.114	-17.3918	36.9391	28.941	1.27636	30	30	2.99575	62.9957	AAAAAACAUGAGGAUCACCCAUGUCAGGAUAUACAAAAAUAAAUAAAAAUAAAAUAAAGUAGAAGGGACAAAAA
5457474	Amethyst 7	Exclusion 1	93	-1	6	2.19118	1.42383	1.45376	-17.5357	-17.0552	-17.5964	39.1759	24.2284	1.61694	30	30	5.8996	65.8996	AUAAAACAUGAGGAUCACCCAUGUGAGGAUAUGCGAAACAAAGAAACAAACAAACAAAGCAGAAGGCACAAUAA
5457476	May 11	Exclusion 1	93	-1	4	1.10401	0.791821	1.40969	-17.0383	-16.9237	-17.4624	44.6828	39.8442	1.12144	26.323	30	1.40712	57.7302	AAAAAACAUGAGGAUCACCCAUGUCAGGAUAUCGAAAAAUAAAUAAAAAUAAAAUAAACGAGAAGGGACAAAAA
5457478	Amethyst 9	Exclusion 1	93	-1	8	0.804815	0.867441	0.879588	-17.6066	-17.5199	-17.6674	24.6152	22.5713	1.09055	30	30	1.06424	61.0642	AUAAAACAUGAGGAUCACCCAUGUGAGGAUAUGCGAAACAAACAAACAAACAAACAAAGCAGAAGGCACAAUAA
5457480	Amethyst 10	Exclusion 1	93	-1	25	1.11445	1.1554	1.51973	-18.1577	-17.909	-17.9841	16.6811	13.0076	1.28241	30	30	3.0538	63.0538	AUAAAACAUGAGGAUCACCCAUGUGAGGAUAUAGGAAACAAACAAACAAACAAACAAACUAGAAGGCACAAUAA
5457483	May 12	Exclusion 1	93	-1	4	0.749319	1.18111	0.841391	-17.3841	-16.9037	-17.3535	45.5824	28.1943	1.61672	30	30	5.89795	65.898	GAAAAACAUGAGGAUCACCCAUGUCAGGAUAUCGAAAAAAAUAAAAAAGAAAAGAAAACGAGAAGGGACAAAAA
5457525	Amethyst 15	Exclusion 1	93	-1	7	1.14457	1.23085	1.57443	-17.4236	-17.2607	-17.421	31.8973	27.1034	1.17687	30	30	1.99944	61.9994	GGAAAACAUGAGGAUCACCCAUGUCAGGAUAUACAAAGAAAGAAAGAAAAGAAAGAAAGUAGAAGGGACAAAAG
5457536	Amethyst 16	Exclusion 1	93	-1	3	0.961209	0.996504	0.937387	-17.7068	-17.0879	-17.8955	37.9165	20.4199	1.85684	30	30	7.59804	67.598	GGAAAACAUGAGGAUCACCCAUGUCAGGAUAUACAAAGAAAGAAAGAAAAGAAAGAAAGUAGAAGGGACUAAAG
5457551	Amethyst 18	Exclusion 1	93	-1	1	0.593372	0.690735	0.412806	-17.197	-15.951	-16.9373	118.183	33.9971	3.47628	29.0639	22.0029	15.2968	66.3636	GGAAAACAUGAGGAUCACCCAUGUAAGGAUAUGCUAAAAAAAAAAAAAAAAAAAAAAUGCAGAAGGUACUAAAG
5457635	Amethyst 28	Exclusion 1	93	-1	2	2.8459	0.546464	0.793606	-16.6965	-17.3129	-17.0479	30.2768	56.0765	0.53992	18.7141	30	0	48.7141	AAAAAACAUGAGGAUCACCCAUGUCAGGAUAUCGAAAGAAAAAAAAAGAAAAAAAAAACGAGAAGGGACAAAAA
5457640	Amethyst 29	Exclusion 1	93	-1	2	0.509172	0.70695	0.556436	-17.7207	-17.2238	-17.6776	33.099	20.1368	1.6437	30	15.6879	6.10114	51.789	AAAAAACAUGAGGAUCACCCAUGUCAGGAUAUCGAAAGAAAAAAAAAGAAAGAAAAAACGAGAAGGGACAAAAA
5457644	Amethyst 30	Exclusion 1	93	-1	3	1.21698	0.914133	1.35621	-16.9665	-17.5553	-17.2206	23.7595	42.8106	0.554991	24.9325	30	0	54.9325	AAAAAACAUGAGGAUCACCCAUGUGAGGAUAUGGAAAGAAAAAAAAAGAAAGAAAAAACCAGAAGGCACAAAAA
5457654	Amethyst 32	Exclusion 1	93	-1	3	0.454104	0.303594	0.813992	-16.4417	-17.4437	-17.4702	26.5639	72.3543	0.367136	11.0839	11.5578	0	22.6417	AAAAAACAUGAGGAUCACCCAUGUGAGGAUAUCGGAAACAAAAAAAACAAAAACAAAACGAGAAGGCACAAAAA
5457656	Amethyst 33	Exclusion 1	93	-1	6	0.845408	0.71693	0.756046	-17.5041	-17.476	-17.5595	25.7194	25.0072	1.02848	30	30	0.344738	60.3447	AAAAAACAUGAGGAUCACCCAUGUGAGGAUAUGCGAAACAAAAAAAACAAAAACAAAAGCAGAAGGCACAAAAA
5457659	Amethyst 34	Exclusion 1	93	-1	4	1.46212	0.620488	0.744127	-17.6767	-17.1652	-17.2427	35.0952	21.0424	1.66783	30	30	6.28003	66.28	AAAAAACAUGAGGAUCACCCAUGUGAGGAUAUCGUAAACAAAAAAAACAAAAACAAAUCGAGAAGGCACAAAAA
5457663	Amethyst 35	Exclusion 1	93	-1	6	1.07865	0.860226	0.797116	-16.0702	-15.8859	-16.188	126.135	104.908	1.20233	0	30	2.26224	32.2622	AAAAAACAUGAGGAUCACCCAUGUGAGGAUAUCCUAAACAAAAAAAACAAAAACAAAUGGAGAAGGCACAAAAA
5457666	Amethyst 36	Exclusion 1	93	-1	8	0.814703	0.887383	0.949721	-17.7797	-17.5862	-18.0015	23.0366	18.9827	1.21356	30	30	2.37629	62.3763	AAAAAACAUGAGGAUCACCCAUGUGAGGAUAUACUAAACAAAAAAAACAAAAACAAAUGUAGAAGGCACAAAAA
5457788	Amethyst 42	Exclusion 1	93	-1	5	0.849855	0.728143	0.718936	-17.3171	-17.2396	-17.2691	32.5775	30.1493	1.08054	30	30	0.950983	60.951	AUAAAACAUGAGGAUCACCCAUGUGAGGAUAUGCGAAAGAAAGAAAGAAAGAAAGAAAGCAGAAGGCACAAUAA
5457833	Amethyst 43	Exclusion 1	93	-1	3	0.453948	0.692814	0.974805	-17.2318	-17.1705	-17.1839	34.9088	32.8356	1.06314	29.6083	11.5461	0.751691	41.9061	AUAAAACAUGAGGAUCACCCAUGUGAGGAUAUGCGAAAAAAAAAAAGAAAAAAAAAAAGCAGAAGGCACAAUAA
5457904	Amethyst 44	Exclusion 1	93	-1	1	2.77047	0.811515	1.1189	-16.5467	-16.3483	-15.7379	79.4401	65.1425	1.21948	14.4644	30	2.43609	46.9005	AUAAAACAUGAGGAUCACCCAUGUGAGGAUAUCUGAAAAAAAAAAAGAAAAAAAAAAAAGAGAAGGCACAAUAA
5457918	Amethyst 45	Exclusion 1	93	-1	1	1.3001	0.810281	0.580068	-17.402	-17.2651	-17.3052	31.7595	27.6943	1.14679	30	30	1.6815	61.6815	AUAAAACAUGAGGAUCACCCAUGUGAGGAUAUCUAAAAAGAAAGAAAAAAAAAAAAAAAGAGAAGGCACAAUAA
5457926	Amethyst 46	Exclusion 1	93	-1	2	0.907335	1.148	0.93283	-16.5094	-16.8788	-16.3952	46.7319	67.6208	0.691088	13.3028	30	0	43.3028	AUAAAACAUGAGGAUCACCCAUGUGAGGAUAUCCAAAAAGAAAGAAAAAAAAAAAAAAGGAGAAGGCACAAUAA
5457943	Amethyst 47	Exclusion 1	93	-1	4	1.03955	0.726955	0.819344	-15.9424	-15.6565	-15.2503	158.656	119.212	1.33087	0	30	3.50921	33.5092	AUAAAACAUGAGGAUCACCCAUGUGAGGAUAUCCUAAAAGAAAGAAAAAAAAAAAAAUGGAGAAGGCACAAUAA
5458334	AJ 2	Exclusion 2	93	-1	8	0.989146	1.49539	1.30091	-17.4574	-17.4797	-17.7234	25.6248	26.2036	0.977914	30	30	0	60	AAAAAGUAAGGAUAUAUAAAAAUAAAAAAUUAUGAUAAAAAACAUGAGGAUCACCCAUGUAGAAGGUACGAAAA
5458351	AJ 3	Exclusion 2	93	-1	7	0.81751	0.6026	1.19762	-17.4075	-17.4372	-17.5886	26.7369	27.5442	0.970692	30	30	0	60	AAAAAGUAAGGAUAUACAAAAAUAAAAAAUUAUGAUAAAAAACAUGAGGAUCACCCAUGUAGAAGGUACGAAAA
5458385	AJ 3	Exclusion 2	93	-1	11	1.96678	1.76201	1.83418	-17.3283	-17.3707	-17.4146	28.5756	29.8126	0.958506	30	30	0	60	AAAACGUGAGGAUAUACUAAAAUAAAAAAUUAUGUUAAAAAACAUGAGGAUCACCCAUGUAGAAGGCACAAAAA
5458423	mod1	Exclusion 1	93	-1	10	0.687226	0.51475	0.746389	-17.5885	-17.5204	-17.5279	24.6028	22.9823	1.07051	30	29.042	0.836496	59.8785	AAAAAACAUGAGGAUCACCCAUGUCAGGAUAUACAAAAGAAAAGAAAAAGAAAAGAAAGUAGAAGGGACAAAAA
5458448	AJ 5	Exclusion 2	93	-1	34	1.21248	1.53465	1.46872	-17.4562	-17.7911	-17.9324	18.7674	26.2347	0.715365	30	30	0	60	AAAAUGGCAGGAUAUACUAAAAUAAAAAACUAUGCUAAAACACAUGAGGAUCACCCAUGUAGAAGGGCCAAAAA
5458450	Moving G segment in JL's topscorer (74%)	Exclusion 2	93	-1	25	1.40503	1.10255	1.17507	-17.1236	-17.0988	-17.5985	37.5042	36.5853	1.02512	27.8507	30	0.304557	58.1552	AGCUAGUCAGGAUAUACGAACAUGUCAAAAGACGUGAGGGAACAUGAGGAUCACCCAUGUAGAAGGGACUAGCA
5458466	'Exclusion 3'	Exclusion 3	93	-1	5	1.65707	1.25137	1.30479	-17.1434	-17.1891	-17.2798	34.2665	35.8685	0.955338	28.1867	30	0	58.1867	AAAAAGAGAGGAUAUACAUGAGGAUCACCCAUGUAAAAAAGAAGAAAGAAAAAAAAAUGUAGAAGGCUCAAAAA
5458498	Breaking Jandersonlee's winner (80%)	Same State 2	93	1	2	-17.5208	116.508	-11.1986	-16.7597	-17.0861	-16.4977	52.6434	37.9831	1.38597	27.1954	30	4.00723	61.2026	AGAAAUAAAACACAGGAUAUCCAAAAGAAAACAUGAGGAUCACCCAUGUAAAAGAAAAUAAAAUGGGAGAAGGGUGAAAAUAAAG
5458505	AJ 6	Exclusion 2	93	-1	20	0.837806	1.109	1.1911	-17.1285	-17.6916	-17.7842	20.7322	36.4073	0.569452	27.9341	30	0	57.9341	AAGAUGUCAGGAUAUACAUAAAUAAAAAAUUAUGUUAAAACACAUGAGGAUCACCCAUGUAGAAGGGACAACAA
5458518	AJ 7	Exclusion 2	93	-1	15	1.29157	1.04192	1.04761	-17.8755	-17.9793	-18.236	15.5492	17.2488	0.901468	30	30	0	60	AAGAUGUCAGGAUAUACAUAAAUAAAAAAUUAUGUUAAAACACAUGAGGAUCACCCAUGUAGAAGGGACAUCAA
5458553	AJ 8	Exclusion 2	93	-1	25	1.22185	1.24059	1.27117	-17.624	-16.2454	-17.6586	88.044	22.1822	3.96914	30	30	16.9246	76.9246	AAUAUCGGAGGAUAUGCAUAGAUAAAGAAUUAUGUUAAAACACAUGAGGAUCACCCAUGUAGAAGGCCGAUAAA
5458568	AJ 9	Exclusion 2	93	-1	30	0.932469	0.379203	0.913447	-16.7328	-16.3735	-15.7467	77.4629	54.0807	1.43236	19.6497	30	4.41143	54.0611	AAUAUCGGAGGAUAUGCAUAGAUAAAGAACCAUGUUAAAACACAUGAGGAUCACCCAUGUAGAAGGCCGAUAAA
5458610	AJ 10	Exclusion 2	93	-1	44	0.818754	0.695527	1.06474	-16.0874	-14.9099	-16.5458	334.744	103.121	3.24613	0	30	14.4559	44.4559	AAUAUGGGAGGAUAUGCAUAGAUAAAGAAACAUGUUAAAACACAUGAGGAUCACCCAUGUAGAAGGCCCAUAUA
5458816	H20 RNA	Exclusion 3	93	-1	1	5.21649	0.878926	1.07302	-16.8868	-17.0534	-17.5015	39.2453	46.3617	0.846503	23.268	30	0	53.268	AAAAAGCGAGGAUAUACAUGAGGAUCACCCAUGUGAAAAAAAAAAAAAAAAAAAAAAAGUAGAAGGCGCAAAAA
5458948	Modifying JL's highscorer - Moving the G segment - Variant 2	Same State 2	93	1	1	-1.20838	3.31699	2.07314	-17.4564	-17.5115	-16.6233	26.2298	24.8219	1.05672	30	30	0.677331	60.6773	AGAAAUAAAAGAGAGGAUAUUCAAAAGAAAACAUGAGGAUCACCCAUGUAAAAGAAAAUAAAUGGGAAGAAGGCUCAAAAUAAAG
5459156	Modifying JL's highscorer - Modifying the C segment - Variant 2	Same State 2	93	1	2	-117.868	1.41287	2.33195	-16.8695	-17.5877	-16.8039	47.1708	23.0021	2.05072	30	30	8.81728	68.8173	AGAAAUAAAAUGGAGGAUAUCCAAAAGAAAACAUGAGGAUCACCCAUGUAAAAGAAAAUAAAAUGGGAGAAGGCCAAAAAUAAAG
5459162	Modifying JL's highscorer - Modifying the C segment - Variant 3	Same State 2	93	1	1	0.864775	0.721426	0.899852	-17.2766	-17.4357	-17.5729	31.3969	26.7779	1.1725	30	30	1.95371	61.9537	AGAAAUAAAAUGGAGGAUAUCCAAAAGAAAACAUGAGGAUCACCCAUGUAAAAGAAAAUAAAAUGGGAGAAGGCCACAAAUAAAG
5459165	Modifying JL's highscorer - Modifying the C segment - Variant 4	Same State 2	93	1	2	-1.17514	1.48152	1.25388	-17.4174	-18.0367	-18.2552	27.2713	14.6805	1.85765	30	30	7.60338	67.6034	AGAAAUAAAAGCGAGGAUAUCCAAAAGAAAACAUGAGGAUCACCCAUGUAAAAGAAAAUAAAAUGGGAGAAGGCGCAAAAUAAAG
5459180	Modifying JL's highscorer - Modifying the C segment - Variant 7	Same State 2	93	1	1	1.01764	0.931397	1.67368	-17.5479	-17.8049	-17.2153	23.9358	18.5106	1.29309	30	30	3.15561	63.1556	AGAAAUAAAGCAGAGGAUAUCCAAAAGAAAACAUGAGGAUCACCCAUGUAAAAGAAAAUAAAAUGGGAGAAGGCUGCAAAUAAAG
5459194	Ex 3 Ice	Exclusion 3	93	-1	17	1.48802	1.04107	1.29061	-17.1685	-16.1769	-17.3597	94.2858	34.9812	2.69533	28.6026	30	12.173	70.7755	AAAAAUGGAGGAUAUACAUGAGGAUCACCCAUGUGUAUAAAAAAAUACACAAAAGAAAGUAGAAGGCCAUAAAA
5459227	Ex 3 Snow	Exclusion 3	93	-1	12	1.76842	1.05542	0.976313	-17.1375	-16.731	-17.8021	54.1756	36.08	1.50154	28.0875	30	4.99054	63.078	AAACAUGGAGGAUAUACAUGAGGAUCACCCAUGUGUAUAAAAAAAUAUACAAAAGAAUGUAGAAGGCCAUGAAA
5459254	Ex 3 Cold	Exclusion 3	93	-1	16	1.30646	1.1311	1.25406	-17.714	-17.089	-17.5744	37.8744	20.272	1.86831	30	30	7.67364	67.6736	AAUUAGUGAGGAUAUACAUGAGGAUCACCCAUGUGUAAAAAAAAACGCAAAAAAGAAUGUAGAAGGCACUAAAA
5459287	Ex 3 Frozen	Exclusion 3	93	-1	14	1.83067	1.25549	1.38465	-17.7906	-17.637	-18.0823	21.8959	18.7773	1.16608	30	30	1.88636	61.8864	AAUUAGGUAGGAUAUACAUGAGGAUCACCCAUGUGGAAAAAAAACUACGAAAAAGAAUGUAGAAGGACCUAAAA
5459325	Ex 3 Sunny	Exclusion 3	93	-1	5	1.01664	1.11149	1.04787	-18.1416	-17.7937	-17.7394	18.7201	13.2191	1.41615	30	30	4.27169	64.2717	AAUUAGGUAGGAUAUACAUGAGGAUCACCCAUGUAGGAAAAAAGCUACGAAAAAGAAUGUAGAAGGACCUAAAA
5459372	Ex 3 Warm	Exclusion 3	93	-1	19	1.25751	1.23376	1.24694	-16.6347	-16.0975	-16.9822	102.077	59.6555	1.71111	17.0365	30	6.59457	53.631	AAAAAUGGAGGAUAUACAUGAGGAUCACCCAUGUGUAAAAAAAAUUACACAAAAGAAAGUAGAAGGCCAUAAAA
5459413	Ex 3 Hot	Exclusion 3	93	-1	12	1.79576	1.35635	1.52463	-17.6747	-16.6521	-17.698	58.6227	21.0843	2.7804	30	30	12.5545	72.5545	AAAAAGUGAGGAUAUACAUGAGGAUCACCCAUGUGUAUAAAAAAAUACACAAAAGAAAGUAGAAGGCACUAAAA
5459425	Ex 3 Summer	Exclusion 3	93	-1	16	1.279	1.16356	1.439	-17.7125	-17.2567	-17.9197	32.0264	20.3024	1.57747	30	30	5.59615	65.5961	AAAAAGUGAGGAUAUACAUGAGGAUCACCCAUGUGUAUAAAAAAUUACACAAAAGAAAGUAGAAGGCACUAAAA
5460130	salish99-ex2-03	Exclusion 2	93	-1	2	0.569914	0.90372	0.942805	-17.1775	-16.8493	-16.6434	48.1338	34.6661	1.3885	28.7503	20.2436	4.02961	53.0234	GAAAGGGCAGGAUAUGCAGAGAGAAAAAAAAAAAAAAAAAAACAUGAGGAUCACCCAUGUAGAAGGGCCGAAAG
5460134	salish99-ex2-05	Exclusion 2	93	-1	5	1.72041	1.09616	1.28159	-16.9772	-17.2499	-17.0532	32.2453	42.3538	0.761331	25.1467	30	0	55.1467	GAAAGGGCAGGAUAUGCAGAGAGAGAGAGAGAAAAAAAAAAACAUGAGGAUCACCCAUGUAGAAGGGCCGAAAG
5460136	salish99-ex2-06	Exclusion 2	93	-1	4	1.86829	0.970431	1.64057	-17.0717	-16.7647	-17.6087	52.382	38.5365	1.35928	26.936	30	3.76856	60.7046	GAAAGGGCAGGAUAUGCAGAGAGAGAGAGAGAGAGAAAAAAACAUGAGGAUCACCCAUGUAGAAGGGCCGAAAG
5460138	salish99-ex2-07	Exclusion 2	93	-1	10	0.963565	0.886129	1.09991	-17.2937	-17.3482	-17.2568	29.2248	30.8641	0.946887	30	30	0	60	GAAAGGGCAGGAUAUGCAGAGAGAGAGAGAGAGAGAGAGAAACAUGAGGAUCACCCAUGUAGAAGGGCCGAAAG
5460140	salish99-ex2-08	Exclusion 2	93	-1	10	0.51081	0.691746	1.17855	-17.116	-17.0709	-17.0051	38.5662	36.8633	1.04619	27.7203	15.8108	0.554425	44.0855	GAAAGGGCAGGAUAUGCGGAGAGAGAGAGAGAGAGAGAGAGACAUGAGGAUCACCCAUGUAGAAGGGCCGAAAG
5460142	salish99-ex2-09	Exclusion 2	93	-1	11	0.870552	0.620455	0.856906	-16.5914	-17.388	-17.3498	28.0864	62.2969	0.450848	15.7983	30	0	45.7983	GAGAGGGCAGGAUAUGCGGAGAGAGAGAGAGAGAGAGAGAGACAUGAGGAUCACCCAUGUAGAAGGGCCGAGAG
5460148	salish99-ex2-10	Exclusion 2	93	-1	4	0.856843	0.704655	0.957252	-16.6766	-17.2109	-16.7086	33.5267	57.2047	0.586083	18.1853	30	0	48.1853	GAAAAGGCAGGAUAUGCAAGGAUAUAGAAGGAAAAAAAAAAACAUGAGGAUCACCCAUGUAGAAGGGCCAAAAG
5460159	salish99-ex2-11	Exclusion 2	93	-1	16	0.896683	0.669015	0.750219	-16.9704	-17.2468	-17.3204	32.3466	42.642	0.758562	25.0116	30	0	55.0116	GAAAAGGCAGGAUAUGCAGGAUAUAGAAGGAGGAUAUAGAGACAUGAGGAUCACCCAUGUAGAAGGGCCAAAAG
5460247	salish99-ex4-02	Exclusion 4	93	-1	14	0.910563	1.43554	1.46198	-17.1417	-17.4925	-17.7222	25.298	35.928	0.704129	28.1587	30	0	58.1587	GAGAAGUUAGGAUAUGCGGAGGGAAGGAAGGAAAGGGAAGGGCAGAAGGAACAUGAGGAUCACCCAUGUAAGAG
5460250	salish99-SS1-01	Same State 1	93	1	3	0.67173	0.51031	0.703278	-17.6578	-17.9582	-17.8623	21.4441	15.8805	1.35034	30	15.7732	3.68746	49.4607	GGAGAACAUGAGGAUCACCCAUGUCGGAGAAGGCGAGGAUAUCGAAGGAGGAAGGAAGGACGAGAAGGCGCGGCAG
5460432	jn_bayonne	Exclusion 1	93	-1	1	2.60326	0.592482	0.981055	-17.0331	-16.36	-16.997	78.5112	40.0517	1.96025	26.2258	30	8.26336	64.4891	AAAAAACAUGAGGAUCACCCAUGUGAGGAUAUGCAUAAAAAAAAAAAAAAAAAAAAAUGCAGAAGGCACAUAAA
5460435	jn_camden	Exclusion 1	93	-1	1	1.53875	1.31103	1.21471	-17.6803	-17.0023	-17.0769	41.3032	20.9664	1.96997	30	30	8.32409	68.3241	AAAACACAUGAGGAUCACCCAUGUGAGGAUAUGCAUAAAAAAAAAAAAAAAAAAAAAUGCAGAAGGCACAUAAA
5460465	jn_irvington	Exclusion 1	93	-1	1	1.1406	0.775223	0.719755	-18.1573	-18.3187	-18.5507	11.0741	13.0128	0.85102	30	30	0	60	CCCUCACAUGAGGAUCACCCAUGUGAGGAUAUGCAUAAAAAAAAAAAAAAAAAAAAAUGCAGAAGGCACAUGAA
5460547	jn_teaneck	Exclusion 1	93	-1	1	1.06037	0.5283	0.539633	-17.5624	-16.9504	-17.2297	43.5034	23.5912	1.84405	30	30	7.51315	67.5131	AAAACACAUGAGGAUCACCCAUGUGAGGAUAUGCGAAAAAAAAAAAAAAAAAAAAAACGCAGAAGGCACAUAAA
5460650	Modifying Tesla's highscorer (77%) - Adding G segment	Same State 2	93	1	4	0.494131	0.963615	0.595086	-16.2828	-17.7317	-16.0298	84.8177	19.9178	4.25839	30	30	17.7882	77.7882	AUAUAUAUAAGGUAGGAUAUUCUAAAGUAAACAUGAGGAUCACCCAUGUAAAGAAAGAAACUCAUGGAGAAGGACCAUAUAUAUA
5460652	Modifying Tesla's highscorer (77%) - Adding G segment - Variant 2	Same State 2	93	1	2	-4.22547	1.64061	1.34322	-17.72	-17.9804	-17.5268	20.152	15.5318	1.29747	30	30	3.19717	63.1972	AUAUAUAUAAGGUAGGAUAUCCUAAAGUAAACAUGAGGAUCACCCAUGUAAAGAAAGAAACUCAUGGAGAAGGACCAUAUAUAUA
5460656	Modifying Tesla's highscorer (77%) - Adding G segment - Variant 3	Same State 2	93	1	10	1.42347	1.53512	1.53268	-17.1095	-17.7771	-17.512	37.1041	19.0329	1.94948	30	30	8.19572	68.1957	AUAUAUAUAAGGUAGGAUAUCCAAAAGUAAACAUGAGGAUCACCCAUGUAAAAAAUCUAAAAAUGGGAGAAGGACCAUAUAUAUA
5460895	Along	Exclusion 3	93	-1	3	1.75692	1.32305	0.882788	-17.2855	-16.7455	-17.5985	53.3984	31.1187	1.71596	30	30	6.62929	66.6293	AAAAAGGCAGGAUAUACAUGAGGAUCACCCAUGUAAAAAAAAAAAAAAGGGAAAAAAAGUAGAAGGGCCAAAAA
5461140	Reversing G segment in JL's winner (80%) Variant 2	Same State 2	93	1	1	1.27681	0.970592	0.795873	-17.0029	-17.281	-16.9166	41.2786	31.2579	1.32058	30	30	3.41393	63.4139	AGAAAUAAACCUCAGGAUAUGGGUAAGAAAACAUGAGGAUCACCCAUGUAAAAGAAAAUAAAAAACCAGAAGGGAGAAAAUAAAG
5461183	Reversing G segment in JL's winner (80%) Variant 4	Same State 2	93	1	1	1.90331	1.4987	0.812196	-16.2395	-17.3185	-17.1598	88.5677	30.1086	2.94161	30	30	13.2465	73.2465	AGAAAUAAAAGUCAGGAUAUGGGUAAGAAAACAUGAGGAUCACCCAUGUAAAAGAAAAUAAAAAACCAGAAGGGACAAAAUAAAG
5461277	My design (73%) + Space bases	Same State 2	93	1	3	1.54341	1.23372	1.90807	-17.1262	-18.2678	-17.6086	36.4913	11.6516	3.13186	30	30	14.0159	74.0159	AGAAAUAAAAGGCAGGAUAUCCAAAAGAAAACAUGAGGAUCACCCAUGUAAAAGAAAAUAAAGUGGGAGAAGGGCCAAAAUAAAG
5461362	Ex 4 May 1	Exclusion 4	93	-1	6	1.32251	0.908437	1.28995	-16.599	-17.0327	-16.9788	40.0676	61.8246	0.648086	16.0197	30	0	46.0197	AAAAAGUCAGGAUAUACAGAUAAAAAAACGAAAAAAAAUCUGUAGAAGGGACAUGAGGAUCACCCAUGUAAAAA
5461478	Hyphema modified	Same State 2	93	1	1	1.83855	1.19142	1.05288	-16.6538	-17.2483	-16.6124	58.5278	32.2952	1.81228	29.8616	30	7.29976	67.1614	AAAUAAAUAAGAGAGGAUAUGUCAGAGAAAACAUGAGGAUCACCCAUGUAAUAAUAAAAAGGGUGACAGAAGGCUCAAAACAAAC
5461495	Modifying Jieux	Same State 2	93	1	1	1.22866	1.49184	1.5723	-16.9855	-17.8413	-17.1274	42.0038	17.8502	2.35313	30	30	10.5061	70.5061	AGAAAUAAAAGAGAGGAUAUCCAAAAGAAAACAUGAGGAUCACCCAUGUAAAAGAAAAUAAAAUGGGAGAAGGCUCAAUAAAAGA
5461507	Fisker 73	Same State 2	93	1	1	1.9424	1.84575	2.60388	-16.9796	-18.1513	-16.8671	42.2531	13.0914	3.22755	30	30	14.3854	74.3854	AGAAAUAAAAGGCAGGAUAUCCAAAAGAAAACAUGAGGAUCACCCAUGUAAAAGAAAAUAAAAUGGGAGAAGGGCCAAAAUAAAG
5461594	Jieux modified	Same State 2	93	1	1	1.76756	0.987076	1.15288	-15.8656	-17.9277	-15.7919	128.717	16.3716	7.86224	30	30	25.3163	85.3163	AGAAAUAAAAGAGAGGAUAUCCAAAAGAAAACAUGAGGAUCACCCAUGUAAAAGAAAAUAAAGUGGGAGAAGGCUCAAAAUAAGA
5461618	Starry modified	Same State 2	93	1	1	1.41282	0.875967	1.61838	-17.1519	-17.8335	-17.2937	35.5639	17.9889	1.97699	30	30	8.3678	68.3678	AGAAAUAAAAGCUAGGAUAUCCAAAAGAAAACAUGAGGAUCACCCAUGUAAAAGAAAAUAAAGUGGGAGAAGGAGCAAAAUAAGA
5461632	Starry modified V4	Same State 2	93	1	1	1.71562	0.85835	1.19574	-16.8857	-16.7663	-17.3418	46.4114	52.2998	0.887412	20.4845	30	0	50.4845	AGAAAUAAAGGAGAGGAUAUCCAAAAGAAAACAUGAGGAUCACCCAUGUAAAAGAAAAUAAAAUGGGAGAAGGCUUCAAAUAAGA
5461634	Starry modified V5	Same State 2	93	1	1	0.737243	5.31835	2.68906	-16.9118	-17.7936	-16.3112	45.2183	18.7218	2.41527	30	30	10.8261	70.8261	AGAAAUAAAGGAGAGGAUAUCCAAAAGAAAACAUGAGGAUCACCCAUGUAAAAGAAAAUAAAGUGGGAGAAGGCUUCAAAUAAGA
5461642	Jieux modified	Same State 2	93	1	3	1.03682	1.85382	3.26985	-16.5509	-16.2641	-14.1961	64.8696	86.4134	0.750688	4.4937	30	0	34.4937	AGAAAUAAAAGAGAGGAUAUGCAAAAGAUAACAUGAGGAUCACCCAUGUAAAAGAAAAUAAAUGGGUAGAAGGCUCAAAAUAAGA
5461663	Jieux modified + C segment V2	Same State 2	93	1	2	2.44822	1.2561	0.842952	-17.2025	-17.9984	-16.7669	33.8107	15.2551	2.21635	30	30	9.77091	69.7709	AGAAAUAAAAGACAGGAUAUCCAAAACUCAACAUGAGGAUCACCCAUGUAAAAGAAAAUAAAAUGGGAGAAGGGUCAAAAUAAGA
5461671	Jieux modified + C segment V4	Same State 2	93	1	1	3.91175	4.83629	5.57634	-17.2227	-18.1885	-17.4677	33.1358	12.614	2.62691	30	30	11.8573	71.8573	AGAAAUAAAAGACAGGAUAUCCAAACUCAAACAUGAGGAUCACCCAUGUAAAAGAAAAUAAAGUGGGAGAAGGGUCAAAAUAAGA
5461681	Jieux modified + C segment V7	Same State 2	93	1	1	1.78747	2.27541	1.63983	-16.8392	-17.9853	-17.3653	48.6199	15.4557	3.14575	30	30	14.0702	74.0702	AGAAAUAAAAGACAGGAUAUCCACUCAAAAACAUGAGGAUCACCCAUGUAAAAGAAAAUAAAAUGGGAGAAGGGUCAAAAUAAGA
5461857	Ex 4 May 2	Exclusion 4	93	-1	15	1.3391	1.32075	1.55467	-17.4816	-17.9086	-18.051	16.6875	25.5762	0.652461	30	30	0	60	AAAAAGUUAGGAUAUACAGAUAAAAAAACGAAAAAAAAUCUGUAGAAGGAACAUGAGGAUCACCCAUGUAAAAA
5461876	salish99-SS2-01	Same State 2	93	1	22	0.546962	0.521781	0.386667	-17.6346	-17.5923	-18.0442	21.9482	22.8968	0.958567	30	16.6336	0	46.6336	AUUAUUAUUACGCAGGAUAUCGAGGUUUUUACAUGAGGAUCACCCAUGUUUUUUUUUUUAUAUUACGAGAAGGGCGAUAUUAUUA
5461892	salish99-Ex1-10	Exclusion 1	93	-1	40	0.735808	0.541918	0.585984	-17.5096	-17.2874	-17.3077	31.0577	24.8697	1.24882	30	30	2.72793	62.7279	GAGAUACAUGAGGAUCACCCAUGUGAGGAUAUCGGUUGGAGGAGGUGGAGGUUGAGUACGAGAAGGCACGGAUG
5461894	salish99-Ex1-11	Exclusion 1	93	-1	74	0.59679	0.467921	0.491561	-17.5057	-17.3792	-17.558	28.3336	24.9668	1.13485	30	22.2592	1.55304	53.8123	GAGAUACAUGAGGAUCACCCAUGUGAGGAUAUCGGUUGGAGGAGGUGGAGGUUGAGUACGAGAAGGCACGGAUC
5461907	Ex 4 May 3	Exclusion 4	93	-1	3	1.14717	1.55995	1.32682	-16.9525	-17.0595	-17.7932	39.0092	43.4148	0.898525	24.6493	30	0	54.6493	AAAAAGUGAGGAUAUACAGAUAAAAAAACGAAAAAAAAUCUGUAGAAGGCACAUGAGGAUCACCCAUGUAAAAA
5461923	Ex 4 May 5	Exclusion 4	93	-1	9	0.692963	1.17414	0.879342	-16.8416	-17.0237	-17.3166	40.4317	48.5057	0.833547	22.263	29.4722	0	51.7352	AAAAAGUCAGGAUAUGCAGAUAAAAAAACGAAAAAAAAUCUGCAGAAGGGACAUGAGGAUCACCCAUGUAAAAA
5461944	Ex 4 May 6	Exclusion 4	93	-1	25	0.953956	0.950495	0.98525	-17.2364	-17.0811	-17.5831	38.1746	32.6829	1.16803	29.6799	30	1.90685	61.5867	AAAAAGUGAGGAUAUCCAGAUAAAAAAACGAAAAAAAAUCUGGAGAAGGCACAUGAGGAUCACCCAUGUAUGAC
5461979	Ex 4 May 7	Exclusion 4	93	-1	1	-1.78147	0.429325	0.901207	-16.6823	-15.2311	-16.4962	242.774	56.8839	4.26788	18.3357	0	17.8155	36.1512	AAAAAGUCAGGAUAUCGGAAAAAAAAAAAAAAAAAAAAAAACGAGAAGGGACAUGAGGAUCACCCAUGUAUGAC
5462037	Ex 4 May 9	Exclusion 4	93	-1	29	0.953694	1.02902	1.04452	-16.668	-16.9254	-17.6173	44.6074	57.6992	0.773102	17.9535	30	0	47.9535	AAAAAGUCAGGAUAUGCAGACAAAGCAAAAAAGCAAUGUCUGCAGAAGGGACAUGAGGAUCACCCAUGUAAAAA
5462106	Ex 4 May 10	Exclusion 4	93	-1	9	0.794978	1.1977	1.19893	-16.4713	-16.8403	-16.9925	48.5699	70.2455	0.691432	12.0724	30	0	42.0724	AAAAAGUCAGGAUAUGCAUGAGCAAAAAAAAAAAAGCUCAUGCAGAAGGGACAUGAGGAUCACCCAUGUAAAAA
5462126	Ex 4 May 11	Exclusion 4	93	-1	1	1.127	1.02347	1.11853	-17.069	-17.1237	-17.385	36.583	38.638	0.946813	26.8884	30	0	56.8884	AAAAAGUCAGGAUAUGUACAAAAUAAAAUAAAAAUAAAAGUACAGAAGGGACAUGAGGAUCACCCAUGUAAAAA
5462149	Put G segment last in JL design (80%)	Same State 2	93	1	2	-3.26595	1.122	1.36662	-15.3999	-16.6461	-15.4158	205.068	58.9752	3.47719	17.3554	30	15.3	62.6554	AGAAAUAAAACACAGGAUAUGAAAAAGAAAACAUGAGGAUCACCCAUGUAAAAGAAAAAUAAAAAUCAGAAGGGUGAAAAUAAAG
5462661	Exclusion 1.3	Exclusion 1	93	-1	59	1.02006	0.933728	0.886038	-17.0176	-17.2315	-17.2773	32.8437	40.6779	0.807409	25.9322	30	0	55.9322	AAGGGACAUGAGGAUCACCCAUGUGAGGAUAUAUAAAUGUACCCGAUGGGAGUACACAAUAGAAGGCGCGGCUA
5462899	Designing denovo 1	Same State 2	93	1	1	1.51934	0.43912	0.951178	-17.5423	-18.3827	-16.5537	24.071	10.3867	2.31748	30	10.434	10.3187	50.7527	AGAAAUAAACCUCAGGAUAUGGGUAAAUAAACAUGAGGAUCACCCAUGUAAAAGAAAAUAAAAAACCAGAAGGGAGAAAAUAAGA
5462907	Designing denovo 2	Same State 2	93	1	2	1.14615	0.776961	0.852225	-17.0557	-17.9398	-17.527	39.1547	16.1753	2.42065	30	30	10.8534	70.8534	AGAAAUAAAUCUCAGGAUAUGGGUAAAUAAACAUGAGGAUCACCCAUGUAAAAGAAAAUAAAAAACCAGAAGGGAGAAAAUAAGA
5462913	Designing denovo 4	Same State 2	93	1	2	9.43832	0.987155	1.23823	-17.295	-17.5695	-17.9968	30.8232	23.4248	1.31583	30	30	3.36971	63.3697	AGAAAUAAAGCUGAGGAUAUGGGUAAAUACACAUGAGGAUCACCCAUGUAAAAGAAAAUAAAAAACCAGAAGGCAGCAAAUAAGA
5462933	Designing denovo 6	Same State 2	93	1	1	0.892907	0.537949	0.362929	-16.8149	-17.4052	-18.2862	49.8184	27.6073	1.80453	30	17.8462	7.24721	55.0934	AGAAAUAAAGCUGAGGAUAUGGGAAAAUUCACAUGAGGAUCACCCAUGUAAAAGAAAAUAAAAAACCAGAAGGCAGCAAAUAAGA
5462946	Designing denovo 8	Same State 2	93	1	1	1.74834	1.25233	1.29099	-17.636	-18.2009	-18.1151	21.9171	12.4584	1.75922	30	30	6.93497	66.935	AGAAAUAAAGCUGAGGAUAUCCAAAACCAAACAUGAGGAUCACCCAUGUAAAAGAAAAUAAAAUGGGAGAAGGCAGCAAAUAAGA
5462962	Designing denovo 12	Same State 2	93	1	2	1.81657	1.9941	2.53734	-17.325	-17.8586	-16.9732	29.9121	17.5439	1.70499	30	30	6.55057	66.5506	AGAAAUAAACCGAAGGAUAUCUAAACCUAAACAUGAGGAUCACCCAUGUAAAAGAAAAUAAAAUGGGAGAAGGUCGGAAAUAAGA
5462964	Designing denovo 13	Same State 2	93	1	2	0.809844	0.790802	0.906105	-17.4922	-17.8508	-17.5251	25.3061	17.6807	1.43128	30	30	4.40221	64.4022	AGAAAUAAACCGAAGGAUAUCCAAACCUAAACAUGAGGAUCACCCAUGUAAAAGAAAAUAAAAUGGGAGAAGGUCGGAAAUAAGA
5462972	Designing denovo 14	Same State 2	93	1	1	0.998745	0.783538	0.62163	-17.5966	-18.1241	-17.546	22.7983	13.4524	1.69473	30	30	6.47649	66.4765	AGAAAUAAAGCGAAGGAUAUCCAAACCUAAACAUGAGGAUCACCCAUGUAAAAGAAAAUAAAAUGGGAGAAGGUCGCAAAUAAGA
5462988	Designing denovo 15	Same State 2	93	1	2	1.23509	1.48672	1.51064	-16.7267	-18.2395	-16.958	54.4095	11.9868	4.53912	30	30	18.572	78.572	AGAAAUAAAACGAAGGAUAUCCAAAAUAAAACAUGAGGAUCACCCAUGUAAAAGAAAAUAAAGUGGGAGAAGGUCGAAAAUAAGA
5463173	JR_Exc001_Sub001	Exclusion 1	93	-1	19	1.15079	1.01983	1.19924	-17.5649	-17.3973	-17.3597	27.8246	23.5312	1.18245	30	30	2.05752	62.0575	AAUAAACAUGAGGAUCACCCAUGUGAGGAUAUACAAAUAAAUAAAAAUAAAAUAAAAAGUAGAAGGCACAAUAA
5463176	JR_Exc001_Sub002	Exclusion 1	93	-1	12	1.51393	1.0389	1.30797	-17.757	-17.7864	-17.9353	18.8565	19.4189	0.971039	30	30	0	60	AACAAACAUGAGGAUCACCCAUGUGAGGAUAUACAAACAAACAAAAACAAAACAAAAAGUAGAAGGCACAACAA
5463182	JR_Exc001_Sub003	Exclusion 1	93	-1	22	0.99154	0.965918	1.05457	-17.4798	-17.3845	-17.4043	28.183	25.6226	1.09993	30	30	1.1693	61.1693	AACAAACAUGAGGAUCACCCAUGUGAGGAUAUGAAAAUAAAUAAAAAUAAAAUAAAAAUCAGAAGGCACAACAA
5463187	JR_Exc001_Sub004	Exclusion 1	93	-1	40	0.94255	0.958022	0.98203	-16.3714	-16.2658	-16.2455	86.2729	77.6255	1.1114	8.61305	30	1.2967	39.9098	AACAGACAUGAGGAUCACCCAUGUGAGGAUAUGGCAAUCGAUAGAACUAGAAUGACAACCAGAAGGCACAGCAA
5463190	JR_Exc001_Sub005	Exclusion 1	93	-1	14	1.3316	1.29362	1.10798	-16.4732	-16.4736	-16.6537	70.085	70.1114	0.999623	12.1353	30	0	42.1353	AACAGACAUGAGGAUCACCCAUGUGAGGAUAUCCCAAUCGAUAGAACUAGAAUGACAAGGAGAAGGCACAGCAA
5463194	JR_Exc001_Sub006	Exclusion 1	93	-1	10	0.625461	0.758735	1.16908	-16.5828	-16.7958	-16.3921	50.7756	62.8349	0.80808	15.5461	24.4096	0	39.9557	AACAGACAUGAGGAUCACCCAUGUAAGGAUAUCCCAAACGAUAAAACAAGAAUGACAAGGAGAAGGUGCAGCAA
5463197	JR_Exc001_Sub007	Exclusion 1	93	-1	25	1.308	0.999417	0.93989	-16.7414	-16.8323	-16.8571	48.959	53.6179	0.91311	19.8666	30	0	49.8666	AACAGACAUGAGGAUCACCCAUGUAAGGAUAUCCAAAACGAUAAAACAAGAAUGACAGGGAGAAGGUACAGCAA
5463203	JR_Exc001_Sub008	Exclusion 1	93	-1	18	0.968473	0.900283	0.900163	-16.5451	-16.7678	-16.6672	52.2213	65.2456	0.800382	14.4161	30	0	44.4161	AACAGACAUGAGGAUCACCCAUGUGAGGAUAUCCAAAACGAUAAAACAAGAAUGACAGGGAGAAGGCACAGCAA
5463209	JR_Exc001_Sub009	Exclusion 1	93	-1	85	1.41999	1.01212	1.17114	-17.0016	-16.7715	-16.9121	52.0257	41.3325	1.25871	25.6254	30	2.82481	58.4502	UACAGACAUGAGGAUCACCCAUGUGAGGAUAUCCAUAACGAUAUUACAAGUAUGACAGGGAGAAGGCACAGCAA
5463213	JR_Exc001_Sub010	Exclusion 1	93	-1	46	1.24632	1.00437	1.03256	-16.9169	-16.8616	-16.9037	47.5428	44.9845	1.05687	23.9135	30	0.679056	54.5926	UACAGACAUGAGGAUCACCCAUGUGAGGAUAUUCAUAACGAUAUUACAAGUAUGACAGGAAGAAGGCACAGCAA
5463229	JR_Exc001_Sub011	Exclusion 1	93	-1	91	1.12223	1.09001	1.2227	-16.6727	-16.4335	-16.6351	72.9481	57.4317	1.27017	18.0789	30	2.93609	51.015	UACAGACAUGAGGAUCACCCAUGUGAGGAUAUCGAUAACAAUAAAAUAAUAUAAACAACGAGAAGGCACAGCAU
5463235	JR_Exc001_Sub013	Exclusion 1	93	-1	20	1.84691	1.12203	1.04118	-16.9985	-17.165	-17.1367	35.1023	41.4611	0.846633	25.5651	30	0	55.5651	UAUAGACAUGAGGAUCACCCAUGUGAGGAUAUCGGUAACUACAAAACAUCACAUACAACGAGAAGGCACAGAAA
5463240	JR_Exc001_Sub014	Exclusion 1	93	-1	18	1.01627	0.991475	1.26803	-17.0342	-16.8153	-16.7523	49.799	40.0079	1.24473	26.2463	30	2.68769	58.934	UAUAGACAUGAGGAUCACCCAUGUGAGGAUAUCAGUAACUACAAAACAUCACAUACAAUGAGAAGGCACAGAAA
5463243	JR_Exc001_Sub015	Exclusion 1	93	-1	33	1.1666	1.03357	1.15421	-17.1761	-16.9124	-17.3307	45.1894	34.7155	1.30171	28.7271	30	3.23718	61.9643	UAUAGACAUGAGGAUCACCCAUGUGAGGAUAUCAGUGACUACAGGACAUCACGUACAAUGAGAAGGCACAGAAA
5463248	JR_Exc001_Sub016	Exclusion 1	93	-1	22	1.15903	1.18036	1.00262	-16.8551	-16.6132	-16.8783	60.9481	47.8534	1.27364	22.5687	30	2.96961	55.5383	UAUAGACAUGAGGAUCACCCAUGUGAGGAUAUGAGUGACUACAGGACAUCACGUACAAUCAGAAGGCACAGAAA
5463250	JR_Exc001_Sub017	Exclusion 1	93	-1	38	1.28464	0.953167	1.15657	-17.0274	-16.9337	-17.1673	44.2389	40.2802	1.09828	26.1187	30	1.15091	57.2696	UAUAGACAUGAGGAUCACCCAUGUGAGGAUAUCGGUGACUACAGGACAUCACGUACAAUGAGAAGGCACAGAAA
5463252	JR_Exc001_Sub018	Exclusion 1	93	-1	13	0.985539	0.948382	0.867996	-17.0204	-16.8701	-16.9336	47.1439	40.5643	1.1622	25.9855	30	1.84545	57.831	UAAAGACAUGAGGAUCACCCAUGUGAGGAUAUCGGAGACAACAGAACAUCAAGUACAAUGAGAAGGCACAGAAA
5463258	JR_Exc001_Sub019	Exclusion 1	93	-1	2	1.89073	0.708715	0.816299	-16.7765	-16.5857	-16.8742	62.6523	51.7667	1.21028	20.7343	30	2.34312	53.0775	UAAAGACAUGAGGAUCACCCAUGUGAGGAUAUGUGAGACAACAGAACAUCAAGUACAAGCAGAAGGCACAGAAA
5463262	JR_Exc001_Sub020	Exclusion 1	93	-1	1	0.489012	2.2162	0.756782	-16.5104	-14.3534	-17.4321	584.007	67.5517	8.64533	13.3351	14.1759	26.482	53.993	UAAAAACAUGAGGAUCACCCAUGUGAGGAUAUGUGAAAAAAAAAAAAAAAAAAAACAAGCAGAAGGCACAAAAA
5463282	JR_Exc002_Sub001	Exclusion 2	93	-1	1	2.96515	1.3994	2.14168	-16.268	-15.9999	-15.8001	112.543	86.0806	1.30742	4.64971	30	3.29092	37.9406	AAAAAGCGAGGAUAUACUAAAAAACCUCAAAAAAAAAAAAAACAUGAGGAUCACCCAUGUAGAAGGCGCAAAAA
5463284	JR_Exc002_Sub002	Exclusion 2	93	-1	10	0.878684	0.957186	0.958616	-17.3798	-16.4638	-17.6174	70.7722	28.3177	2.49922	30	30	11.2456	71.2456	AGAAAGCGAGGAUAUACUAAGAAACCUCAAAGAAAGAAGAAACAUGAGGAUCACCCAUGUAGAAGGCGCAAAGA
5463288	JR_Exc002_Sub003	Exclusion 2	93	-1	70	0.968793	1.18807	1.28491	-17.4162	-17.0967	-17.7545	37.5848	27.3057	1.37644	30	30	3.92256	63.9226	ACUAAGCGAGGAUAUACUAACAAACCUCAAACAUACAUCAAACAUGAGGAUCACCCAUGUAGAAGGCGCAAACU
5463293	JR_Exc002_Sub004	Exclusion 2	93	-1	49	0.918036	1.37706	1.22074	-17.185	-16.757	-17.5004	52.7871	34.4086	1.53412	28.871	30	5.25411	64.1251	ACUAACGGAGGAUAUACUAACAAACCUCAAACAUACAUCAAACAUGAGGAUCACCCAUGUAGAAGGCCGAAACU
5463295	JR_Exc002_Sub005	Exclusion 2	93	-1	41	1.11554	1.43598	1.57538	-17.4391	-17.4284	-17.5029	26.9726	26.6866	1.01072	30	30	0.130873	60.1309	ACUAACAGAGGAUAUACUAACAAACCUCAAACAUACAUCAAACAUGAGGAUCACCCAUGUAGAAGGCUGAAACU
5463298	JR_Exc002_Sub006	Exclusion 2	93	-1	73	1.17393	1.31238	1.39065	-17.3054	-17.2706	-17.8208	31.5838	30.5037	1.03541	30	30	0.427212	60.4272	ACUAAGAGAGGAUAUACUAACAAACCUCAAACAUACAUCAAACAUGAGGAUCACCCAUGUAGAAGGCUCAAACU
5463301	JR_Exc002_Sub007	Exclusion 2	93	-1	63	1.30892	1.4702	1.69634	-17.095	-17.8566	-17.8874	17.5788	37.6464	0.466946	27.3532	30	0	57.3532	ACUAAACGAGGAUAUACUAACAAACCUCAAACAUACAUCAAACAUGAGGAUCACCCAUGUAGAAGGCGUAAACU
5463303	JR_Exc002_Sub008	Exclusion 2	93	-1	36	0.879914	1.13625	1.12704	-16.4109	-16.6333	-17.4374	59.7388	74.6139	0.800639	10.0247	30	0	40.0247	ACUAAACGAGGAUAUACUAACGAACCUCAAACAUAGAUAAGACAUGAGGAUCACCCAUGUAGAAGGCGUAGACU
5463306	JR_Exc002_Sub008	Exclusion 2	93	-1	58	1.34258	1.06143	1.26748	-16.9343	-17.1028	-17.3859	37.356	44.2123	0.844923	24.2755	30	0	54.2755	ACUAAAGAAGGAUAUACUAACGAACCUCAAACAUAGAUAAGACAUGAGGAUCACCCAUGUAGAAGGUCUAGACU
5463313	JR_Exc002_Sub009	Exclusion 2	93	-1	71	1.37098	1.43711	1.41146	-17.2657	-17.0433	-17.381	39.6467	31.7402	1.2491	30	30	2.7307	62.7307	ACUAAAGAAGGAUAUACUAACGAACCUCAAACAUAGAUAAAACAUGAGGAUCACCCAUGUAGAAGGUCUAGACU
5463317	JR_Exc002_Sub010	Exclusion 2	93	-1	61	1.14275	1.25136	1.39392	-17.6116	-17.485	-17.4597	25.4897	22.4577	1.13501	30	30	1.5548	61.5548	ACUAACGAAGGAUAUACUAACGAAACUAAUGCAUAGAUAAAACAUGAGGAUCACCCAUGUAGAAGGUCGAGACU
5463322	JR_Exc002_Sub011	Exclusion 2	93	-1	44	1.39246	1.33341	1.47766	-17.559	-17.3631	-17.5513	28.7943	23.6717	1.2164	30	30	2.40502	62.405	UAUAACGAAGGAUAUACUAACGAAACUAAUGCAUAUAUAUAACAUGAGGAUCACCCAUGUAGAAGGUCGAGAAU
5463324	JR_Exc002_Sub012	Exclusion 2	93	-1	40	1.39859	1.63208	1.29727	-16.6204	-16.8079	-16.9496	50.1685	60.5139	0.829041	16.6341	30	0	46.6341	UAUAACCAAGGAUAUACUAACGAAACUAAUGCAUAUAUAUAACAUGAGGAUCACCCAUGUAGAAGGUGGAGAAU
5463329	JR_Exc002_Sub013	Exclusion 2	93	-1	70	1.72423	1.78563	1.54459	-17.4862	-17.5879	-17.7403	22.9981	25.4596	0.903318	30	30	0	60	UAUAAGCUAGGAUAUACUAACGAAACUAAUGCAUAUAUAUAACAUGAGGAUCACCCAUGUAGAAGGAGCAGAAU
5463333	JR_Exc002_Sub014	Exclusion 2	93	-1	19	1.22024	1.15826	1.20883	-17.6514	-17.7	-18.0461	20.5584	21.582	0.952573	30	30	0	60	AAGAAGCUAGGAUAUACUAACGAAACUAAUGCAUAGAUAAAACAUGAGGAUCACCCAUGUAGAAGGAGCAGAAU
5463337	JR_Exc002_Sub015	Exclusion 2	93	-1	40	1.52702	1.35666	1.22049	-16.9431	-17.4421	-17.5392	26.6062	43.8241	0.607114	24.4574	30	0	54.4574	AAGAAGGUAGGAUAUACUAACGAAACUAAUGCAUAGAUAAAACAUGAGGAUCACCCAUGUAGAAGGGCCAGAAU
5463342	JR_Exc002_Sub016	Exclusion 2	93	-1	23	1.86244	1.26548	1.21537	-17.1495	-17.5021	-17.5508	25.0566	35.6502	0.702845	28.289	30	0	58.289	AAGAAGGUAGGAUAUACUAAAGAAACUAAUGCAAAGAUAAAACAUGAGGAUCACCCAUGUAGAAGGGCCAGAAA
5463344	JR_Exc002_Sub017	Exclusion 2	93	-1	12	2.29303	1.27838	1.64839	-17.0142	-16.5419	-17.1273	65.4519	40.8169	1.60355	25.8671	30	5.7975	61.6646	AAGAAGGUAGGAUAUACUAGGGAAACUAAUGCAAAGAUAAAACAUGAGGAUCACCCAUGUAGAAGGGCCAGAAA
5463346	JR_Exc002_Sub018	Exclusion 2	93	-1	27	1.09814	0.661762	1.17968	-15.9878	-16.1398	-16.1022	97.8548	113.919	0.858983	0	30	0	30	UAGAAGGUAGGAUAUACUUGGGAAACUAAUGCAAAGAUAUAACAUGAGGAUCACCCAUGUAGAAGGGCCAGUAA
5463349	JR_Exc002_Sub019	Exclusion 2	93	-1	26	0.84785	0.757142	0.883575	-16.2865	-15.8423	-16.5067	131.761	84.5032	1.55925	5.38913	30	5.45352	40.8427	UAGAACCUAGGAUAUACUUGGGAAACUAAUGCAAAGAUAUAACAUGAGGAUCACCCAUGUAGAAGGAGGAGUAA
5463358	JR_Exc002_Sub020	Exclusion 2	93	-1	20	1.11072	0.825718	0.732109	-16.8407	-17.1424	-17.3131	35.9061	48.5467	0.739619	22.2437	30	0	52.2437	UAGAACCUAGGAUAUACUUGGAAAAAUAAUGCAAAGAUAUAACAUGAGGAUCACCCAUGUAGAAGGAGGAGUAA
5463375	JR_Exc003_Sub002	Exclusion 3	93	-1	4	0.817502	1.04573	0.962045	-17.2448	-17.4219	-17.4263	27.1485	32.4089	0.837686	29.8083	30	0	59.8083	AAAAACGUAGGAUAUACAUGAGGAUCACCCAUGUAAAAAAAAAAGGGAGAAAAAAGAAGUAGAAGGACGAAAAA
5463377	JR_Exc003_Sub003	Exclusion 3	93	-1	1	-2.18185	1.45891	-27.6326	-17.77	-16.6307	-16.7576	59.8948	19.1691	3.12455	30	0	13.9872	43.9872	AGAAACGUAGGAUAUACAUGAGGAUCACCCAUGUAAAGAAAGAAGGGAGAAAGAAGAAGUAGAAGGACGAAGAA
5463379	JR_Exc003_Sub004	Exclusion 3	93	-1	6	0.740652	0.759517	1.01394	-17.2144	-15.8507	-17.2153	130.655	33.4097	3.91069	29.3392	30	16.7424	76.0816	AGAAACGUAGGAUAUACAUGAGGAUCACCCAUGUAAAGAAAGAAGGGAGCCACAAGAAGUAGAAGGACGAAGAA
5463381	JR_Exc003_Sub005	Exclusion 3	93	-1	10	0.614164	0.866761	0.855988	-17.8949	-17.2151	-17.9673	33.386	16.9174	1.97348	30	23.5623	8.34593	61.9082	AGAAACCUAGGAUAUACAUGAGGAUCACCCAUGUAAAGAAAGAAGGGAGCCACAAGAAGUAGAAGGAGGAAGAA
5463386	JR_Exc003_Sub006	Exclusion 3	93	-1	10	1.17487	1.07934	0.857767	-17.6005	-17.1696	-17.8089	34.9411	22.709	1.53864	30	30	5.29023	65.2902	AGAAACCUAGGAUAUACAUGAGGAUCACCCAUGUAAAGAAAGAGGAGAGCCACAAGAAGUAGAAGGAGGAAGAA
5463388	JR_Exc003_Sub007	Exclusion 3	93	-1	4	2.922	1.98572	1.21644	-17.4143	-16.7983	-17.0626	50.6529	27.3581	1.85148	30	30	7.56249	67.5625	AGAAACGAAGGAUAUACAUGAGGAUCACCCAUGUAAAGAAAGAGGAGAGCCACAAGAAGUAGAAGGUCGAAGAA
5463391	JR_Exc003_Sub008	Exclusion 3	93	-1	11	1.10359	1.1878	0.897328	-16.7191	-16.8834	-16.8962	46.5176	54.8276	0.848434	19.2996	30	0	49.2996	AUAAAGCGAGGAUAUACAUGAGGAUCACCCAUGUAAAUAAAUAGGAGAGCCACAAUAAGUAGAAGGUGCAAUAA
5463395	JR_Exc003_Sub009	Exclusion 3	93	-1	13	1.23019	0.838815	1.19108	-16.5866	-16.4282	-16.4953	73.3392	62.5912	1.17172	15.6604	30	1.94555	47.6059	AUAAAGCGAGGAUAUACAUGAGGAUCACCCAUGUAAAUAAAUAGGAGAGCCACAAUAAGUAGAAGGUGUAAUAA
5463398	JR_Exc003_Sub010	Exclusion 3	93	-1	29	1.10847	1.19628	1.5455	-17.151	-17.2459	-17.3448	32.3739	35.596	0.909481	28.3144	30	0	58.3144	AUAAACGGAGGAUAUACAUGAGGAUCACCCAUGUAAAUAAAUAGGAGAGCCACAAUAAGUAGAAGGUCGAAUAA
5463402	JR_Exc003_Sub011	Exclusion 3	93	-1	43	1.44956	1.22469	1.32885	-18.1699	-18.1607	-18.3195	12.9692	12.8503	1.00925	30	30	0.113036	60.113	AUAAACGGAGGAUAUACAUGAGGAUCACCCAUGUAAAUAAAUAAAAGUUCCUCAAUAAGUAGAAGGUCGAAUAA
5463405	JR_Exc003_Sub012	Exclusion 3	93	-1	17	1.31439	1.0229	0.961115	-17.9845	-18.1611	-17.9187	12.9633	15.4671	0.838119	30	30	0	60	AUAAACGGAGGAUAUACAUGAGGAUCACCCAUGUAAAAAAAAAAAAGUUCCUCAAAAAGUAGAAGGUCGAAUAA
5463407	JR_Exc003_Sub013	Exclusion 3	93	-1	6	2.4005	0.801864	1.11695	-18.1397	-17.7565	-17.95	19.4285	13.2442	1.46694	30	30	4.70433	64.7043	AUAAACUGAGGAUAUACAUGAGGAUCACCCAUGUAAAAAAAAAAAAGUUCCUCAAAAAGUAGAAGGCAGAAUAA
5463410	JR_Exc003_Sub014	Exclusion 3	93	-1	16	1.17234	0.823691	1.29039	-17.3758	-15.9435	-17.0914	119.081	28.4316	4.18835	30	30	17.5846	77.5846	AUAAAGACAGGAUAUACAUGAGGAUCACCCAUGUAAAAAAAAAAAAGUUCCUCAAAAAGUAGAAGGGUCAAUAA
5463412	JR_Exc003_Sub015	Exclusion 3	93	-1	11	1.36365	0.236303	1.03267	-16.3582	-15.6771	-16.447	155.431	78.6527	1.97617	8.13154	30	8.36268	46.4942	AUAAAGACAGGAUAUACAUGAGGAUCACCCAUGUAAAAAAAAAAAUGAUCCUCAAAAAGUAGAAGGGUCAAUAA
5463414	JR_Exc003_Sub016	Exclusion 3	93	-1	15	0.562102	0.322597	1.18329	-17.5688	-17.1442	-17.3481	35.841	23.4398	1.52906	30	19.6576	5.21354	54.8712	AUAAACUGAGGAUAUACAUGAGGAUCACCCAUGUAAAAAAAAAAAUGAUCCUCAAAAAGUAGAAGGCAGAAUAA
5463419	JR_Exc003_Sub017	Exclusion 3	93	-1	10	2.12055	0.969464	1.37705	-18.1429	-17.3821	-18.1784	28.2512	13.2014	2.14001	30	30	9.34057	69.3406	AUAAACUGAGGAUAUACAUGAGGAUCACCCAUGUAAAAAAAGAAAUGAUCCUCAGGAAGUAGAAGGCAGAAUAA
5463428	JR_Exc003_Sub018	Exclusion 3	93	-1	5	1.3888	1.1928	1.72543	-18.2603	-17.5736	-18.0184	23.3288	11.7394	1.98723	30	30	8.43119	68.4312	AUAAAUCGAGGAUAUACAUGAGGAUCACCCAUGUAAAAAAAAAAAAAAUCCUCAGGAAGUAGAAGGCGAAAUAA
5463430	JR_Exc003_Sub019	Exclusion 3	93	-1	13	1.46712	1.37859	1.68604	-18.0064	-17.4199	-17.7013	27.2031	15.1333	1.79756	30	30	7.1997	67.1997	AUAAAUCGAGGAUAUACAUGAGGAUCACCCAUGUAAAUAAAUAAAUAAUCCUCAGGAAGUAGAAGGCGAAAUAA
5463434	JR_Exc003_Sub020	Exclusion 3	93	-1	10	1.19943	0.993007	1.18943	-17.5525	-17.6878	-17.5657	20.8116	23.8257	0.873496	30	30	0	60	AUAAAUCGAGGAUAUACAUGAGGAUCACCCAUGUAAAUAAAUAAAUAAAACUCCACAAGUAGAAGGCGAAAUAA
5463442	JR_Exc004_Sub001	Exclusion 4	93	-1	15	0.689581	1.08795	0.998687	-17.197	-17.3395	-17.694	29.4815	33.9956	0.867216	29.0645	29.2186	0	58.2832	AAUAAGUGAGGAUAUGCAAAUAAUAAAUAAAAUAAAAUAAAGCAGAAGGCACAUGAGGAUCACCCAUGUAAAUA
5463445	JR_Exc004_Sub002	Exclusion 4	93	-1	10	0.802069	0.862734	0.955043	-17.5268	-17.6323	-17.7249	21.9988	24.4459	0.899899	30	30	0	60	AAUAAGUGAGGAUAUGGAAAUAAUAAAUAAAAUAAAAUAAACCAGAAGGCACAUGAGGAUCACCCAUGUAAAUA
5463447	JR_Exc004_Sub003	Exclusion 4	93	-1	29	1.35382	1.15613	1.2591	-17.1947	-17.3909	-17.6059	28.0031	34.0758	0.821789	29.027	30	0	59.027	AAUAAGUGAGGAUAUGGAAAUAAUAAAUAAAAUACCCUAAACCAGAAGGCACAUGAGGAUCACCCAUGUAAAUA
5463457	JR_Exc004_Sub004	Exclusion 4	93	-1	13	2.6067	2.1211	1.42537	-17.2369	-17.5559	-17.7655	23.746	32.6669	0.726913	29.6874	30	0	59.6874	AAUAAGUGAGGAUAUGGAAAUAGUAGAUAAGAUACCCUAAACCAGAAGGCACAUGAGGAUCACCCAUGUAAAUA
5463463	JR_Exc004_Sub005	Exclusion 4	93	-1	19	1.45763	1.15958	1.35197	-17.067	-17.4508	-17.6024	26.375	38.718	0.681208	26.851	30	0	56.851	AAUAAGUGAGGAUAUGGAAAUAGUAGAUAAGAUUCCCUAAACCAGAAGGCACAUGAGGAUCACCCAUGUAAAUA
5463465	JR_Exc004_Sub006	Exclusion 4	93	-1	27	0.915413	0.82326	1.2587	-17.1377	-17.2723	-17.4602	31.5307	36.0733	0.874072	28.0906	30	0	58.0906	AAUAAGUGAGGAUAUCCAAAUAGUAGAUAAGAUUCCCUAAAGGAGAAGGCACAUGAGGAUCACCCAUGUAAAUA
5463467	JR_Exc004_Sub007	Exclusion 4	93	-1	18	1.19579	1.3268	1.2464	-17.4675	-17.7406	-17.6606	19.7402	25.9407	0.760975	30	30	0	60	AAUAAGUGAGGAUAUGUAAAUAGUAGAUAAGAUUCCCUAAAACAGAAGGCACAUGAGGAUCACCCAUGUAAAUA
5463469	JR_Exc004_Sub008	Exclusion 4	93	-1	32	0.970947	1.23363	1.22903	-17.4562	-17.542	-17.8134	24.0763	26.2355	0.917702	30	30	0	60	AAUAAGUGAGGAUAUGUGAAUAGUAGAUAAGAUUCCCUAAAACAGAAGGCACAUGAGGAUCACCCAUGUAAAUA
5463471	JR_Exc004_Sub009	Exclusion 4	93	-1	39	0.802647	1.04299	1.19372	-17.2049	-17.5344	-17.6372	24.2605	33.7304	0.719247	29.1889	30	0	59.1889	AAUAAGUGAGGAUAUGUGAAUAGAAGAUAAGAUACCCAAAAACAGAAGGCACAUGAGGAUCACCCAUGUAAAUA
5463477	JR_Exc004_Sub010	Exclusion 4	93	-1	17	1.83072	1.05649	1.0492	-17.2845	-17.4801	-17.6715	25.6135	31.1474	0.82233	30	30	0	60	AAUAAGUCAGGAUAUGCGAAUAGAAGAUAAGAUACCCAAAAGCAGAAGGGACAUGAGGAUCACCCAUGUAAAUA
5463479	JR_Exc004_Sub011	Exclusion 4	93	-1	14	1.09189	1.26716	1.89989	-17.139	-17.2228	-17.6677	33.13	36.0259	0.919614	28.1128	30	0	58.1128	AACAAGUCAGGAUAUGCGAAAAGAAAAUAAGAUACACAAAAGCAGAAGGGACAUGAGGAUCACCCAUGUAAAUA
5463481	JR_Exc004_Sub012	Exclusion 4	93	-1	10	1.03556	1.17882	1.49798	-17.1427	-16.9969	-17.4596	41.5288	35.8921	1.15705	28.1756	30	1.79089	59.9665	AACAAGUGAGGAUAUCGGAAAAGAAAAUAAGAUACACAAAACGAGAAGGCACAUGAGGAUCACCCAUGUAAAUA
5463484	JR_Exc004_Sub013	Exclusion 4	93	-1	27	1.0751	0.932821	1.4839	-17.254	-17.4792	-17.583	25.6368	32.1138	0.79831	29.9466	30	0	59.9466	AACAAGUGAGGAUAUCGGAAAUGUAAAUAAGUUUCACAAAACGAGAAGGCACAUGAGGAUCACCCAUGUAAAUA
5463489	JR_Exc004_Sub014	Exclusion 4	93	-1	8	1.05323	1.15979	1.38694	-17.8876	-17.8649	-18.1488	17.4331	17.0425	1.02292	30	30	0.278183	60.2782	AACAAGUGAGGAUAUCGGAAAAGUAAAUAAGUAAAACAAAACGAGAAGGCACAUGAGGAUCACCCAUGUAAAUA
5463491	JR_Exc004_Sub015	Exclusion 4	93	-1	14	0.775746	0.784055	0.943529	-16.85	-17.4208	-17.5089	27.1795	48.1001	0.565062	22.4531	30	0	52.4531	AACAAGUCAGGAUAUCCGAAAAGUAAAUAAGUAAAACAAAAGGAGAAGGGACAUGAGGAUCACCCAUGUAAAUA
5463496	JR_Exc004_Sub016	Exclusion 4	93	-1	3	0.346954	1.64718	1.63037	-16.8933	-17.396	-17.6462	27.8627	46.0612	0.604905	23.4088	3.52159	0	26.9304	AACAAGUCAGGAUAUUCGAAAAGUAAAUAAGUAAAACAAAAGAAGAAGGGACAUGAGGAUCACCCAUGUAAAUA
5463501	JR_Exc004_Sub017	Exclusion 4	93	-1	18	1.4286	1.64232	1.54819	-17.6359	-17.8405	-17.8692	17.8638	21.9188	0.815002	30	30	0	60	AACAAGUGAGGAUAUUGGAAAAGUAAAUAAGUAAAACAAAACAAGAAGGCACAUGAGGAUCACCCAUGUAAAUA
5463503	JR_Exc004_Sub018	Exclusion 4	93	-1	8	1.16901	1.303	1.55221	-16.8771	-17.4376	-17.3714	26.7273	46.8118	0.570951	23.057	30	0	53.057	AACAAGUCAGGAUAUACAAAAAGUAAAUAAGUAAAACAAAAGUAGAAGGGACAUGAGGAUCACCCAUGUAAAUA
5463505	JR_Exc004_Sub019	Exclusion 4	93	-1	21	1.35477	1.0207	1.36963	-16.9664	-17.5291	-17.3815	24.3896	42.8148	0.569654	24.9306	30	0	54.9306	AACGAGUCAGGAUAUACAAAAAGUAAAUAAGUAAAACCAAAGUAGAAGGGACAUGAGGAUCACCCAUGUAAAUA
5463509	JR_Exc004_Sub020	Exclusion 4	93	-1	9	1.03234	1.05129	1.21795	-16.6399	-16.9387	-17.1402	44.0165	59.3438	0.741721	17.1826	30	0	47.1826	AACGAGUCAGGAUAUACAAAAAAUAAAUAAAUAAAAUAAAAGUAGAAGGGACAUGAGGAUCACCCAUGUAAAUA
5463536	JR_SS001_Sub001	Same State 1	93	1	36	1.21063	1.14908	1.45701	-16.8371	-16.8279	-16.7887	48.7232	49.1753	0.990807	21.9491	30	0	51.9491	AAUAUACAUGAGGAUCACCCAUGUUUUGGUGUAUGAGGAUAUAAAAAAAAUUAAAUAAAAUUAGAAGGCAUAAAUA
5463539	JR_SS001_Sub002	Same State 1	93	1	56	1.10432	1.12606	1.38668	-17.3828	-17.5439	-17.317	28.2311	24.0324	1.17471	30	30	1.97689	61.9769	AAUAUACAUGAGGAUCACCCAUGUUUUGGUGUAUGAGGAUAUAAAAACAAUUACAUAAAAUUAGAAGGCAUAACUA
5463547	JR_SS001_Sub003	Same State 1	93	1	63	1.28973	1.2117	1.17108	-16.7171	-16.854	-16.5141	54.9375	47.9049	1.1468	22.5446	30	1.68168	54.2262	AAUAUACAUGAGGAUCACCCAUGUUUUGGUGCAUGAGGAUAUAAAAACAAUUACAUAAAGUUAGAAGGCAUGAAUA
5463554	JR_SS001_Sub004	Same State 1	93	1	28	0.770951	0.714169	0.591271	-15.931	-16.0127	-15.5704	120.572	111.112	1.08514	0	30	1.00318	31.0032	AAUAUACAUGAGGAUCACCCAUGUUUUGGUGGGUCAGGAUAUAAAAACAAUUACAUAAAGUUAGAAGGGACAAAUA
5463559	JR_SS001_Sub005	Same State 1	93	1	20	0.826718	0.689874	0.63008	-14.9886	-15.4209	-15.4714	309.397	200.814	1.54071	0	29.2406	5.30673	34.5473	AAGAUACAUGAGGAUCACCCAUGUUUUGGUGGGUCAGGAUAUAAAAAGAAUGAGAGAAAGUUAGAAGGGACAAAGA
5463561	JR_SS001_Sub006	Same State 1	93	1	61	0.940858	1.06573	0.976184	-16.6889	-16.9645	-16.9147	56.5091	42.8948	1.31739	24.8931	30	3.3842	58.2773	AUUAUACAUGAGGAUCACCCAUGUUUUGGUGGGUCAGGAUAUAAAUUGAAUGAGUUUUAGUUAGAAGGGACAUUUA
5463563	JR_SS001_Sub007	Same State 1	93	1	127	1.11135	0.919078	0.968387	-16.8249	-17.0541	-17.0187	49.3227	39.2192	1.25762	26.616	30	2.81413	59.4301	AUCAUACAUGAGGAUCACCCAUGUUCCGGCAGGUCAGGAUAUAAAUCGAAUGAGUUCUAGUUAGAAGGGACAUCUA
5463574	JR_SS001_Sub008	Same State 1	93	1	17	1.00197	0.976841	1.10167	-16.5844	-16.8998	-16.9711	62.7337	45.7625	1.37085	23.5488	30	3.87261	57.4214	AACAUACAUGAGGAUCACCCAUGUUCCGGCAGGUCAGGAUAUUUAUCGAAUGAGUUCUAGAAAGAAGGGACAUAAA
5463581	JR_SS001_Sub009	Same State 1	93	1	46	0.96498	0.956731	0.975319	-16.6171	-16.8188	-16.4745	60.7126	49.6254	1.22342	21.7381	30	2.47568	54.2138	AACAUACAUGAGGAUCACCCAUGUUCCGGCAGGUCAGGAUAUAUAUCGAAAGAGUUAUAAAUAGAAGGGACAUAAA
5463587	JR_SS001_Sub010	Same State 1	93	1	31	0.932812	1.25128	1.01068	-16.6812	-17.2454	-16.3667	56.9447	32.3897	1.75811	29.8173	30	6.92726	66.7446	AACAUACAUGAGGAUCACCCAUGUUCCGGCAGGUCAGGAUAUGUAUCGAAAGAGUUAUAAACAGAAGGGACAUAAA
5463590	JR_SS001_Sub011	Same State 1	93	1	28	1.04595	0.975073	0.829427	-16.8342	-17.1958	-16.6398	48.8629	34.0364	1.43561	29.0455	30	4.43926	63.4847	AACAUACAUGAGGAUCACCCAUGUUCCGGCAGGUCAGGAUAUUCAUCGAAAGUGUUAUAAGAAGAAGGGACAUAAA
5463592	JR_SS001_Sub012	Same State 1	93	1	28	0.878645	1.1398	1.18233	-16.5268	-16.6848	-16.7453	66.4526	56.7419	1.17114	18.4022	30	1.93948	50.3417	AACAUACAUGAGGAUCACCCAUGUUCCGGCAGGACAGGAUAUACAUCGAAAGUGUUAUAAGUAGAAGGGUCAUAAA
5463594	JR_SS001_Sub013	Same State 1	93	1	44	0.90163	0.676013	0.723706	-16.1877	-17.2678	-16.1273	93.2783	31.6719	2.94515	30	28.201	13.2612	71.4622	AACAUACAUGAGGAUCACCCAUGUUCCGGCAGGGCAGGAUAUCCAUCGAAAGUGUUAUAAGGAGAAGGGCCAUAAA
5463599	JR_SS001_Sub014	Same State 1	93	1	54	1.26476	0.94775	1.12717	-16.8305	-17.3425	-16.788	49.047	29.3942	1.6686	30	30	6.28567	66.2857	AACAUACAUGAGGAUCACCCAUGUUCCGGCAGGCUAGGAUAUCAAUCGAAAGUGUUAUAAUGAGAAGGAGCAUAAA
5463601	JR_SS001_Sub015	Same State 1	93	1	17	0.927183	1.16188	0.992393	-15.3832	-15.8795	-15.6524	208.53	126.942	1.64272	0	30	6.0938	36.0938	AACAUACAUGAGGAUCACCCAUGUUAGGUGGGACUAGGAUAUCAAUCGAAAGUGUUAUAAUGAGAAGGAGUAUAAA
5463605	JR_SS001_Sub016	Same State 1	93	1	6	0.995782	1.12885	0.779893	-15.2422	-15.7472	-15.5201	240.092	144.897	1.65698	0	30	6.19993	36.1999	AAUAUACAUGAGGAUCACCCAUGUUAGGUGGGACUAGGAUAUCAAAAGAAAGAGUAAGAAUGAGAAGGAGUAGAAA
5463607	JR_SS001_Sub017	Same State 1	93	1	2	5.08058	1.03691	0.742563	-15.5443	-16.4014	-15.2723	177.504	75.326	2.35648	9.69095	30	10.5236	50.2145	AAUAUACAUGAGGAUCACCCAUGUUAGGUGGGACUAGGAUAUCAAAAUAAAUAAAGAACAUGAGAAGGAGUAUAAA
5463609	JR_SS001_Sub018	Same State 1	93	1	27	0.870367	0.727637	0.631936	-15.6426	-15.39	-16.4754	160.877	207.114	0.776754	0	30	0	30	AAUAUACAUGAGGAUCACCCAUGUUAGGUGGGUCAAGGAUAUCAAAAUAAAUAAAGAACAUGAGAAGGUGAAUAAA
5463612	JR_SS001_Sub019	Same State 1	93	1	16	0.885392	0.732737	0.688617	-15.6812	-15.8321	-15.9776	154.796	133.112	1.16289	0	30	1.85275	31.8527	AAUAUACAUGAGGAUCACCCAUGUUAGGUGGGUCAAGGAUAUCAAUAUAAAUAAAAAACUUGAGAAGGUGAAUAAA
5463614	JR_SS001_Sub020	Same State 1	93	1	9	0.558903	0.705407	0.510664	-15.6931	-15.0276	-14.2714	152.963	297.573	0.514034	0	30	0	30	GAUAUACAUGAGGAUCACCCAUGUUAGGUGGGUCAAGGAUAUUGAUAUAAAUAAAAAACUCGAGAAGGUGAAUAAA
5463637	JR_SS002_Sub002	Same State 2	93	1	3	1.48969	1.46233	1.53235	-16.6109	-16.9329	-16.9188	61.0917	44.2745	1.37984	24.2463	30	3.95282	58.1991	AAUAAUUAUAACGAGGAUAUCCGUAAUAAGACAUGAGGAUCACCCAUGUAAUAAGGGUAAAUAAAGGAGAAGGCGUAGGGUGAAA
5463639	JR_SS002_Sub003	Same State 2	93	1	4	1.32833	0.88927	0.889699	-15.5077	-16.1346	-16.3296	184.111	98.3622	1.87176	0	30	7.69628	37.6963	AAUAAUUAUAUGGAGGAUAUCCGUAAUAAGACAUGAGGAUCACCCAUGUAAUAAGGGUAAAUAAAGGAGAAGGCCAAGGGUGAAA
5463641	JR_SS002_Sub004	Same State 2	93	1	2	0.593484	4.90387	1.56589	-14.8833	-15.865	-15.3556	343.758	128.799	2.66895	0	30	12.0522	42.0522	AAUAAUUAUAUGGAGGAUAUCCGUAAUAAGACAUGAGGAUCACCCAUGUAAUAAGGUUAAAUAAAGGAGAAGGCCAAGGGUGAAA
5463643	JR_SS002_Sub005	Same State 2	93	1	3	1.14252	1.07247	0.832569	-15.266	-16.6347	-15.5899	234.45	59.6541	3.93017	17.0372	30	16.8035	63.8406	AAUAAUUAUAUGGAGGAUAUCGGUAAUAAGACAUGAGGAUCACCCAUGUAAUAAGGUUAAAUAAACGAGAAGGCCAAGGGUGAAA
5463648	JR_SS002_Sub006	Same State 2	93	1	5	1.56874	1.28252	0.831992	-16.8272	-16.3299	-16.4546	49.2083	80.914	0.608155	7.07156	30	0	37.0716	AAUAAUUAUAUCGAGGAUAUCGGUAAUAAGACAUGAGGAUCACCCAUGUAAUAAGGUUAAAUAAACGAGAAGGCGAAGGGUGAAA
5463655	JR_SS002_Sub008	Same State 2	93	1	3	1.64033	0.978478	1.1768	-17.1154	-17.0706	-17.0797	36.8867	38.5782	0.956154	26.9165	30	0	56.9165	AAUAAUUAUACGAAGGAUAUCGGUAUUAAGACAUGAGGAUCACCCAUGUAAUAUGGUUAUAUAAACGAGAAGGUCGAGGGUGAAA
5463657	JR_SS002_Sub009	Same State 2	93	1	1	2.52175	20.7884	4.45324	-15.7669	-15.5881	-14.9156	142.081	169.888	0.836325	0	30	0	30	AAUAAUUAUAGCAAGGAUAUCGGUAUAAAGACAUGAGGAUCACCCAUGUAAUAUGGUUAAAUUUACGAGAAGGUGCAGGGUGAAA
5463666	JR_SS002_Sub010	Same State 2	93	1	2	1.62117	1.26171	1.3197	-15.9731	-16.402	-16.5969	115.604	75.2848	1.53555	9.71026	30	5.26552	44.9758	AAUAACUAUAGCAAGGAUAUCCGAAACAAGACAUGAGGAUCACCCAUGUAAUAAGACAAAAUAUAGGAGAAGGUGCAGGGUGAAA
5463670	JR_SS002_Sub012	Same State 2	93	1	4	2.7317	0.932535	1.77115	-16.7494	-16.6097	-15.4518	53.1916	61.1642	0.869652	16.3293	30	0	46.3293	AAUAACUAUAACUAGGAUAUCGGAAAUAAGACAUGAGGAUCACCCAUGUAAUAAGACAAAAUAUACGAGAAGGAGUAGGGUGAAA
5463697	JR_SS002_Sub019	Same State 2	93	1	1	0.759945	0.453809	0.990112	-15.603	-15.4273	-14.9815	167.385	199.538	0.838862	0	11.5357	0	11.5357	AAUAAAAAUAGUCAGGAUAUGAGAAAUAAGACAUGAGGAUCACCCAUGUAAUAAGUAAAAGUAAAUUAGAAGGGACAGGGUGAAA
5463773	Default title	Exclusion 1	93	-1	2	1.66797	0.989723	1.35226	-17.1012	-17.3852	-16.6054	28.1643	37.4148	0.752756	27.4618	30	0	57.4618	AAAAAACAUGAGGAUCACCCAUGUAAGGAUAUGCAGAUUAUAAGAAAAAAAAAAAAAAGCAGAAGGUACAAAAA
5463789	Default title	Exclusion 1	93	-1	4	1.18676	1.04245	0.647728	-17.856	-16.8968	-16.9655	45.8991	17.5883	2.60965	30	30	11.7764	71.7764	AAUAAACAUGAGGAUCACCCAUGUGAGGAUAUACAGAUUAUAAGAAAAAAAAAAAAAAGUAGAAGGCACAUAUA
5463823	Mod of Erbelaed v.1 (added gc to favor state 2,lowered kcal by 2.4)	Exclusion 1	93	-1	35	0.471755	0.269757	0.482052	-17.0614	-17.2046	-16.7111	33.7393	38.9335	0.866587	26.7499	12.8816	0	39.6315	AGAAAACAUGAGGAUCACCCAUGUGAGGAUAUCGAUGUCCAAAAAAAAGUGCGGGACUCGAGAAGGCACUUGGG
5463838	Mod of Erbelaed v.2 (favor state 2,lowered kcal by 2.7)	Exclusion 1	93	-1	29	0.323341	0.279098	0.434369	-17.4192	-17.5218	-16.9918	24.5692	27.2222	0.902543	30	1.75054	0	31.7505	AGAAAACAUGAGGAUCACCCAUGUCAGGAUAUCGAUGUCCAAAAAAAAGUGCGGGACUCGAGAAGGGACUUGGG
5463872	Mod of Erbelaed v.3 (favor state 2,lowered kcal by 1)	Exclusion 1	93	-1	44	0.488732	0.284771	0.639491	-16.8209	-16.79	-15.9677	51.0745	49.5197	1.0314	21.7876	14.1549	0.37956	36.3221	AGAAAACAUGAGGAUCACCCAUGUGAGGAUAUCGAUGUCCAAAAAAAAGUGCGGACCUCGAGAAGGCACAUUGG
5463938	Mod of Disincluded 3 (little more stable fmn state)	Exclusion 1	93	-1	11	1.22173	1.02898	0.912479	-17.0469	-15.2681	-16.3672	233.97	39.5013	5.9231	26.4838	30	21.8392	78.323	AAAAAACAUGAGGAUCACCCAUGUGAGGAUAUGAUGCGAAUAAAGAAAGAAGAAAGCAUCAGAAGGCACAUAUG
5463947	Mod of Disincluded 3 v.2 (little more stable fmn state, double sided switch of the MS2 seq)	Exclusion 1	93	-1	8	1.09274	0.87038	1.32358	-17.4034	-15.8617	-16.1341	129.228	27.6555	4.67277	30	30	18.9283	78.9283	CUUAAACAUGAGGAUCACCCAUGUGAGGAUAUGAUGCGAAUAAAGAAAGAAGAAAGCAUCAGAAGGCACAUAUG
5463967	Mod of Disincluded 3 v.3 ( mildly more stable fmn state, double sided switch of the MS2 seq)	Exclusion 1	93	-1	15	1.02304	0.74263	0.994463	-17.0021	-14.4227	-15.4918	544.862	41.3122	13.1889	25.6349	30	31.6673	87.3022	CUUAGACAUGAGGAUCACCCAUGUGAGGAUAUGAUGCGAAUAAAGAAAGAAGAAAGCAUCAGAAGGCACAUAUG
5464070	Mod of Disincluded 3 v.4	Exclusion 1	93	-1	15	0.292661	0.210281	0.720671	-17.3895	-16.9524	-16.251	43.4161	28.0434	1.54818	30	0	5.36606	35.3661	CCUGAACAUGAGGAUCACCCAUGUGAGGAUAUGAUGCGAAUAAAGAAAGAAGAAAGCAUCAGAAGGCACAUAGG
5464072	Mod of Disincluded 3 v.5 (rmoved G boost in 1-2 loop of MS2 state at nt4)	Exclusion 1	93	-1	7	0.810301	0.577034	1.22513	-17.0072	-15.0766	-14.6921	283.351	41.1028	6.89371	25.733	30	23.7023	79.4353	CCUAAACAUGAGGAUCACCCAUGUGAGGAUAUGAUGCGAAUAAAGAAAGAAGAAAGCAUCAGAAGGCACAUAGG
5464415	Exclusion1 Malc#2	Exclusion 1	93	-1	15	1.16237	1.36982	0.87414	-17.52	-17.2696	-17.4555	31.6149	24.6116	1.28455	30	30	3.0743	63.0743	AAAAUACAUGAGGAUCACCCAUGUUAGGAUAUCGGAUAAAUAAAAUAAAAUAAAAUAACGAGAAGGGACAAUAA
5464426	Exclusion1 Malc#3	Exclusion 1	93	-1	2	2.80617	1.30559	1.51323	-17.9682	-17.6142	-17.2264	22.3995	15.7223	1.4247	30	30	4.34558	64.3456	AAAACACAUGAGGAUCACCCAUGUCAGGAUAUACGAGAAAGAAAAGAAAAGAAAAGAAGUAGAAGGGACUAGAA
5464440	Design 1: Super Stable	Exclusion 1	93	-1	22	0.884692	0.615213	0.95927	-17.4322	-17.132	-16.8218	36.2796	26.8719	1.3501	30	30	3.68528	63.6853	UCCUGACAUGAGGAUCACCCAUGUCAGGAUAUGCAUCUUAGGAAAAAAAAACUAAGAUGCAGAAGGGACAUGGG
5464442	Design 2: Super Stable 2	Exclusion 1	93	-1	21	0.678555	0.426944	0.88747	-17.4899	-17.4102	-17.0673	27.4684	25.3646	1.08294	30	28.3916	0.978246	59.3698	ACCUGACAUGAGGAUCACCCAUGUCAGGAUAUGCAUCUUAGGAAAAAAAAACUAAGAUGCAGAAGGGACAUGGG
5464444	Design 3: Super Stable 3	Exclusion 1	93	-1	10	0.668724	0.302993	0.603819	-17.9043	-17.9626	-18.0209	15.8102	16.7595	0.943362	30	27.6543	0	57.6543	AACUGACAUGAGGAUCACCCAUGUCAGGAUAUGCAUCUUAGGAAAAAAAAACUAAGAUGCAGAAGGGACAUGGG
5464450	Design 4: Super Stable 4	Exclusion 1	93	-1	27	0.853137	0.817519	0.943245	-17.5506	-16.8905	-17.7966	46.1904	23.8715	1.93496	30	30	8.10398	68.104	AACUGACAUGAGGAUCACCCAUGUCAGGAUAUGCAUCUUAGGAAAAAAAAACUAAGAUGCAGAAGGGACAUGGA
5464455	Design 5: Super Stable - A-U mutation	Exclusion 1	93	-1	12	0.784979	0.394713	0.901585	-17.9485	-17.7205	-17.3531	20.1405	16.0349	1.25604	30	30	2.79877	62.7988	ACCAGACAUGAGGAUCACCCAUGUCAGGAUAUGCAUCUUAGGAAAAAAAAACUAAGAUGCAGAAGGGACAAGGG
5464462	Design 6: Super Stable - A-U mutation 2	Exclusion 1	93	-1	39	1.19879	1.06128	1.20533	-17.8454	-18.1093	-18.1764	13.6529	17.776	0.768053	30	30	0	60	ACCUGACAUGAGGAUCACCCAUGUCAGGAUAUGUACAUCAGGAAAAAAAAACUGAUGUACAGAAGGGACAAGGG
5464465	Design 7: Super Stable - A-U mutation 3	Exclusion 1	93	-1	63	1.24996	1.12635	1.1363	-17.6153	-17.8272	-18.0638	18.1029	22.3762	0.809027	30	30	0	60	ACCUGACAUGAGGAUCACCCAUGUCAGGAUAUGUACAUCAGGAAAAAAAAACUGAUGUACAGAAGGGACUUGGG
5464474	Design 8: Super Stable G-C	Exclusion 1	93	-1	16	0.749837	0.273617	0.36724	-17.2948	-17.9988	-17.8822	15.2484	30.8308	0.494584	30	30	0	60	UCCUCACAUGAGGAUCACCCAUGUGAGGAUAUGUACAUCAGGAAAAAAAAACUGAUGUACAGAAGGCACAUGGG
5464476	Design 9: Super Stable G-C 2	Exclusion 1	93	-1	35	0.885755	0.350502	0.935273	-17.9545	-18.3076	-17.4761	11.1969	15.939	0.702482	30	30	0	60	UCCUCACAUGAGGAUCACCCAUGUGAGGAUAUGUACAUCAGGAAAAAAAAACUGAUGUACAGAAGGCACAUGGA
5464478	Design 10: Super Stable G-C 3	Exclusion 1	93	-1	35	0.873359	0.951478	1.09529	-18.1319	-17.922	-18.0497	16.465	13.3474	1.23357	30	30	2.57711	62.5771	UCCUCACAUGAGGAUCACCCAUGUGAGGAUAUGUACAUCAGGAAAAAAAAACUGAUGUACAGAAGGCACAUGAA
5464509	Design 11: Super Stable Short Helix 1	Exclusion 1	93	-1	1	0.856623	0.0695847	0.249289	-17.1092	-19.2078	-17.3878	4.55155	37.1174	0.122626	27.6012	30	0	57.6012	UCCUCACAUGAGGAUCACCCAUGUGAGGAUAUCUGAAAAAAAAAAAAAAAAAAAAAUCAGAGAAGGCACAUGGG
5464519	Design 12: Super Stable Short Helix 3	Exclusion 1	93	-1	3	1.40751	0.930604	1.84001	-17.3505	-17.6523	-17.3698	21.5626	29.1581	0.739505	30	30	0	60	UCCUGACAUGAGGAUCACCCAUGUCAGGAUAUAGUAUGAAAAAAAAAAAAAAAAAAUACUAGAAGGGACAUGGG
5464522	Design 13: Super Stable Short Helix 4	Exclusion 1	93	-1	4	1.7878	1.23669	1.16936	-17.8073	-17.4367	-17.7358	26.7518	18.4664	1.44868	30	30	4.55051	64.5505	UCCUGACAUGAGGAUCACCCAUGUCAGGAUAUAGUAUGAAAAAAAAAAAAAAAAAAUACUAGAAGGGACAAGGG
5464528	Design 14: Super Stable Short Helix 5	Exclusion 1	93	-1	3	1.04323	0.465067	0.554598	-17.3305	-16.5673	-17.1331	63.8116	29.7473	2.14512	30	30	9.36984	69.3698	ACCAGACAUGAGGAUCACCCAUGUCAGGAUAUAGUAUGAAAAAAAAAAAAAAAAAAUACUAGAAGGGACAAGGG
5464546	Ex2 Malc#1	Exclusion 2	93	-1	3	1.44306	0.805435	0.971604	-17.415	-17.7647	-17.2346	19.2704	27.3375	0.704909	30	30	0	60	AAAAAGUAAGGAUAUACAAAAGAAAACACAAAAAAAAAAAAACAUGAGGAUCACCCAUGUAGAAGGUACAAAAA
5464570	Ex2 Malc#2	Exclusion 2	93	-1	1	0.112452	0.237673	0.534904	-16.0121	-15.9751	-16.4527	115.378	111.183	1.03772	0	0	0.454617	0.454617	AAAACGUCAGGAUAUACAGAAGAGAUCACAAAAAAAAAAAAACAUGAGGAUCACCCAUGUAGAAGGGACAAAAA
5464572	Design 15: Not So Super Stable 1	Exclusion 1	93	-1	2	0.581133	0.87978	1.04631	-17.6442	-17.0286	-16.7991	40.2331	21.7381	1.85081	30	21.085	7.5581	58.6431	UUUUGACAUGAGGAUCACCCAUGUCAGGAUAUAGUAGGAAAAAAAAAAAAAAAAACUACUAGAAGGGAUAUGGA
5464574	Design 16: Not So Super Stable 2	Exclusion 1	93	-1	13	1.13436	1.14737	1.09256	-17.8458	-17.4378	-17.3594	26.722	17.7687	1.50388	30	30	5.00964	65.0096	UUUUGACAUGAGGAUCACCCAUGUCAGGAUAUAGUAGGACAAAAAAAAAAAAGUUCUACUAGAAGGGAUAUGAA
5464576	Design 17: Not So Super Stable 2	Exclusion 1	93	-1	69	1.01719	1.01467	1.1914	-17.5796	-17.0996	-17.254	37.4741	23.1896	1.61599	30	30	5.89238	65.8924	UUUUGACAUGAGGAUCACCCAUGUCAGGAUAUAGUAGGACAAAUAAAUAAAAGUUCUACUAGAAGGGAUAUGGA
5464578	Design 18: G-U+	Exclusion 1	93	-1	31	1.26509	1.1798	1.22899	-18.0655	-18.1811	-18.3631	12.707	14.2643	0.890828	30	30	0	60	UCUUGACAUGAGGAUCACCCAUGUCAGGAUAUAGUAGGACAAAUAAAUAAAAGUUCUACUAGAAGGGAUAUGGA
5464580	Ex2 Malc#3	Exclusion 2	93	-1	5	0.547748	0.566577	1.2436	-15.9589	-15.8135	-16.279	135.608	117.255	1.15652	0	18.5811	1.78524	20.3664	AAAACGUCAGGAUAUACAGAAGAGAUCACGAAAAAAAAAAAACAUGAGGAUCACCCAUGUAGAAGGGACAAAAA
5464587	Design 18: G-U+ 2	Exclusion 1	93	-1	59	0.912542	0.862215	1.06649	-17.5092	-16.878	-17.708	46.7692	24.8801	1.87978	30	30	7.74877	67.7488	UCUUGACAUGAGGAUCACCCAUGUCAGGAUAUAGUAGGACAAAUAAAUAAAAGUUCUACUAGAAGGGAUAUGGG
5464591	Design 18: G-U+ 3	Exclusion 1	93	-1	26	1.54495	1.20604	1.37037	-17.9094	-17.9674	-17.9545	15.7347	16.6749	0.943617	30	30	0	60	ACUUGACAUGAGGAUCACCCAUGUCAGGAUAUAGUAGGACAAAUAAAUAAAAGUUCUACUAGAAGGGAUAUGGA
5464593	Design 20: G-U+ 4	Exclusion 1	93	-1	40	0.685494	0.612463	0.996853	-17.6928	-17.127	-17.0697	36.4625	20.7062	1.76095	30	28.912	6.94703	65.8591	ACUUGACAUGAGGAUCACCCAUGUCAGGAUAUAGUAGGACAAAUAAAUAAAAGUUCUACUAGAAGGGAUAUGGG
5464601	Design 20: G-U+ 5	Exclusion 1	93	-1	68	0.88157	0.81521	1.05653	-17.501	-16.9091	-17.2414	45.3406	25.0843	1.80753	30	30	7.26758	67.2676	ACUUGACAUGAGGAUCACCCAUGUCAGGAUAUAGUAGGACAAAUAAAUAAAAGUUCUACUAGAAGGGACUUGGG
5464606	Ex2 Malc#4	Exclusion 2	93	-1	5	0.913993	0.554692	1.60393	-15.9582	-16.5285	-16.1445	66.3412	117.336	0.565393	0	30	0	30	AAAACGGCAGGAUAUACAGAAGAGAUCACGAAAAAAAAAAAACAUGAGGAUCACCCAUGUAGAAGGGCCAAAAA
5464611	Design 23 :P G-U+ 6	Exclusion 1	93	-1	59	0.536111	0.382582	0.720942	-17.6499	-17.6118	-16.8368	22.4532	21.6144	1.03881	30	17.7083	0.467467	48.1758	ACUUGACAUGAGGAUCACCCAUGUCAGGAUAUAGUAGGACAAAUAAAUAAAAGUUCUACUAGAAGGGACGUGGG
5464614	Design 24 :P G-U+ 7	Exclusion 1	93	-1	76	0.805963	0.594554	0.880215	-17.7057	-17.4374	-17.1285	26.7317	20.4415	1.30771	30	30	3.29371	63.2937	UCUUGACAUGAGGAUCACCCAUGUCAGGAUAUAGUAGGACAAAUAAAUAAAAGUUCUACUAGAAGGGACGUGGG
5464622	Ex2 Malc#5	Exclusion 2	93	-1	21	1.12487	0.780462	1.2639	-17.3183	-16.6136	-17.2572	60.9259	30.1132	2.02323	30	30	8.6516	68.6516	AAAACGGCAGGAUAUACAGAUGAGAUCUCGACCGAAAAAAAACAUGAGGAUCACCCAUGUAGAAGGGCCAAAAA
5464632	Ex2 Malc#6	Exclusion 2	93	-1	21	1.07532	0.799238	0.986304	-17.3181	-16.5978	-16.9357	61.8953	30.1207	2.05491	30	30	8.84234	68.8423	AAAACGGCAGGAUAUACAGAUGAGAACUCGACCGAAAAAAAACAUGAGGAUCACCCAUGUAGAAGGGCCAAAAA
5464646	Ex2 Malc#7	Exclusion 2	93	-1	10	0.969563	0.848829	1.17441	-17.3976	-17.1187	-17.6502	36.7641	27.8171	1.32164	30	30	3.42373	63.4237	AAAACGGCAGGAUAUACAGAUGAGAACUAGACCGAAAAAAAACAUGAGGAUCACCCAUGUAGAAGGGCCAAAAA
5464648	Ex2 Malc#8	Exclusion 2	93	-1	15	1.12137	1.35787	1.4623	-17.3752	-17.2413	-17.5006	32.5239	28.4472	1.14331	30	30	1.64422	61.6442	AAAACGGCAGGAUAUACAGUUGAGAACUAGACCGAAAAAAAACAUGAGGAUCACCCAUGUAGAAGGGCCAAAAA
5464650	Ex2 Malc#9	Exclusion 2	93	-1	18	0.999594	1.12456	0.939641	-17.1766	-16.7104	-17.4437	55.3029	34.6975	1.59386	28.7356	30	5.72307	64.4586	AAAACGGCAGGAUAUACAAUUGAGAACUAGAUCGAAAAAAAACAUGAGGAUCACCCAUGUAGAAGGGCCAAAAA
5464654	Ex2 Malc#10	Exclusion 2	93	-1	5	1.37237	0.547904	1.38627	-17.0814	-17.5625	-17.6779	23.5882	38.1647	0.618062	27.1103	30	0	57.1103	AAAACGGUAGGAUAUACAAUUGAGAACUAGAUCGAAAAAAAACAUGAGGAUCACCCAUGUAGAAGGGCCAAAAA
5464660	Ex2 Malc#11	Exclusion 2	93	-1	18	0.935799	0.760543	0.819826	-16.856	-16.2105	-17.0986	91.1776	47.8104	1.90706	22.5889	30	7.92567	60.5145	AAAACGGUAGGAUAUACAAUUGGGAACUAGACCGAAAAAAAACAUGAGGAUCACCCAUGUAGAAGGGCCAAAAA
5464664	Ex2 Malc#12	Exclusion 2	93	-1	16	1.32241	0.973733	1.17891	-17.0545	-16.3713	-17.2919	77.6312	39.2048	1.98015	26.6228	30	8.38736	65.0101	AAAACGGUAGGAUAUACAAUUGGGAACUAGACCGAAAAACCACAUGAGGAUCACCCAUGUAGAAGGGCCAAAAA
5464669	Ex2 Malc#13	Exclusion 2	93	-1	16	1.07008	1.13584	1.15179	-17.2847	-17.1332	-17.4612	36.2362	31.1413	1.16361	30	30	1.8603	61.8603	AAAACGGUAGGAUAUACGAUUGGGAACUAGACCGAGAAACCACAUGAGGAUCACCCAUGUAGAAGGGCCAAAAA
5464677	Ex2 Malc#14	Exclusion 2	93	-1	27	1.3516	1.12541	1.05321	-17.8959	-17.9068	-18.4258	16.718	16.9006	0.989196	30	30	0	60	AAAACGGUAGGAUAUACGAUUGGGAACUAGACCGAGGAACCACAUGAGGAUCACCCAUGUAGAAGGGCCAAAAA
5464681	Ex2 Malc#15	Exclusion 2	93	-1	33	1.22774	0.734084	1.23866	-17.5362	-16.158	-17.6212	96.0853	24.2169	3.9677	30	30	16.9201	76.9201	AAAACGGCAGGAUAUACGAUUGGGAACUAGACCGAGGAACCACAUGAGGAUCACCCAUGUAGAAGGGCCAAAAA
5464683	Design 25 :P Sub-opt 1	Exclusion 1	93	-1	6	1.36715	1.03778	1.21927	-18.1602	-18.0798	-18.037	14.0624	12.9758	1.08375	30	30	0.987378	60.9874	AACUGACAUGAGGAUCACCCAUGUCAGGAUAUGCUUCAUAAAAAAAAAAAAAAAUGAUGCAGAAGGGACAUGAA
5464685	Design 26 :P Sub-opt 2	Exclusion 1	93	-1	26	1.40142	1.12273	1.18283	-17.9296	-18.0432	-18.2441	14.5861	16.341	0.892609	30	30	0	60	AACUGACAUGAGGAUCACCCAUGUCAGGAUAUGCUUCAUAAAACAAAAACAAAAUGAUGCAGAAGGGACAUGAA
5464690	Ex2 Malc#16	Exclusion 2	93	-1	25	1.33492	1.0672	1.29226	-17.8759	-17.744	-18.0265	19.6724	17.243	1.14089	30	30	1.61826	61.6183	AAAACGGCAGGAUAUACGAUUUGGAACUAGACCGAGGAACCACAUGAGGAUCACCCAUGUAGAAGGGCCAAAAA
5464692	Design 27 :P Sub-opt 3	Exclusion 1	93	-1	33	1.26436	1.01923	1.14867	-17.986	-18.1173	-18.2887	13.5444	15.4451	0.876941	30	30	0	60	AACUGACAUGAGGAUCACCCAUGUCAGGAUAUGCUUCAUAAAAUAAAAAUAAAAUGAUGCAGAAGGGACAUGAA
5464695	Design 28 :P Sub-opt 4	Exclusion 1	93	-1	58	1.02373	1.07446	1.16937	-17.4255	-17.0449	-18.0046	39.5798	27.0516	1.46312	30	30	4.67232	64.6723	AACUGACAUGAGGAUCACCCAUGUCAGGAUAUGCUUCAUAAAAUAAAAAUAAAAUGAUGCAGAAGGGACAUGGA
5464699	Design 29 :P Sub-opt 5	Exclusion 1	93	-1	8	0.723808	0.850431	0.864351	-17.7297	-17.5231	-17.9866	24.5361	19.9571	1.22944	30	30	2.53597	62.536	AACUGACAUGAGGAUCACCCAUGUCAGGAUAUGCUUCAUAAAAAAAAAAAAAAAUGAUGCAGAAGGGACAUGGA
5464701	Design 30 :P Sub-opt 6	Exclusion 1	93	-1	41	0.83763	0.9133	1.06029	-17.746	-17.2486	-17.9253	32.2865	19.6344	1.64438	30	30	6.10621	66.1062	AACUGACAUGAGGAUCACCCAUGUCAGGAUAUGCUUCAUAAAAACAAACAAAAAUGAUGCAGAAGGGACAUGGA
5464703	Design 31 :P Sub-opt 7	Exclusion 1	93	-1	6	0.673642	0.390368	0.611378	-17.8871	-17.0465	-17.9161	39.5194	17.0501	2.31784	30	28.0232	10.3206	68.3438	AACUGACAUGAGGAUCACCCAUGUCAGGAUAUGCUUCAUAAAAACAAACAAAAAUGAUGCAGAAGGGACAUGGG
5464705	Design 32 :P Sub-opt 8	Exclusion 1	93	-1	1	0.56955	0.730912	0.585876	-16.9942	-16.0213	-16.4271	110.161	41.6422	2.64541	25.4802	20.2162	11.9435	57.6399	AACUGACAUGAGGAUCACCCAUGUCAGGAUAUGCUUCAUAAAAAAAAAAAAAAAUGAUGCAGAAGGGACAUGGG
5464709	Design 33 :P Sub-opt 9	Exclusion 1	93	-1	5	0.438048	0.424576	0.935365	-17.8354	-17.187	-17.5137	34.3372	17.9541	1.9125	30	10.3536	7.96062	48.3142	AACUGACAUGAGGAUCACCCAUGUCAGGAUAUGCUUCAUAAAAAAAAAAAAAAAUGAUGCAGAAGGGAUAUGGG
5464711	Design 34 :P Sub-opt 10	Exclusion 1	93	-1	34	0.832315	0.575532	1.02818	-17.5199	-17.1088	-17.531	37.1299	24.6151	1.50842	30	30	5.04664	65.0466	AACUGACAUGAGGAUCACCCAUGUCAGGAUAUGCUUCAUAAAAAGAAAUAAAAAUGAUGCAGAAGGGAUAUGGG
5464716	Design 35 :P Sub-opt 11	Exclusion 1	93	-1	25	1.23975	1.07919	1.10445	-18.1567	-18.0938	-18.5016	13.867	13.0212	1.06496	30	30	0.77271	60.7727	AACUGACAUGAGGAUCACCCAUGUCAGGAUAUGCUUCAUAAAAAGAAACAAAAAUGAUGCAGAAGGGAUAUGGA
5464718	Design 36 :P Sub-opt 12	Exclusion 1	93	-1	6	0.355339	0.636733	0.826836	-17.6568	-18.1158	-17.8643	13.5641	21.4667	0.631867	30	4.15042	0	34.1504	AACUGACAUGAGGAUCACCCAUGUCAGGAUAUGCUUCAUAAAAAAAAAAAAAAAUGAUGCAGAAGGGAUAUGGA
5464730	Design 37 :P Sub-opt 13	Exclusion 1	93	-1	15	1.33589	0.936449	1.30829	-18.0458	-18.233	-17.9512	12.0645	14.5482	0.829277	30	30	0	60	AACUGACAUGAGGAUCACCCAUGUCAGGAUAUGCUUCUAGGAAAAAAAAAAACUAGAUGCAGAAGGGAUAUGGA
5464732	Design 38	Exclusion 1	93	-1	28	0.781418	0.729722	0.936318	-17.6241	-17.2172	-17.5518	33.3176	22.1799	1.50215	30	30	4.99554	64.9955	AACUGACAUGAGGAUCACCCAUGUCAGGAUAUGCUUCUAGGAAAAAUAAAAACUAGAUGCAGAAGGGAUAUGGG
5464908	SS! 1 MT 1	Same State 1	93	1	4	0.720524	0.921687	0.66069	-15.5007	-17.0919	-16.3082	185.413	37.765	4.90965	27.2977	30	19.5354	76.833	AAAAUACAUGAGGAUCACCCAUGUGAAAAUAUGGGAGGAUAUACAAAAACGAAAGUAAAAGUAGAAGGCCUAAAAA
5464923	SS! 1 MT 2	Same State 1	93	1	7	0.778343	0.637207	0.642884	-15.615	-17.6234	-16.1728	165.385	22.195	7.45145	30	25.2905	24.6574	79.948	AAAAUACAUGAGGAUCACCCAUGUGAAAAUAUGGGAGGAUAUACGAAAAAUAAAUAAAACGUAGAAGGCCUAAAAA
5464938	SS! 1 MT 3	Same State 1	93	1	6	1.7334	1.35118	1.22116	-17.0747	-17.5537	-17.2549	38.4211	23.7961	1.6146	30	30	5.88179	65.8818	AAAAUACAUGAGGAUCACCCAUGUGAAAAUAUGGAAGGAUAUACGAAAAAUAAAUAAAACGUAGAAGGUCUAAAAA
5464940	SS! 1 MT 4	Same State 1	93	1	1	1.13803	0.385219	0.407793	-17.249	-17.5875	-16.9803	32.2747	23.0057	1.4029	30	6.3914	4.15632	40.5477	AAAAAACAUGAGGAUCACCCAUGUGAAAAUAUGGAAGGAUAUACCGAAAAAAAAAAAAAGGUAGAAGGUCUAAAAA
5464947	SS! 1 MT 5	Same State 1	93	1	2	0.8994	0.78785	0.450168	-16.4858	-17.8863	-16.6984	69.2301	17.0638	4.05714	30	30	17.1938	77.1938	AAAAUACAUGAGGAUCACCCAUGUGAAAAUAUGGGAGGAUAUACCGAAAAAAAAAAAAAGGUAGAAGGCCCAAAAA
5464957	SS! 1 MT 6	Same State 1	93	1	6	1.0919	1.41107	1.14797	-16.9945	-17.8369	-17.4688	41.6267	17.9289	2.32177	30	30	10.3414	70.3414	AAAAUACAUGAGGAUCACCCAUGUGAAAAUAUGGGAGGAUAUACCGAAAAAAAAAAAACGGUAGAAGGCCCUAAAA
5464960	SS! 1 MT 7	Same State 1	93	1	4	0.857176	1.1589	1.16031	-16.9496	-17.7948	-17.2904	43.5389	18.6997	2.32832	30	30	10.376	70.376	AAAAUACAUGAGGAUCACCCAUGUGAAAAUAUGGGAGGAUAUACCGAAAAAAAAAAAACGGUAGAAGGCCCAAAAA
5464965	SS! 1 MT 8	Same State 1	93	1	10	1.31112	1.02654	0.970895	-17.4313	-17.91	-17.6486	26.8967	16.6637	1.61409	30	30	5.8779	65.8779	AAAAUACAUGAGGAUCACCCAUGUGAAAAUAUGGAAGGAUAUCAAUGCAAAAAAAAGCAUUGAGAAGGUCCAAAAA
5464975	SS! 1 MT 9	Same State 1	93	1	5	1.309	0.680926	1.59441	-15.9109	-17.6321	-16.1487	123.017	22.0018	5.59123	30	28.5694	21.1313	79.7008	AAAAUACAUGAGGAUCACCCAUGUGAAAAUAUGGAAGGAUAUCAUGGAAAAAAAAAAACAUGAGAAGGUCCAAAAA
5464981	SS! 1 MT 10	Same State 1	93	1	10	0.576388	0.673548	0.541772	-16.0828	-17.5116	-16.5904	103.589	24.8215	4.17335	30	28.0161	17.5405	75.5566	AAAAUACAUGAGGAUCACCCAUGUGAAAAUAUGGGAGGAUAUCAUGGAAAAAAAAAAACAUGAGAAGGCCCAAAAA
5465020	SS! 1 MT 11	Same State 1	93	1	7	0.511714	0.845245	0.659133	-16.517	-18.104	-16.9122	67.1038	13.7252	4.8891	30	30	19.4839	79.4839	AAAAAACAUGAGGAUCACCCAUGUGAAAAUAUGGGAGGAUAUCAUGGAAAAAAAAAAACAUGAGAAGGCCCAGAAA
5465039	SS! 1 MT 12	Same State 1	93	1	1	1.82285	0.855418	0.889937	-15.7964	-16.4024	-14.2115	137.944	75.2549	1.83302	9.72427	30	7.43952	47.1638	AAUAAACAUGAGGAUCACCCAUGUGAAAAUAUGGGAGGAUAUAGGAAAAAAAAAAAAAAACUAGAAGGCCCAAAAA
5465050	SS! 1 MT 13	Same State 1	93	1	3	0.411999	0.504315	0.448941	-15.9475	-17.6864	-15.748	118.605	20.8393	5.69139	30	15.3236	21.3493	66.6729	AAUAUACAUGAGGAUCACCCAUGUGAAAAUAUGGGAGGAUAUCGGAAAAAAAAAAAAAAACGAGAAGGCCCAAAAA
5465068	SS! 1 MT 14	Same State 1	93	1	2	1.33533	0.599146	1.113	-17.3168	-17.7923	-16.8338	30.1586	18.7462	1.60879	30	22.436	5.83753	58.2735	AAUAUACAUGAGGAUCACCCAUGUGAAAAUAUGGAAGGAUAUCGUAAAAAAAAAAAAAAACGAGAAGGUCCAAAAA
5465178	SS! MT 15	Same State 1	93	1	4	-0.660369	1.09418	1.43759	-15.2799	-16.7804	-16.5047	231.209	51.5655	4.48379	20.8287	30	18.4214	69.2501	AAAAUACAUGAGGAUCACCCAUGUGAAAAUAUGGGAGGAUAUACAAACACGAAAGUGAAAGUAGAAGGCCUAAAAA
5465180	SS! MT 16	Same State 1	93	1	15	0.956065	1.0767	1.28171	-15.6051	-17.7421	-16.5537	167.022	19.7109	8.4736	30	30	26.2356	86.2356	AAAAAACAUGAGGAUCACCCAUGUGAAAAUAUGGGAGGAUAUACAAACACGAAAGUGAAAGUAGAAGGCCUAAAAA
5465182	SS! MT 17	Same State 1	93	1	5	0.955555	1.3484	1.16948	-16.2777	-17.7786	-17.2302	85.2519	19.0035	4.48613	30	30	18.4278	78.4278	AAAAAACAUGAGGAUCACCCAUGUAAAAAUAUGGGAGGAUAUACAAACACGAAAGUGAAAGUAGAAGGCCUAAAAA
5465184	SS! MT 18	Same State 1	93	1	5	0.807475	0.99561	0.571163	-15.7868	-18.0133	-16.5772	139.273	15.0283	9.26739	30	30	27.335	87.335	AAAAAACAUGAGGAUCACCCAUGUAAAAAUAUGGGAGGAUAUUCAAACACGAAAGUGAAAGAAGAAGGCCUAAAAA
5465186	SS! MT 19	Same State 1	93	1	1	-39.3262	1.69666	1.24713	-15.5635	-18.2467	-16.2049	174.132	11.9005	14.6323	30	30	32.9423	92.9423	AUAAAACAUGAGGAUCACCCAUGUAAAAAUAUGGGAGGAUAUGCGAAAUAAAAUAAAUAAGCAGAAGGCCUAAAAA
5465199	SS! MT 20	Same State 1	93	1	18	1.08916	1.01485	0.86426	-16.0169	-17.7171	-16.4469	110.646	20.2104	5.47469	30	30	20.8727	80.8727	AUAAAACAUGAGGAUCACCCAUGUAAAAAUAUGGGAGGAUAUACGAAAUAAAAUAAAUACGUAGAAGGCCUAAAAA
5465342	Design1	Exclusion 1	93	-1	1	1.10765	0.681957	1.23924	-17.2746	-17.447	-17.2978	26.4761	31.4571	0.841659	30	30	0	60	AAAAAACAUGAGGAUCACCCAUGUUAGGAUAUGCAGAGGGAAAAAAAAAAAAAAAAAAGCAGAAGGAACAUAAA
5465356	Amethyst 48	Exclusion 1	93	-1	11	0.62808	0.810707	0.90897	-17.5998	-17.2245	-17.7774	33.0747	22.726	1.45537	30	24.606	4.60708	59.2131	AACUGACAUGAGGAUCACCCAUGUCAGGAUAUGCAUCUUAGGAAAAAAAAACUAAGAUGCAGAAGGGACAAGGG
5465360	Amethyst 49	Exclusion 1	93	-1	22	0.533666	0.167827	0.509239	-17.5848	-17.0685	-16.6263	38.6586	23.0692	1.67577	30	17.5249	6.33831	53.8632	ACCUGACAUGAGGAUCACCCAUGUGAGGAUAUGUACAUCAGGAAAAAAAAACUGAUGUACAGAAGGCACAAGGG
5465362	Amethyst 50	Exclusion 1	93	-1	51	0.492701	0.292996	0.664881	-17.487	-17.1087	-16.7615	37.1348	25.4383	1.4598	30	14.4526	4.64444	49.097	ACCUGACAUGAGGAUCACCCAUGUGAGGAUAUGUACAUCAGGAAAAAAAAACUGAUGUACAGAAGGCACUUGGG
5465399	Design2	Exclusion 1	93	-1	5	0.660172	0.810236	1.21379	-16.7082	-16.547	-16.8485	65.1214	55.4261	1.17492	19.019	27.0129	1.9791	48.011	AAAAGACAUGAGGAUCACCCAUGUAAGGAUAUGCAGAGAGCAAAACAAAAAAAAAAAAGCAGAAGGUACAUAAA
5465401	Amethyst 51	Exclusion 1	93	-1	5	0.603445	0.719899	1.6102	-17.5227	-17.4873	-17.2222	25.4307	24.5463	1.03603	30	22.7584	0.434533	53.1929	UUUUGACAUGAGGAUCACCCAUGUCAGGAUAUAGUAAGAAAAAAAAAAAAAAAAACUACUAGAAGGGAUAUGGA
5465403	Amethyst 52	Exclusion 1	93	-1	29	0.977618	0.90885	1.0701	-17.3294	-17.2384	-17.6799	32.6176	29.7809	1.09525	30	30	1.11703	61.117	UCUUGACAUGAGGAUCACCCAUGUCAGGAUAUAGUAGGACAAAUAAAUAAAAGUAAUACUAGAAGGGAUAUGGG
5465407	Amethyst 53	Exclusion 1	93	-1	45	1.18746	1.0392	1.12209	-17.8888	-17.9842	-18.1036	15.4726	17.0211	0.909024	30	30	0	60	ACUUGACAUGAGGAUCACCCAUGUCAGGAUAUAGUACGACAAAUAAAUAAAAGUUCUACUAGAAGGGAUAUGGA
5465419	Amethyst 54	Exclusion 1	93	-1	7	1.17274	0.90909	1.21386	-16.6495	-16.9608	-16.9271	43.0538	58.777	0.732494	17.4483	30	0	47.4483	AAAAAACAUGAGGAUCACCCAUGUGAGGAUAUCCAAAACAAAAAAAAACAAAACAAAAGGAGAAGGCACAUAAA
5465433	Amethyst 56	Exclusion 1	93	-1	4	0.569909	0.633303	1.2928	-17.556	-17.7861	-17.4551	18.8626	23.743	0.794451	30	20.2432	0	50.2432	AACUGACAUGAGGAUCACCCAUGUCAGGAUAUGCUUAAUAAAAAAAAAAAAAAAUGAUGCAGAAGGGAUAUGGG
5465456	Design 39: Sub-opt A	Exclusion 1	93	-1	20	0.476077	0.322501	0.603837	-17.8236	-17.7262	-17.6883	20.0271	18.1672	1.10238	30	13.2058	1.19663	44.4024	AACUGACAUGAGGAUCACCCAUGUCAGGAUAUGAUAUGUAAAAAAAUAAAAAUACUUAUCAGAAGGGACAUGGG
5465460	Design 40: Sub-opt AB	Exclusion 1	93	-1	34	0.43752	0.339468	0.602845	-17.9946	-17.989	-17.5879	15.399	15.3126	1.00565	30	10.314	0.0691126	40.3831	AACUGACAUGAGGAUCACCCAUGUCAGGAUAUGAUAUGUAAAAAAAAAAAAAUACUUAUCAGAAGGGACAUGGG
5465462	Design 41: Sub-opt B	Exclusion 1	93	-1	53	0.797343	0.893519	1.0665	-17.599	-17.0015	-17.992	41.3376	22.7424	1.81764	30	30	7.33607	67.3361	AACUGACAUGAGGAUCACCCAUGUCAGGAUAUGAUAUGUAAAAAAUAAAAAAUACUUAUCAGAAGGGACAUGGA
5465464	Design 42: Sub-opt BB	Exclusion 1	93	-1	23	0.69229	0.646149	0.904753	-17.5948	-17.3237	-17.9184	29.952	22.8393	1.31143	30	29.4217	3.32852	62.7502	AACUGACAUGAGGAUCACCCAUGUCAGGAUAUGAUAUGUAAAAAAAAAAAAAUACUUAUCAGAAGGGACAUGGA
5465466	Design 43: Sub-opt C	Exclusion 1	93	-1	35	1.25132	1.00881	1.21476	-17.961	-18.0577	-18.2654	14.3764	15.8359	0.907835	30	30	0	60	AACUGACAUGAGGAUCACCCAUGUCAGGAUAUGAUAUGUAAAAAAUAAAAAAUACUUAUCAGAAGGGACAUGAA
5465468	Design 44: Sub-opt CB	Exclusion 1	93	-1	19	1.01147	1.06082	1.19369	-18.01	-18.0798	-18.0118	14.062	15.078	0.932616	30	30	0	60	AACUGACAUGAGGAUCACCCAUGUCAGGAUAUGAUAUGUAAAAAAAAAAAAAUACUUAUCAGAAGGGACAUGAA
5465482	Design 45: Sub-opt D	Exclusion 1	93	-1	2	1.9123	0.931851	1.59754	-17.6992	-17.7499	-17.5995	19.5575	20.5746	0.950567	30	30	0	60	AAAAGACAUGAGGAUCACCCAUGUCAGGAUAUGACUUGAAAAAAAAAAAAAAAACAUGUCAGAAGGGACAUGAA
5465484	Design 46: Sub-opt DB	Exclusion 1	93	-1	16	0.852008	1.00176	0.905682	-17.3736	-17.4984	-17.5908	25.1512	28.494	0.882685	30	30	0	60	AAAAGACAUGAGGAUCACCCAUGUCAGGAUAUGACUUGAAAAAUAAAAUAAAAACAUGUCAGAAGGGACAUGAA
5465486	Design 47: Sub-opt E	Exclusion 1	93	-1	19	1.33616	1.38429	1.4438	-17.9176	-17.8529	-17.9646	17.644	16.5388	1.06682	30	30	0.794141	60.7941	AAAUGACAUGAGGAUCACCCAUGUCAGGAUAUGACUUGAAAAAUAAAAUAAAAACAUGUCAGAAGGGACAUGAA
5465488	Design 48: Sub-opt E	Exclusion 1	93	-1	1	0.583354	2.98045	1.41572	-17.8761	-17.9007	-16.9661	16.8196	17.2386	0.975694	30	21.2516	0	51.2516	AAAUGACAUGAGGAUCACCCAUGUCAGGAUAUGACUUGAAAAAAAAAAAAAAAACAUGUCAGAAGGGACAUGAA
5465498	Design 2.0	Exclusion 2	93	-1	3	3.05075	1.74222	2.91334	-17.4707	-17.3617	-17.4069	28.8354	25.8559	1.11524	30	30	1.33902	61.339	AAAAAGGUAGGAUAUGCAAAAAAUAAUUUAAAAAAAAAAAAACAUGAGGAUCACCCAUGUAGAAGGACCAAAAA
5465528	Design 49: Sub-opt EB	Exclusion 1	93	-1	7	0.776383	1.2426	1.09309	-18.1208	-18.2017	-18.3251	12.4478	13.4977	0.922221	30	30	0	60	AAAUGACAUGAGGAUCACCCAUGUCAGGAUAUGACUUGAAAAUAAAAUAAAAAACAUGUCAGAAGGGACAUGAA
5465545	Design 50: Sub-opt F	Exclusion 1	93	-1	20	0.401753	0.281335	0.694206	-17.7104	-17.9824	-17.0561	15.5011	20.3456	0.761889	30	7.63146	0	37.6315	AAAUGACAUGAGGAUCACCCAUGUCAGGAUAUGACUUGAAAAUAAAAUAAAAAACAUGUCAGAAGGGACAUGGG
5465547	Design 50: Sub-opt FB	Exclusion 1	93	-1	2	0.583282	0.445572	0.631664	-17.9712	-18.4773	-17.6642	9.44911	15.6755	0.602794	30	21.2462	0	51.2462	AAAUGACAUGAGGAUCACCCAUGUCAGGAUAUGACUUGAAAAAAAAAAAAAAAACAUGUCAGAAGGGACAUGGG
5465549	Design 51: Sub-opt G	Exclusion 1	93	-1	5	0.821294	0.810275	1.1834	-17.5944	-17.6211	-17.8311	22.2467	22.849	0.973641	30	30	0	60	AAAUGACAUGAGGAUCACCCAUGUCAGGAUAUGACUUGAAAAAAAAAAAAAAAACAUGUCAGAAGGGACAUGGA
5465551	Design 51: Sub-opt GB	Exclusion 1	93	-1	22	0.820283	0.943529	1.01419	-17.5491	-17.6887	-18.1789	20.7913	23.9081	0.869638	30	30	0	60	AAAUGACAUGAGGAUCACCCAUGUCAGGAUAUGACUUGAAAAAUAAAAUAAAAACAUGUCAGAAGGGACAUGGA
5465556	Design 54 :P Sub-opt H	Exclusion 1	93	-1	47	0.732838	0.483949	0.944964	-17.7171	-17.784	-17.9293	18.9019	20.2105	0.935251	30	30	0	60	AACUGACAUGAGGAUCACCCAUGUCAGGAUAUGACUUGAAAAAUAAAAUAAAAACAUGUCAGAAGGGACAUGGG
5465560	Design 55 :P Sub-opt HB	Exclusion 1	93	-1	5	1.03346	0.713321	0.980978	-17.4344	-17.8393	-17.2864	17.8858	26.8118	0.667087	30	30	0	60	AACUGACAUGAGGAUCACCCAUGUCAGGAUAUGACUUGAAAAAAAAAAAAAAAACAUGUCAGAAGGGACAUGGG
5465562	Design 56 :P Sub-opt I	Exclusion 1	93	-1	23	0.585013	0.360273	0.605967	-17.6603	-18.1761	-17.2116	12.7707	21.3915	0.596998	30	21.376	0	51.376	AACUGACAUGAGGAUCACCCAUGUCAGGAUAUGACUUGAUAGAAAAAAAAAUAUCAUGUCAGAAGGGACAUGGG
5465564	Design 57 :P Sub-opt IB	Exclusion 1	93	-1	66	0.662669	0.326081	0.577936	-17.7159	-17.8072	-17.118	18.4681	20.2344	0.912705	30	27.2002	0	57.2002	AACUGACAUGAGGAUCACCCAUGUCAGGAUAUGACUUGAUAGAAAAUAAAAUAUCAUGUCAGAAGGGACAUGGG
5465566	Design 58 :P Sub-opt J	Exclusion 1	93	-1	92	0.869827	0.883172	1.07232	-17.5548	-17.2187	-18.1185	33.2662	23.7717	1.39941	30	30	4.12569	64.1257	AACUGACAUGAGGAUCACCCAUGUCAGGAUAUGACUUGAUAGAAAAUAAAAUAUCAUGUCAGAAGGGACAUGGA
5465588	Design 60 :P Sub-opt K	Exclusion 1	93	-1	51	1.14919	0.925227	1.19136	-17.9229	-18.118	-18.154	13.5353	16.4504	0.822794	30	30	0	60	AACUGACAUGAGGAUCACCCAUGUCAGGAUAUGACUUGAUAGAAAAAAAAAUAUCAUGUCAGAAGGGACAUGAA
5465590	Design 61: Sub-opt KB	Exclusion 1	93	-1	35	1.3994	0.759677	1.02822	-18.0638	-18.2063	-18.3166	12.3905	14.2893	0.867118	30	30	0	60	AACUGACAUGAGGAUCACCCAUGUCAGGAUAUGACUUGAUAGAAAAUAAAAUAUCAUGUCAGAAGGGACAUGAA
5465603	Design 62: Sub-opt L	Exclusion 1	93	-1	5	1.00669	0.750613	0.918761	-17.5276	-17.7614	-17.6743	19.333	24.427	0.791462	30	30	0	60	AACUGACAUGAGGAUCACCCAUGUCAGGAUAUGACUUCAAAAAAAAAAAAAAAUGAUGUCAGAAGGGACAUGAA
5465607	Design 63: Sub-opt LB	Exclusion 1	93	-1	55	1.32898	1.09938	1.2597	-18.1318	-18.2362	-18.4273	12.0258	13.3487	0.900896	30	30	0	60	AACUGACAUGAGGAUCACCCAUGUCAGGAUAUGACUUCAAAAUAAAAAUAAAAUGAUGUCAGAAGGGACAUGAA
5465613	Design 63: Sub-opt M	Exclusion 1	93	-1	63	0.994532	0.8917	1.12877	-17.6061	-17.1365	-18.194	36.1182	22.5823	1.5994	30	30	5.76568	65.7657	AACUGACAUGAGGAUCACCCAUGUCAGGAUAUGACUUCAAAAUAAAAAUAAAAUGAUGUCAGAAGGGACAUGGA
5465615	Design 64: Sub-opt MB	Exclusion 1	93	-1	10	0.643054	0.611686	1.05972	-17.7686	-17.6944	-17.923	20.6736	19.1957	1.07699	30	25.729	0.910637	56.6397	AACUGACAUGAGGAUCACCCAUGUCAGGAUAUGACUUCAAAAAAAAAAAAAAAUGAUGUCAGAAGGGACAUGGA
5465618	Design 66: Sub-opt N	Exclusion 1	93	-1	9	0.597124	0.898543	1.02426	-17.8625	-17.4206	-18.0508	27.1838	17.4749	1.5556	30	22.2843	5.42474	57.709	AACUGACAUGAGGAUCACCCAUGUCAGGAUAUGACUUCGAAAAAAAAAAAAAACGAUGUCAGAAGGGACAUGGA
5465620	Design 67: Sub-opt NB	Exclusion 1	93	-1	40	0.852723	0.966962	1.12701	-17.6553	-17.0083	-17.9944	41.0585	21.4976	1.90991	30	30	7.94396	67.944	AACUGACAUGAGGAUCACCCAUGUCAGGAUAUGACUUCGAAAAAUAAAAUAAACGAUGUCAGAAGGGACAUGGA
5465622	Design 68: Sub-opt O	Exclusion 1	93	-1	43	0.581776	0.361614	0.629513	-17.6696	-17.7807	-17.3341	18.9653	21.1937	0.894852	30	21.1332	0	51.1332	AACUGACAUGAGGAUCACCCAUGUCAGGAUAUGACUUCGAAAAAUAAAAUAAACGAUGUCAGAAGGGACAUGGG
5465624	Design 69: Sub-opt OB	Exclusion 1	93	-1	18	0.458207	0.245458	0.572243	-17.8569	-17.6202	-16.6952	22.2666	17.5737	1.26704	30	11.8656	2.90578	44.7713	AACUGACAUGAGGAUCACCCAUGUCAGGAUAUGACUUCGAAAAAAAAAAAAAACGAUGUCAGAAGGGACAUGGG
5465626	Design 70: Sub-opt P	Exclusion 1	93	-1	17	0.565071	0.400156	0.828443	-17.9914	-17.9555	-17.2828	15.9222	15.3613	1.03652	30	19.8803	0.440331	50.3206	ACCUGACAUGAGGAUCACCCAUGUCAGGAUAUGACUUCGAAAAAAAAAAAAAACGAUGUCAGAAGGGACAUGGG
5465628	Design 71: Sub-opt PB	Exclusion 1	93	-1	31	0.703644	0.421567	1.11601	-17.6412	-17.9952	-17.1786	15.3037	21.8041	0.70187	30	30	0	60	ACCUGACAUGAGGAUCACCCAUGUCAGGAUAUGACUUCGAAAAUAAAAUAAAACGAUGUCAGAAGGGACAUGGG
5465760	Designing denovo 17	Same State 2	93	1	4	1.50854	1.08826	1.34657	-17.2323	-17.7725	-17.4917	32.8188	19.1202	1.71644	30	30	6.63277	66.6328	AUAAAGAAAAGGCAGGAUAUGUAAACUAAAACAUGAGGAUCACCCAUGUGGGAAAUAAAAUAAAAACAGAAGGGCCAAAAGAAUA
5465838	Denovo 1	Exclusion 3	93	-1	10	1.43282	1.12044	1.23734	-17.1461	-17.0014	-17.1194	41.3418	35.7707	1.15574	28.2325	30	1.77702	60.0095	AUAAAGUGAGGAUAUACAUGAGGAUCACCCAUGUAAGAAAUAAAAUAAAUAAAGGGAAGUAGAAGGCACAAAUA
5465846	Denovo 2	Exclusion 3	93	-1	10	0.794987	1.1013	1.33098	-17.3895	-16.9742	-16.7826	42.4831	28.0442	1.51486	30	30	5.09898	65.099	AUAAAGAGAGGAUAUACAUGAGGAUCACCCAUGUAAGAAAUAAAAUAAAUAAAGGGAAGUAGAAGGCUCAAAUA
5465875	Moding Maslow revisited (73)	Exclusion 3	93	-1	39	1.23251	0.998192	1.03634	-16.4396	-15.5778	-16.8056	171.653	72.5058	2.36744	11.0129	30	10.5805	51.5934	AACAGUACAGGAUAUACAUGAGGAUCACCCAUGUGGGAAUUAAGUGGCGUACCACAAAGUAGAAGGGUACUGGA
5465883	Moding Maslow revisited (73)	Exclusion 3	93	-1	41	1.51677	1.2444	1.13094	-17.3383	-16.1161	-17.5564	100.198	29.5166	3.39462	30	30	15.005	75.005	AACAGUACAGGAUAUACAUGAGGAUCACCCAUGUGGAAAUUAAGUGGCGUACCACAAAGUAGAAGGGUACUGGA
5465888	Moding Maslow revisited (73) 3	Exclusion 3	93	-1	48	1.29937	1.11546	1.34258	-17.3413	-16.2641	-17.4926	86.4195	29.4281	2.93664	30	30	13.2257	73.2257	AACAGUACAGGAUAUACAUGAGGAUCACCCAUGUGAAAAUUAAGUGGCGUACCACAAAGUAGAAGGGUACUGGA
5465890	Moding Maslow revisited (73) 4	Exclusion 3	93	-1	45	1.36251	0.996827	1.26799	-17.3639	-16.1081	-17.5219	101.009	28.7699	3.51094	30	30	15.4186	75.4186	AACAGUACAGGAUAUACAUGAGGAUCACCCAUGUGAAAAUAAAGUGGCGUACCACAAAGUAGAAGGGUACUGGA
5465892	Moding Maslow revisited (73) 4	Exclusion 3	93	-1	26	1.26674	0.943753	1.12014	-17.3034	-15.7672	-17.3722	142.038	30.5658	4.64695	30	30	18.8602	78.8602	AACAGUACAGGAUAUACAUGAGGAUCACCCAUGUAGGGAUAAAGUGGCGUACCACAAAGUAGAAGGGUACUGGA
5465897	Moding Maslow revisited (73) 5	Exclusion 3	93	-1	49	1.38159	1.04748	1.17942	-17.0327	-15.5558	-17.2256	175.476	40.0678	4.37948	26.2182	30	18.1324	74.3507	AACAGUACAGGAUAUACAUGAGGAUCACCCAUGUAAAGGGAAAGUGGCGUACCACAAAGUAGAAGGGUACUGGA
5465899	Moding Maslow revisited (73) 6	Exclusion 3	93	-1	33	1.27892	0.850694	0.999528	-17.0956	-15.9315	-17.2721	120.51	37.6262	3.20281	27.3627	30	14.2909	71.6536	AACAGUACAGGAUAUACAUGAGGAUCACCCAUGUAAAAGGGAAGUGGCGUACCACAAAGUAGAAGGGUACUGGA
5465901	Moding Maslow revisited (73) 7	Exclusion 3	93	-1	18	0.971441	0.9215	1.00951	-17.1153	-15.574	-17.0453	172.3	36.8904	4.67058	27.7076	30	18.9225	76.6301	AACAGUACAGGAUAUACAUGAGGAUCACCCAUGUAAAAAGGGAGUGGCGUACCACAAAGUAGAAGGGUACUGGA
5465903	Moding Maslow revisited (73) 9	Exclusion 3	93	-1	36	1.26047	0.99907	1.17293	-17.3011	-16.2452	-17.5883	88.0664	30.6369	2.87452	30	30	12.9632	72.9632	AACAGUACAGGAUAUACAUGAGGAUCACCCAUGUAAAAAAGGGCUGGCGUACCAGAAAGUAGAAGGGUACUGGA
5465908	Moding Maslow revisited (73) 10	Exclusion 3	93	-1	25	1.12676	0.321608	0.74832	-16.0338	-16.9368	-15.4609	44.1018	108.793	0.405373	0	30	0	30	AACAGUACAGGAUAUACAUGAGGAUCACCCAUGUAAAAAAAGGGUGGCGUACCACAAAGUAGAAGGGUACUGGA
5465910	Moding Maslow revisited (73) 11	Exclusion 3	93	-1	16	1.10001	0.592854	1.10966	-15.4913	-16.3251	-15.372	81.2977	187.157	0.434382	0	30	0	30	AACAGUACAGGAUAUACAUGAGGAUCACCCAUGUAAAAAAAGGGUGGCGUACCACGAAGUAGAAGGGUACUGGA
5465921	Moding Maslow revisited (73) 12	Exclusion 3	93	-1	4	3.6241	0.817379	1.76651	-16.9233	-17.1956	-16.4812	34.0442	44.699	0.761631	24.0473	30	0	54.0473	AACAGUACAGGAUAUACAUGAGGAUCACCCAUGUAAAAAUAAAAGGGCGUACCACAAAGUAGAAGGGUACUGGA
5465923	Moding Maslow revisited (73) 13	Exclusion 3	93	-1	25	1.0156	0.417295	0.898776	-16.4403	-17.1322	-16.0004	36.2724	72.4582	0.500598	11.0352	30	0	41.0352	AACAGUACAGGAUAUACAUGAGGAUCACCCAUGUAAAAAUAAAAGGGAAUCUCAAAAAGUAGAAGGGUACUGGA
5465928	Moding Maslow revisited (73) 13	Exclusion 3	93	-1	8	1.00063	0.216304	1.09458	-15.9614	-16.3592	-15.4634	78.578	116.961	0.671833	0	30	0	30	AACAGUACAGGAUAUACAUGAGGAUCACCCAUGUAAAAAUAAAAGGGAAACUCAAAAAGUAGAAGGGUACUGGA
5465934	Moding Maslow revisited (73) 14	Exclusion 3	93	-1	17	0.814916	0.505544	0.832876	-16.4379	-17.2419	-15.9969	32.5047	72.6315	0.447529	10.954	30	0	40.954	AACAGUACAGGAUAUACAUGAGGAUCACCCAUGUAAAAAUAAAAAGGGAACUCAAAAAGUAGAAGGGUACUGGA
5465938	Moding Maslow revisited (73) 15	Exclusion 3	93	-1	11	1.04444	0.667222	1.13192	-17.2835	-16.5294	-17.3339	66.2791	31.1803	2.12567	30	30	9.25801	69.258	AACAGUACAGGAUAUACAUGAGGAUCACCCAUGUAAAAAUAAUAAAAGGGCUCAAAAAGUAGAAGGGUACUGGA
5465949	Moding Maslow revisited (73) 16	Exclusion 3	93	-1	24	1.33641	0.81967	1.19456	-16.5774	-16.0767	-16.1678	104.222	63.1706	1.64984	15.3888	30	6.14691	51.5357	AACAGUACAGGAUAUACAUGAGGAUCACCCAUGUAAAAAUAAUAAAAGGGAAAAACUCGUAGAAGGGUACUGGA
5465994	Design 72: Sub-opt Q	Exclusion 1	93	-1	84	0.465701	0.355074	0.586969	-17.6574	-17.7622	-17.2691	19.3189	21.452	0.900563	30	12.4276	0	42.4276	AACUGACAUGAGGAUCACCCAUGUCAGGAUAUGACAUCGAAAAUAAAAUAAAUCGUUGUCAGAAGGGACAUGGG
5465996	Design 73: Sub-opt QB	Exclusion 1	93	-1	8	0.19684	0.140911	0.386529	-18.2437	-18.4778	-17.287	9.44466	11.9359	0.791281	30	0	0	30	AACUGACAUGAGGAUCACCCAUGUCAGGAUAUGACAUCGAAAAAAAAAAAAAUCGUUGUCAGAAGGGACAUGGG
5465998	Design 74: Sub-opt R	Exclusion 1	93	-1	26	0.810656	0.68387	0.812783	-17.6839	-17.2412	-17.8292	32.5273	20.8918	1.55694	30	30	5.43536	65.4354	AACUGACAUGAGGAUCACCCAUGUCAGGAUAUGACAUCGAAAAAAAAAAAAAUCGUUGUCAGAAGGGACAUGGA
5466001	Design 74: Sub-opt RB	Exclusion 1	93	-1	30	0.939876	0.963809	1.16839	-17.5006	-17.0868	-17.9557	37.9577	25.0959	1.5125	30	30	5.07985	65.0799	AACUGACAUGAGGAUCACCCAUGUCAGGAUAUGACAUCGAAAAAUAAAUAAAUCGUUGUCAGAAGGGACAUGGA
5466007	Design 76: Sub-opt S	Exclusion 1	93	-1	22	1.42516	1.08652	1.25751	-17.9332	-18.0216	-18.1763	14.9044	16.2826	0.915355	30	30	0	60	AACUGACAUGAGGAUCACCCAUGUCAGGAUAUGACAUCGAAAAAUAAAUAAAUCGUUGUCAGAAGGGACAUGAA
5466009	Design 77: Sub-opt SB	Exclusion 1	93	-1	21	1.02149	1.10207	0.988895	-17.9106	-18.1527	-18.2268	13.0728	16.6535	0.784988	30	30	0	60	AACUGACAUGAGGAUCACCCAUGUCAGGAUAUGACAUCGAAAAAAAAAAAAAUCGUUGUCAGAAGGGACAUGAA
5466011	Design 78: Sub-opt T	Exclusion 1	93	-1	7	0.408807	0.61307	0.847716	-18.2071	-18.1167	-18.0566	13.5522	12.3816	1.09454	30	8.16052	1.10904	39.2696	AACUGACAUGAGGAUCACCCAUGUCAGGAUAUGACAUCGAGAAAAAAAAAAAUCGUUGUCAGAAGGGACAUGAA
5466013	Design 79: Sub-opt TB	Exclusion 1	93	-1	20	1.74873	1.12982	1.21906	-17.8607	-18.1309	-18.462	13.3615	17.5063	0.763238	30	30	0	60	AACUGACAUGAGGAUCACCCAUGUCAGGAUAUGACAUCGAGAAAUAAAUAAAUCGUUGUCAGAAGGGACAUGAA
5466039	Design 80: Sub-opt U	Exclusion 1	93	-1	27	0.816899	1.02381	1.1387	-17.5049	-16.8025	-17.9253	50.438	24.9875	2.01853	30	30	8.62307	68.6231	AACUGACAUGAGGAUCACCCAUGUCAGGAUAUGAUUUGACGAAAUAAAUAAAGUCAUAUCAGAAGGGACAUGGA
5466041	Design 81: Sub-opt UB	Exclusion 1	93	-1	29	0.946286	0.60296	0.825376	-17.5159	-16.9974	-17.7837	41.5074	24.7139	1.67952	30	30	6.36576	66.3658	AACUGACAUGAGGAUCACCCAUGUCAGGAUAUGAUUUGACGAAAAAAAAAAAGUCAUAUCAGAAGGGACAUGGA
5466043	Design 82: Sub-opt V	Exclusion 1	93	-1	24	0.400963	0.259932	0.395396	-17.7763	-17.8571	-17.2791	17.5692	19.0472	0.922406	30	7.57225	0	37.5722	AACUGACAUGAGGAUCACCCAUGUCAGGAUAUGAUUUGACGAAAAAAAAAAAGUCAUAUCAGAAGGGACAUGGG
5466058	Design 83: Sub-opt VB	Exclusion 1	93	-1	15	0.43932	0.2054	0.514846	-17.4557	-17.6671	-17.0562	21.2453	26.2484	0.809396	30	10.449	0	40.449	AACUGACAUGAGGAUCACCCAUGUCAGGAUAUGAUUUGACGAAAUAAAAUAAGUCAUAUCAGAAGGGACAUGGG
5466063	Design 84: Sub-opt W	Exclusion 1	93	-1	74	0.939117	0.944956	1.02313	-17.467	-16.8759	-17.994	46.8683	25.9523	1.80594	30	30	7.2568	67.2568	AACUGACAUGAGGAUCACCCAUGUCAGGAUAUGAUUUGACGAAAUAAAAUAAGUCAUAUCAGAAGGGACAUGGA
5466065	Design 84: Sub-opt WB	Exclusion 1	93	-1	49	0.942307	0.832335	1.01253	-17.467	-16.916	-17.8743	45.0255	25.9518	1.73497	30	30	6.76455	66.7645	AACUGACAUGAGGAUCACCCAUGUCAGGAUAUGAUUUGACGAAAAAAAAUAAGUCAUAUCAGAAGGGACAUGGA
5466067	Design 85: Sub-opt X	Exclusion 1	93	-1	45	0.854806	0.797778	1.03769	-17.5561	-17.0463	-17.8196	39.5273	23.7397	1.66503	30	30	6.25936	66.2594	AACUGACAUGAGGAUCACCCAUGUCAGGAUAUGAUUUGACGAAAAAAAACACGUCAUAUCAGAAGGGACAUGGA
5466069	Design 86: Sub-opt XB	Exclusion 1	93	-1	81	0.859191	0.883609	1.17258	-17.4469	-16.84	-17.9983	48.5841	26.4781	1.83488	30	30	7.45193	67.4519	AACUGACAUGAGGAUCACCCAUGUCAGGAUAUGAUUUGACGAAAUAAAACACGUCAUAUCAGAAGGGACAUGGA
5466073	Design 87: Sub-opt Y	Exclusion 1	93	-1	71	1.25388	1.07316	1.24002	-17.8675	-18.0046	-18.2055	15.1607	17.3884	0.871887	30	30	0	60	AACUGACAUGAGGAUCACCCAUGUCAGGAUAUGACUUGACGAAAUAAAACACGUCAUGUCAGAAGGGACAUGAA
5466075	Design 88: Sub-opt YB	Exclusion 1	93	-1	32	1.33888	1.01728	1.27294	-18.0127	-17.8978	-18.2975	16.8696	15.0374	1.12184	30	30	1.41155	61.4116	AACUGACAUGAGGAUCACCCAUGUCAGGAUAUGACUUGACGAAAAAAAACACGUCAUGUCAGAAGGGACAUGAA
5466079	Design 89: Sub-opt Z	Exclusion 1	93	-1	49	0.834109	0.842741	0.964397	-17.6397	-17.1051	-18.1336	37.2675	21.8363	1.70668	30	30	6.56271	66.5627	AACUGACAUGAGGAUCACCCAUGUCAGGAUAUGACUUGACGAAAAAAAACACGUCAUGUCAGAAGGGACAUGGA
5466091	Design 89: Sub-opt Z	Exclusion 1	93	-1	34	0.727229	0.780881	0.967602	-17.4497	-17.4071	-18.1748	27.5558	26.4053	1.04357	30	30	0.523597	60.5236	AACUGACAUGAGGAUCACCCAUGUCAGGAUAUGACUUGACGAAAAAAAACAUGUCAUGUCAGAAGGGACAUGGA
5466103	JR_Exc001_Sub201	Exclusion 1	93	-1	8	1.37838	1.45638	1.51644	-17.1685	-17.1856	-17.0693	34.3852	34.9794	0.983014	28.6034	30	0	58.6034	UAAAAACAUGAGGAUCACCCAUGUCAGGAUAUGUGCUUAAUAAAAAAAUAAAUAACAAGCAGAAGGGACAAUAA
5466105	JR_Exc001_Sub202	Exclusion 1	93	-1	9	1.3652	1.34693	1.24418	-17.5619	-17.2772	-17.5882	31.3779	23.6025	1.32943	30	30	3.49593	63.4959	UAAAAACAUGAGGAUCACCCAUGUCAGGAUAUGUGCUCAGUGAAAAACUGAGUAACAAGCAGAAGGGACAAUAA
5466107	JR_Exc001_Sub203	Exclusion 1	93	-1	21	1.17682	1.20976	1.31069	-16.9893	-17.0996	-16.9627	37.4732	41.8448	0.89553	25.3853	30	0	55.3853	UACAUACAUGAGGAUCACCCAUGUCAGGAUAUGUGCUCAGUGAAAAACAAAGAAACAAGCAGAAGGGACACUAA
5466112	JR_Exc001_Sub204	Exclusion 1	93	-1	17	1.06314	1.1936	1.21977	-17.1727	-17.1078	-17.4262	37.1689	34.8335	1.06704	28.6718	30	0.796695	59.4685	UACUUACAUGAGGAUCACCCAUGUCAGGAUAUGCGCUCAGAGUAUAUAUAAGAUUCAAGCAGAAGGGACACUAA
5466119	JR_Exc001_Sub205	Exclusion 1	93	-1	10	0.991834	0.81429	0.796578	-16.7111	-16.8259	-16.8997	49.2743	55.2644	0.89161	19.0948	30	0	49.0948	UAUAUACAUGAGGAUCACCCAUGUCAGGAUAUGCGCCCAGAAUAUACAUAUGAUACAAGCAGAAGGGACACUAA
5466121	JR_Exc001_Sub206	Exclusion 1	93	-1	18	0.972693	1.28559	1.46622	-16.6747	-16.813	-16.7911	49.9129	57.3162	0.870835	18.133	30	0	48.133	UAUAUACAUGAGGAUCACCCAUGUCAGGAUAUGCGCCUAGAAUAUACAUAAGAUACAAGCAGAAGGGACACUAA
5466129	JR_Exc001_Sub207	Exclusion 1	93	-1	127	1.33845	1.0328	1.22223	-17.1541	-16.5159	-17.1801	67.1793	35.4854	1.89315	28.3662	30	7.83579	66.202	UAUAUACAUGAGGAUCACCCAUGUCAGGAUAUGCGCCGAUUAUAUACAUAAGAUCGGUGCAGAAGGGACACUAA
5466134	JR_Exc001_Sub208	Exclusion 1	93	-1	104	1.25495	1.02986	1.20565	-16.9447	-16.8953	-17.1039	45.9682	43.7549	1.05058	24.4899	30	0.605824	55.0957	UAUAUACAUGAGGAUCACCCAUGUCAGGAUAUUAGAUAUAUAUAUACAUAUAAUUAUUUAAGAAGGGACACUAA
5466142	JR_Exc001_Sub209	Exclusion 1	93	-1	80	1.43318	1.22974	1.3598	-18.2844	-18.2545	-18.3106	11.8083	11.4596	1.03043	30	30	0.368046	60.368	UAUCCACAUGAGGAUCACCCAUGUCAGGAUAUUAGAUCUAUAUAUACAUAUAAUUAUUUAAGAAGGGACACUAA
5466146	JR_Exc001_Sub210	Exclusion 1	93	-1	127	1.37804	1.11254	1.22469	-17.828	-17.8972	-17.8557	16.8794	18.0877	0.933197	30	30	0	60	UUUCCACAUGAGGAUCACCCAUGUCAGGAUAUUAGAUCUAUUUAUACAUAUAAUUAUUUAAGAAGGGACACUAA
5466158	JR_Exc002_Sub201	Exclusion 2	93	-1	55	1.18476	1.0658	1.01357	-17.0247	-17.244	-17.3911	32.4363	40.3884	0.803108	26.0679	30	0	56.0679	UAGAACCUAGGAUAUACUUGGACCACUAAUGCACAGAUAUAACAUGAGGAUCACCCAUGUAGAAGGAGGAGUAA
5466160	JR_Exc002_Sub202	Exclusion 2	93	-1	34	1.11155	1.04117	1.05448	-17.1188	-17.4768	-17.5679	25.7002	36.7633	0.699072	27.7672	30	0	57.7672	UAGAACCUAGGAUAUACUUGGACCACUAAUUUACAGAUAUAACAUGAGGAUCACCCAUGUAGAAGGAGGAGUAA
5466167	JR_Exc002_Sub203	Exclusion 2	93	-1	50	1.0591	1.07386	1.14915	-16.913	-17.4393	-17.4666	26.6812	45.1608	0.590805	23.8309	30	0	53.8309	UAGAACCUAGGAUAUACUUGGGUCACUAAUUUACUGAUAUAACAUGAGGAUCACCCAUGUAGAAGGAGGAGUAA
5466169	JR_Exc002_Sub204	Exclusion 2	93	-1	19	1.16078	0.892206	1.17153	-16.8093	-16.5892	-17.3075	62.4292	50.0962	1.24619	21.5174	30	2.70206	54.2195	AAGAACCUAGGAUAUACUUGGGUAACUAAUAAACUGAUAUAACAUGAGGAUCACCCAUGUAGAAGGAGGAGAAA
5466171	JR_Exc002_Sub205	Exclusion 2	93	-1	15	1.5049	0.997064	1.59183	-17.0421	-17.0394	-17.3278	39.8015	39.6932	1.00273	26.3938	30	0.033441	56.4272	AAGAAGCUAGGAUAUACUUGGGCAACAAAUAAACUAAUAUAACAUGAGGAUCACCCAUGUAGAAGGAGCAGAAA
5466173	JR_Exc002_Sub206	Exclusion 2	93	-1	37	0.712858	1.04411	1.08327	-17.2649	-17.17	-17.6301	34.9276	31.7649	1.09957	30	30	1.16529	61.1653	AAGUUGCUAGGAUAUACUUGGGCAACAAAUAAACUAAUAUAACAUGAGGAUCACCCAUGUAGAAGGAGCAGAAA
5466175	JR_Exc002_Sub207	Exclusion 2	93	-1	18	1.5204	1.46834	1.48425	-16.889	-16.6914	-16.7115	56.3647	46.2597	1.21844	23.3158	30	2.42561	55.7414	AAGUUGACAGGAUAUACUUGGGCAACAAAUAAACUAAUAUAACAUGAGGAUCACCCAUGUAGAAGGGUCAGAAA
5466180	JR_Exc002_Sub208	Exclusion 2	93	-1	51	1.1922	1.74826	1.80572	-16.7345	-16.4403	-16.6656	72.4556	53.9901	1.34202	19.6922	30	3.6116	53.3038	AAGUUGACAGGAUAUACUUGGGCAACUUAUAUACUAAUAUAACAUGAGGAUCACCCAUGUAGAAGGGUCAGAAA
5466187	JR_Exc002_Sub209	Exclusion 2	93	-1	27	0.806108	1.32186	2.54647	-16.5865	-16.2608	-16.8207	86.6978	62.5976	1.385	15.6574	30	3.99867	49.656	AGGCAGACAGGAUAUACUUGGGCAGCCAAUAUAAUAAUAUAACAUGAGGAUCACCCAUGUAGAAGGGUCAGAAA
5466190	JR_Exc002_Sub210	Exclusion 2	93	-1	31	0.915128	0.821384	1.20777	-16.1766	-16.2409	-16.2227	88.4447	94.3155	0.937753	0.789598	30	0	30.7896	AGGCAGACAGGAUAUACUUGGGCAGCCAGUAUGGUAAUAUAACAUGAGGAUCACCCAUGUAGAAGGGUCAGAAA
5466194	Design 91: Pseudoknot A	Exclusion 1	93	-1	37	1.10945	1.0737	1.1874	-17.5411	-17.8011	-17.6717	18.5821	24.0985	0.771092	30	30	0	60	UCCACACAUGAGGAUCACCCAUGUGAGGAUAUCUAGAAAACCUCAUGUAAAAAAAUCUAGAGAAGGCAUAUGAA
5466196	Design 92: Pseudoknot B	Exclusion 1	93	-1	33	1.22951	1.06493	1.23582	-17.5435	-17.5048	-17.7094	24.9904	24.0409	1.0395	30	30	0.47556	60.4756	UCCACACAUGAGGAUCACCCAUGUGAGGAUAUCUAGAAAACCUCAUGUAAAAAAAUCUAGAGAAGGCACAUGAA
5466201	JR_Exc003_Sub201	Exclusion 3	93	-1	20	0.946836	0.863558	0.888627	-17.3886	-17.607	-17.8363	22.5615	28.0703	0.803749	30	30	0	60	AUAGGUCGAGGAUAUACAUGAGGAUCACCCAUGUAAAUAAAUAAAUAAAACUCCACAAGUAGAAGGCGAAAUAA
5466203	Design 93: Pseudoknot C	Exclusion 1	93	-1	35	0.922725	1.22192	1.20389	-17.0779	-17.3782	-17.4354	28.361	38.2973	0.740549	27.0481	30	0	57.0481	ACCACACAUGAGGAUCACCCAUGUGAGGAUAUCUAGAAAACCUCAUGUAAAAAAAUCUAGAGAAGGCAUAUGAA
5466205	JR_Exc003_Sub202	Exclusion 3	93	-1	26	1.29128	1.38399	1.47173	-17.8401	-17.9619	-17.8556	15.821	17.8716	0.885256	30	30	0	60	AUAGGUCAAGGAUAUACAUGAGGAUCACCCAUGUAAAUAACUCCAUAAAACUCCACAAGUAGAAGGUGAAAUAA
5466207	JR_Exc003_Sub203	Exclusion 3	93	-1	55	1.32548	1.11029	1.29462	-17.8906	-17.9198	-17.9179	16.5019	16.9906	0.971237	30	30	0	60	AUAGGUCAAGGAUAUACAUGAGGAUCACCCAUGUAAAUAACUCCAUCCAACUCCACAAGUAGAAGGUGAAAUAA
5466209	JR_Exc003_Sub204	Exclusion 3	93	-1	23	1.04108	2.09478	1.45335	-17.5022	-17.3428	-17.3972	29.3842	25.0547	1.1728	30	30	1.95691	61.9569	AUAGGCCAAGGAUAUACAUGAGGAUCACCCAUGUAAAUAACUCGAUCAAAAUAAACAAGUAGAAGGUGGAAUAA
5466215	JR_Exc003_Sub205	Exclusion 3	93	-1	38	0.8497	0.810475	0.818297	-17.2132	-17.0785	-17.2685	38.2726	33.4495	1.14419	29.3205	30	1.6537	60.9742	AUAGGCCUAGGAUAUACAUGAGGAUCACCCAUGUAAAUAAAUCGAUCAAAAUAAACGUGUAGAAGGAGGAAUAA
5466218	Design 94: Pseudoknot D	Exclusion 1	93	-1	47	1.12778	1.0667	1.2613	-17.0185	-16.7212	-17.5783	54.7105	40.6387	1.34627	25.9506	30	3.65042	59.6011	ACCAGACAUGAGGAUCACCCAUGUCAGGAUAUCUAGAAAACCUCAUGUAAAAAAAUCUAGAGAAGGGAUAUGGA
5466220	JR_Exc003_Sub206	Exclusion 3	93	-1	23	0.94631	0.936352	0.824183	-17.3624	-17.0471	-17.2021	39.4949	28.8143	1.37067	30	30	3.87097	63.871	AUAGGCCUAGGAUAUACAUGAGGAUCACCCAUGUAAAUAAAUCGAUCAUGAUAAACGUGUAGAAGGAGGAAUAA
5466225	SS2 M 2	Same State 2	93	1	3	0.946747	1.25343	1.4475	-16.445	-17.6501	-16.4399	72.1177	21.6108	3.33711	30	30	14.7952	74.7952	AUAAAUAAAAGAGAGGAUAUCCAAAAUAAAACAUGAGGAUCACCCAUGUAAAAUAAAAUAAAAUGGGAGAAGGCUCAAAAUAAAU
5466227	JR_Exc003_Sub207	Exclusion 3	93	-1	45	1.1233	0.851662	1.07178	-17.53	-17.6999	-17.6444	20.5602	24.3674	0.843758	30	30	0	60	AUAGGCCUAGGAUAUACAUGAGGAUCACCCAUGUAAACCGAUAGAUCACGGUAAACGUGUAGAAGGAGGAAUAA
5466229	JR_Exc003_Sub208	Exclusion 3	93	-1	25	0.917738	0.7891	0.829543	-17.4447	-17.3135	-17.5552	30.2582	26.5384	1.14017	30	30	1.61046	61.6105	AUAGGCCUAGGAUAUACAUGAGGAUCACCCAUGUAAACCGAUAGAUCACGGUAAACGAGUAGAAGGAGGAAUAA
5466233	JR_Exc003_Sub209	Exclusion 3	93	-1	21	1.08239	1.0896	1.41592	-17.6338	-17.8436	-17.7057	17.8088	21.9655	0.810764	30	30	0	60	AUAGGCCUAGGAUAUACAUGAGGAUCACCCAUGUAAACAGAUAGAUCAAGGUAAACGAGUAGAAGGAGGAAUAA
5466235	JR_Exc003_Sub210	Exclusion 3	93	-1	25	1.29895	1.25952	1.54038	-17.7553	-17.7899	-17.9493	18.7912	19.4516	0.966046	30	30	0	60	AUAGGGCUAGGAUAUACAUGAGGAUCACCCAUGUAAACAGAUAGAUCAAGGUAAACGAGUAGAAGGAGCAAUAA
5466245	JR_Exc004_Sub201	Exclusion 4	93	-1	13	1.30649	0.94882	1.13599	-16.9004	-16.9813	-17.8024	42.1796	45.7342	0.922278	23.5621	30	0	53.5621	AACGAGUCAGGAUAUGCUAUAAAUUAAUAAAUAAAAUUAUAGCAGAAGGGACAUGAGGAUCACCCAUGUAAAUA
5466247	Design 95: Pseudoknot E	Exclusion 1	93	-1	25	0.998387	0.942206	1.07544	-17.9994	-18.0319	-17.9805	14.7515	15.239	0.968013	30	30	0	60	UCCAGACAUGAGGAUCACCCAUGUCAGGAUAUCUAGAAAACCUCAUGUAAAAAAAACUAGAGAAGGGAUAUGGA
5466251	JR_Exc004_Sub202	Exclusion 4	93	-1	66	0.922832	1.2467	1.43758	-17.253	-17.497	-17.6075	25.1852	32.145	0.783486	29.932	30	0	59.932	AACGCGUCAGGAUAUGCCAUAAAUUACCUAAUACAACCAUAGCAGAAGGGACAUGAGGAUCACCCAUGUAAAUA
5466253	Moding Maslow revisited (73) 17	Exclusion 3	93	-1	21	1.64106	1.35601	1.55704	-17.27	-16.8828	-17.3907	46.5483	31.6036	1.47288	30	30	4.75394	64.7539	AACAGUACAGGAUAUACAUGAGGAUCACCCAUGUAAAAUAAAUAAAAAUAAAAGGGAAGUAGAAGGGUACUGGA
5466258	JR_Exc004_Sub203	Exclusion 4	93	-1	76	1.09177	1.04114	1.26166	-17.1332	-17.3628	-17.4376	28.8027	36.235	0.794887	28.0149	30	0	58.0149	AACGCGUCAGGAUAUGCCAUAAAUUACCUAAUACGACCAUAGCAGAAGGGACAUGAGGAUCACCCAUGUAAAUA
5466262	JR_Exc004_Sub204	Exclusion 4	93	-1	58	1.22829	1.16129	1.22053	-17.0209	-17.3801	-17.3299	28.3085	40.5425	0.698243	25.9957	30	0	55.9957	AACGCGUCAGGAUAUGCCAUAAAUUACCUAGUACGACCAUAGCAGAAGGGACAUGAGGAUCACCCAUGUAAAUA
5466267	JR_Exc004_Sub205	Exclusion 4	93	-1	70	0.848034	0.720326	0.941525	-16.2017	-16.5101	-16.8163	67.5682	91.9818	0.734583	1.88354	30	0	31.8835	AACGCGUCAGGAUAUGCCAUAAAUUACCUAGUACGACCAUAGCAGAAGGGACAUGAGGAUCACCCAUGUGGGUA
5466275	JR_Exc004_Sub206	Exclusion 4	93	-1	109	0.677919	0.733399	0.920295	-15.5484	-15.7999	-16.1391	137.464	176.765	0.777662	0	28.3439	0	28.3439	AACGCGUCAGGAUAUGCCAUAAAUUACGUAGUACGACCAUAGUAGAAGGGACAUGAGGAUCACCCAUGUGGGUA
5466280	Moding Maslow revisited (73) 18	Exclusion 3	93	-1	14	1.28512	1.20732	1.44564	-17.3189	-17.4498	-17.2967	26.4037	30.0967	0.877296	30	30	0	60	AACAGUACAGGAUAUACAUGAGGAUCACCCAUGUAAAAUAAAUAAAAAUAAAAAGGAAGUAGAAGGGUACUGGA
5466282	Design 96: Pseudoknot F	Exclusion 1	93	-1	25	1.27152	1.09491	1.3073	-17.7452	-17.9711	-17.9802	15.6758	19.6491	0.797787	30	30	0	60	UCCAGACAUGAGGAUCACCCAUGUCAGGAUAUCUAGAAAACCUCAUGUAAAAAAAACUAGAGAAGGGAUAUGAA
5466284	Moding Maslow revisited (73) 19	Exclusion 3	93	-1	19	1.74839	1.11433	1.27532	-17.1079	-16.8051	-17.2228	50.3077	37.1651	1.35363	27.5789	30	3.71736	61.2962	AACAGUACAGGAUAUACAUGAGGAUCACCCAUGUAAAAUAAAUAAAAAUAAAAAGGGAGUAGAAGGGUACUGGA
5466286	Design 97: Pseudoknot G	Exclusion 1	93	-1	46	1.24129	1.19748	1.14765	-17.9085	-17.9508	-18.0419	15.9974	16.69	0.958504	30	30	0	60	UCCAGACAUGAGGAUCACCCAUGUCAGGAUAUCUACAGAACCUCAUGUAAAAAACUGUAGAGAAGGGAUAUGAA
5466288	JR_Exc004_Sub207	Exclusion 4	93	-1	45	1.21124	1.12282	1.15801	-15.607	-16.219	-16.3701	90.3988	166.705	0.542267	0	30	0	30	AACGCGUCAGGAUAUAGCAUAAAUUACGUAGUACGACCAUACUAGAAGGGACAUGAGGAUCACCCAUGUGGGUA
5466290	SS2 M 3	Same State 2	93	1	6	1.2848	1.15639	1.58711	-17.3065	-17.7244	-17.0897	30.4718	20.0637	1.51875	30	30	5.13045	65.1305	AUAAAUAAAAUAGAGGAUAUCCAAAACAAAACAUGAGGAUCACCCAUGUAAAAGAAAAUAAAAUGGGAGAAGGCUACAAAUAAAU
5466293	JR_Exc004_Sub208	Exclusion 4	93	-1	127	0.784253	0.704	0.917308	-15.3677	-15.9568	-16.1774	117.502	211.778	0.554833	0	30	0	30	AACGCGUCAGGAUAUAGCGUAAUUUAGGUAGUACGACCAUACUAGAAGGGACAUGAGGAUCACCCAUGUGGGUA
5466295	JR_Exc004_Sub209	Exclusion 4	93	-1	124	0.771772	0.849143	1.01715	-15.2772	-16.0074	-15.9691	111.708	231.842	0.481829	0	30	0	30	AACGCGUCAGGAUAUAGCGUAACUUAGGUAGUACGACCAUACUAGAAGGGACAUGAGGAUCACCCAUGUGGGUA
5466297	JR_Exc004_Sub210	Exclusion 4	93	-1	90	0.683611	0.666682	0.872819	-15.3792	-16.0798	-16.3213	103.906	209.36	0.496301	0	28.7708	0	28.7708	AACGCGUCAGGAUAUAGCGAAACUUAGGUAGUACAACCAUACUAGAAGGGACAUGAGGAUCACCCAUGUGGGUA
5466299	Design 98: Pseudoknot H	Exclusion 1	93	-1	49	1.29563	1.10778	1.24838	-17.8933	-17.8621	-18.113	17.4823	16.9445	1.03174	30	30	0.38356	60.3836	UCCUGACAUGAGGAUCACCCAUGUCAGGAUAUCUACAGAACCUCAUGUAAAAAACUGUAGAGAAGGGAUAUGGG
5466309	JR_SS001_Sub201	Same State 1	93	1	19	1.01388	0.830392	0.872982	-15.5377	-15.2883	-15.1867	178.673	229.281	0.779277	0	30	0	30	GAAAUACAUGAGGAUCACCCAUGUUAGGUGGGUCAAGGAUAUUGAUAUAAAUAAAAAACUCGAGAAGGUGAAUAAA
5466311	Moding Maslow revisited (73) 20	Exclusion 3	93	-1	10	0.672119	1.15317	1.23078	-16.7926	-16.1949	-17.0053	92.6097	50.9388	1.81806	21.1224	27.9089	7.33886	56.3702	AACAGUACAGGAUAUACAUGAGGAUCACCCAUGUAAAGGGAAUAAAACUAAAAUAAAAGUAGAAGGGUACUGGA
5466313	JR_SS001_Sub202	Same State 1	93	1	17	0.817131	1.02259	0.808171	-15.4312	-16.2494	-15.3505	198.75	87.6929	2.26643	3.89394	30	10.0452	43.9392	GAAAUACAUGAGGAUCACCCAUGUUAGGUGGGUCAAGGAUAUUGAGAUAAAUAAAAAUCUCGAGAAGGUGAAUAAA
5466315	Design 99 (not really): Pseudoknot J	Exclusion 1	93	-1	54	1.37016	1.26983	1.25668	-17.631	-17.5061	-17.593	24.9565	22.0276	1.13297	30	30	1.53267	61.5327	UCAUGACAUGAGGAUCACCCAUGUCAGGAUAUCUACAGAACCUCAUGUAAAAAACUGUAGAGAAGGGAUAUGAA
5466320	JR_SS001_Sub203	Same State 1	93	1	6	0.653914	0.78379	0.537689	-15.2483	-15.6663	-15.0818	238.641	157.115	1.51889	0	30	5.13157	35.1316	GAAAUACAUGAGGAUCACCCAUGUUAGGUGGGUCAAGGAUAUUAAGGUAAAUAAAAACCUUGAGAAGGUGAAUAAA
5466322	Moding Maslow revisited (73) 21	Exclusion 3	93	-1	11	1.16934	0.811995	1.26778	-16.4848	-15.8656	-15.8942	128.718	69.3032	1.85732	12.5141	30	7.60119	50.1153	AACAGUACAGGAUAUACAUGAGGAUCACCCAUGUAAAGGGAAUAAAACAAAAAUAAAUGUAGAAGGGUACUGGA
5466329	JR_SS001_Sub204	Same State 1	93	1	8	1.14817	1.02485	0.728358	-15.7752	-16.248	-16.0478	140.898	87.8182	1.60443	3.83524	30	5.80423	39.6395	GAAAUACAUGAGGAUCACCCAUGUUAGGUGGAUCAAGGAUAUCAAGGUAAAUAAAAACCUUGAGAAGGUGAAUAAA
5466331	JR_SS001_Sub205	Same State 1	93	1	4	0.717921	0.991212	1.38794	-15.6302	-15.5486	-12.2986	162.892	176.73	0.9217	0	30	0	30	GAAAUACAUGAGGAUCACCCAUGUUAGGUGAUUCAAGGAUAUCAAGGUAAAUAAAAACCUUGAGAAGGUGAAUAAA
5466335	SS2 M 5	Same State 2	93	1	1	0.881394	1.17605	1.02336	-16.6417	-17.1167	-16.9514	59.2375	36.8405	1.60795	27.731	30	5.83111	63.5621	AUAAAUAAAAUCGAGGAUAUCCAAAAAAAAACAUGAGGAUCACCCAUGUAAAAGAAAAUAAUAUGGGAGAAGGCGAAAAAUAAAU
5466339	Moding Maslow revisited (73) 22	Exclusion 3	93	-1	9	2.82928	1.44058	1.06492	-16.9922	-16.9556	-17.3577	43.2788	41.7229	1.03729	25.4424	30	0.449499	55.8919	AACAGUACAGGAUAUACAUGAGGAUCACCCAUGUGAGAGAAAUAAAACAAAAAUAAAAGUAGAAGGGUACUGGA
5466344	JR_SS001_Sub206	Same State 1	93	1	10	1.21427	0.886304	1.01563	-17.4994	-17.6983	-17.4089	25.126	20.5936	1.22009	30	30	2.44218	62.4422	GAAAUACAUGAGGAUCACCCAUGUUAGGUAAAACAAGGAUAUCUAGAUAAAUAAAAAUAUAGAGAAGGUGUAUAAA
5466347	SS2 M 6	Same State 2	93	1	1	1.18742	1.06012	1.16649	-16.5031	-17.0488	-16.7241	68.048	39.4293	1.72582	26.5175	30	6.69967	63.2172	AUAAAUAAAAUCAAGGAUAUCCAAAAAAAAACAUGAGGAUCACCCAUGUAAAAGAAAAUAAAAUGGGAGAAGGUGAAAAAUAAAU
5466349	JR_SS001_Sub207	Same State 1	93	1	16	1.1961	1.01159	1.22019	-17.5379	-17.7362	-17.5861	24.177	19.8279	1.21934	30	30	2.43466	62.4347	CAGAUACAUGAGGAUCACCCAUGUUAGGUAGAACAAGGAUAUCUAGAUAGAUAAAAAUAUAGAGAAGGUGUAUAAC
5466354	JR_SS001_Sub208	Same State 1	93	1	36	1.54598	1.2072	1.4845	-17.464	-17.8831	-17.8616	26.0307	17.1183	1.52064	30	30	5.14572	65.1457	CCGAUACAUGAGGAUCACCCAUGUUAGGUAGAACAAGGAUAUCUAGAUAGAUAAAAAUAUAGAGAAGGUGUAUAAC
5466369	JR_SS001_Sub209	Same State 1	93	1	23	1.15014	1.43003	1.26392	-16.0303	-16.494	-15.9113	109.179	68.6651	1.59002	12.8133	30	5.69346	48.5067	ACAAUACAUGAGGAUCACCCAUGUUAGCUGGGCGAAGGAUAUGUAGAUGGAUAAAAAUAUGCAGAAGGUCGAUAAC
5466371	JR_SS001_Sub210	Same State 1	93	1	27	1.25249	1.03577	0.845267	-16.3771	-17.046	-16.404	77.184	39.5368	1.95221	26.4671	30	8.21289	64.68	ACUAUACAUGAGGAUCACCCAUGUUAGCUGGGCGAAGGAUAUGUAGAUGGAUAAAAAUAUGCAGAAGGUCGAUAAC
5466373	JR_SS002_Sub201	Same State 2	93	1	1	1.46143	1.6738	1.39927	-17.3143	-17.0518	-16.6791	30.2354	39.308	0.769191	26.5744	30	0	56.5744	AAUAAAAAUAGUCAGGAUAUGAGAACUAAGACAUGAGGAUCACCCAUGUAAACAGAACAAGUAAAUCAGAAGGGACAGGGUGAAA
5466378	JR_SS002_Sub203	Same State 2	93	1	5	0.84775	0.736363	0.882699	-17.7786	-16.9875	-17.1708	19.0038	41.9199	0.453336	25.3501	30	0	55.3501	AAUAAAAAUAGUUAGGAUAUGAGAACUAGGACAUGAGGAUCACCCAUGUAACUAGAACAAGUAAAUCAGAAGGGACAGGGUGAAA
5466380	JR_SS002_Sub204	Same State 2	93	1	5	0.981752	1.35138	0.914869	-16.8945	-16.124	-16.4949	46.006	99.4107	0.462787	0	30	0	30	AAUAAAAAUAGUUAGGAUAUGAGAAUUAAGACAUGAGGAUCACCCAUGUAAUUAAAACAAGUAAAUCAGAAGGGACAGGGUGAAA
5466391	JR_SS002_Sub207	Same State 2	93	1	3	0.858106	0.834189	0.897358	-16.0012	-15.6451	-15.9031	112.405	160.483	0.700419	0	30	0	30	AAUCCAAAUAGUUAGGAUAUGGGAAUUAAGACAUGAGGAUCACCCAUGUAAUUAAAACAAGUUAACCAGAAGGGACAGGGUGAAA
5466393	JR_SS002_Sub208	Same State 2	93	1	2	1.89702	0.766258	1.23897	-17.4414	-18.0375	-16.9519	26.6246	14.6697	1.81494	30	30	7.3178	67.3178	AAUCCAAAUAGUUAGGAUAUGGGAAUUAAGACAUGAGGAUCACCCAUGUCAUUAAAACAAGUUAACCAGAAGGGACAGGGUGAAA
5466400	JR_SS002_Sub209	Same State 2	93	1	5	0.448238	0.356655	0.713137	-16.8928	-16.492	-17.0822	46.0841	68.8014	0.669813	12.7494	4.24913	0	16.9985	AAUCCAAAUAGUUAGGAUAUGGGAAUUAAAACAUGAGGAUCACCCAUGUAAUUGAAACAAGUUAACCAGAAGGGACAGGGUGAAA
5466407	JR_SS002_Sub210	Same State 2	93	1	1	0.842708	4.86902	3.0158	-17.9123	-16.5109	-16.5986	16.6257	67.5141	0.246255	13.3527	30	0	43.3527	AAUCCAAAUAGUUAGGAUAUGGGAAUAAAAACAUGAGGAUCACCCAUGUAAUUGAAACAAGUUAACCAGAAGGGACAGGGUGAAA
5466419	SS2 M 9	Same State 2	93	1	1	0.769397	1.22131	1.05239	-18.7034	-17.6682	-17.8957	7.53707	21.2233	0.355132	30	30	0	60	AUAAAUAAAAGCGAGGAUAUCCAAAAAAAAACAUGAGGAUCACCCAUGUAAAAGAAAAUAAAAUGGGAGAAGGCGCAAAAUAAAU
5466447	SS2 M 10	Same State 2	93	1	3	1.55272	0.859567	1.16008	-17.4573	-18.2482	-17.378	26.2058	11.8828	2.20536	30	30	9.70988	69.7099	AUAAAUAAAAGUGAGGAUAUCCAAAAAAAAACAUGAGGAUCACCCAUGUAAAAGAAAAUAAAAUGGGAGAAGGCACAAAAUAAAU
5466489	Exclusion 2.1	Exclusion 2	93	-1	102	0.595517	0.472614	0.604451	-17.1755	-17.4574	-17.4839	26.202	34.7349	0.754344	28.718	22.1638	0	50.8818	AAGUAAGGAGGAUAUACGUCAUAGACCGCAAUAUGUCAUAGACAUGAGGAUCACCCAUGUAGAAGGCUUUAACA
5466497	Ex 4 May 12	Exclusion 4	93	-1	11	0.763721	0.720475	0.840455	-16.8597	-17.2085	-17.2481	33.6086	47.6333	0.70557	22.6719	30	0	52.6719	AAAAAGUCAGGAUAUACAGAAAAAAAAACGAAAAAAAAUCUGUAGAAGGGACAUGAGGAUCACCCAUGUAAAAA
5466499	Ex 4 May 13	Exclusion 4	93	-1	6	0.969246	1.06338	1.09582	-16.9973	-17.4332	-17.6647	26.8449	41.5114	0.646688	25.5415	30	0	55.5415	AAAAAGUCAGGAUAUACAGAAAAAAAAACGAAAAAAAAUCUGUAGAAGGGACAUGAGGAUCACCCAUGUUAAAA
5466504	Ex 4 May 14	Exclusion 4	93	-1	4	0.673063	0.640836	1.12763	-17.2952	-17.329	-17.5625	29.7938	30.8171	0.966793	30	27.9797	0	57.9797	AAAAAGUCAGGAUAUGCAGAAAAAAAAACGAAAAAAAAACUGCAGAAGGGACAUGAGGAUCACCCAUGUUAAAA
5466521	Ex 4 May 15	Exclusion 4	93	-1	5	0.629292	1.54503	1.1558	-16.9074	-17.5941	-17.2699	22.8553	45.4138	0.503267	23.7123	24.6969	0	48.4091	AAAAAGUCAGGAUAUAUAGGAAAAAUAAAAAAAAUAAAACUAUAGAAGGGACAUGAGGAUCACCCAUGUUAAAA
5466528	Ex 4 May 16	Exclusion 4	93	-1	18	1.41843	1.12994	1.3395	-17.1226	-17.4427	-17.5348	26.5895	36.6217	0.726058	27.8336	30	0	57.8336	AAAAAGUCAGGAUAUAUGCGAAAAAUAAAAAAAAUAAAAGCAUAGAAGGGACAUGAGGAUCACCCAUGUUAAAA
5466553	Ex 4 May 17	Exclusion 4	93	-1	6	1.09552	1.15289	1.48384	-16.9233	-17.3455	-17.2329	29.3058	44.7016	0.655589	24.0461	30	0	54.0461	AAAAAGUCAGGAUAUAUGCGAAAAAUAAAAAAAAUAAAAACAUAGAAGGGACAUGAGGAUCACCCAUGUUAAAA
5466560	Ex 4 May 18	Exclusion 4	93	-1	3	1.97336	0.942754	1.22562	-16.9078	-17.1652	-17.5442	35.0948	45.3965	0.773072	23.7204	30	0	53.7204	AAAAAGUCAGGAUAUGUGGAAAAAAUAAAAAAAAUAAAAACACAGAAGGGACAUGAGGAUCACCCAUGUUAAAA
5466567	Ex 4 May 19	Exclusion 4	93	-1	8	1.58269	0.871259	1.16384	-16.4506	-16.8693	-17.2199	47.18	71.7104	0.657925	11.3858	30	0	41.3858	AAAAAGUCAGGAUAUGUGGAAAAAAUAAAAAAAAUAAAAACACAGAAGGGACAUGAGGAUCACCCAUGUAAAAA
5466649	Moding Maslow revisited (73) 23	Exclusion 3	93	-1	19	1.56364	1.25507	1.27193	-17.4788	-17.4626	-17.7367	26.0665	25.647	1.01636	30	30	0.199206	60.1992	AACAGUACAGGAUAUACAUGAGGAUCACCCAUGUAGAGAGAAUAAAACAAAAAUAAAUGUAGAAGGGUACUGGA
5466665	Moding Norbert Elias (73)	Exclusion 3	93	-1	10	1.34356	0.608573	0.755598	-16.9781	-15.9415	-17.0652	119.312	42.3144	2.81966	25.1651	30	12.7266	67.8918	AGUUAGCGAGGAUAUACAUGAGGAUCACCCAUGUGAGAGAAAAAAGUGAGAAAGAAAAGUAGAAGGCGCUAACA
5467150	Default title	Exclusion 3	93	-1	2	0.639311	0.784126	0.885149	-16.7904	-15.3197	-16.3907	222.206	51.0512	4.35261	21.0698	25.4483	18.0569	64.5749	AAAAAGUGAGGAUAUACAUGAGGAUCACCCAUGUGAAGGGAAGAAAGAAAGAAAGAAAGUAGAAGGCACAAAAA
5467153	Default title	Exclusion 3	93	-1	2	2.18712	1.38104	1.00816	-16.1302	-16.1555	-16.3278	96.3249	98.795	0.974997	0	30	0	30	AAAAAGUGAGGAUAUACAUGAGGAUCACCCAUGUGAAGGGAAGAGAGAGAGAGAGAGAGUAGAAGGCACAAAAA
5467155	Default title	Exclusion 3	93	-1	27	1.52596	1.04162	1.11244	-17.2443	-17.2723	-17.3743	31.5318	32.4271	0.972392	29.7998	30	0	59.7998	AAAAAGUGAGGAUAUACAUGAGGAUCACCCAUGUUAAGGUAAUAUAUAUAUAUAUAUAGUAGAAGGCACAAAAA
5467157	Default title	Exclusion 3	93	-1	9	0.930042	1.2767	1.15515	-16.8356	-17.0026	-16.8249	41.2921	48.7971	0.8462	22.1264	30	0	52.1264	AAAAAGUGAGGAUAUACAUGAGGAUCACCCAUGUUAAAAAAAAAAAAAUAUAAAAAUAGUAGAAGGCACAAAAA
5467172	Mod of Janderson's WEB Mod v.1	Exclusion 2	93	-1	79	1.23254	0.98561	1.12608	-17.4193	-16.0379	-17.699	108.346	27.2208	3.98026	30	30	16.9589	76.9589	AGCUAGUCAGGAUAUACGUAAAUGUCGAAAGACGUAUUGGGACAUGAGGAUCACCCAUGUAGAAGGGACUAGCA
5467176	Mod of Janderson's WEB Mod v.2	Exclusion 2	93	-1	23	1.09814	1.00642	1.03184	-16.8113	-15.1129	-16.9062	273.244	49.9962	5.46528	21.5643	30	20.8516	72.4159	AGCUAGUCAGGAUAUACAAACAUGUCGAAAGACGUGAAGGGACAUGAGGAUCACCCAUGUAGAAGGGACUAGCA
5467182	Mod of Janderson's WEB Mod v.3	Exclusion 2	93	-1	39	1.18443	1.03979	1.30527	-16.6947	-15.4376	-17.1163	197.477	56.1798	3.51508	18.6657	30	15.4331	64.0988	AGCUAGUCAGGAUAUACAAAGAUGUCGAAAGACGUCAAGGGACAUGAGGAUCACCCAUGUAGAAGGGACUAGCA
5467234	Similarities v.1 (13nt loop FMN+)	Exclusion 2	93	-1	10	0.597958	0.211603	0.702393	-16.4547	-16.9137	-16.5012	45.1314	71.4204	0.631912	11.5217	22.3468	0	33.8685	AAACGUUGAGGAUAUACGAAAAAGGGUAGGUCAAAAAAAACACAUGAGGAUCACCCAUGUAGAAGGCAACGAAA
5467240	Similarities v.2 (pinched the13nt loop FMN+ with a mutated U at 36)	Exclusion 2	93	-1	2	1.01134	0.371424	0.58009	-14.9145	-19.4248	-16.6152	3.66379	333.207	0.0109955	0	30	0	30	AAACGUUGAGGAUAUACGAAAAAGGGUAGGUCAAAUAAAACACAUGAGGAUCACCCAUGUAGAAGGCAACGAAA
5467259	Similarities v.3.1 (within 0.7kcal between states, FMN+ weak)	Exclusion 2	93	-1	6	0.647508	0.539135	0.977771	-15.8747	-16.5396	-16.57	65.6032	127.558	0.514302	0	26.0631	0	26.0631	AAACGUUGAGGAUAUACAAAAGGGUAUAAAUCAAAAAAAACACAUGAGGAUCACCCAUGUAGAAGGCAACGAAA
5467262	Similarities v.3.2 (G mutation at 19 to boost 1-3 loop in FMN+ strong)	Exclusion 2	93	-1	10	0.647389	0.379542	0.929239	-16.1294	-16.8028	-16.2192	50.4219	98.8745	0.509958	0	26.0542	0	26.0542	AAACGUUGAGGAUAUACAGAAGGGUAUAAAUCAAAAAAAACACAUGAGGAUCACCCAUGUAGAAGGCAACGAAA
5467266	Similarities v.3.3 (G mutation at 19 to boost 1-3 loop and Uat 34 increases stack in FMN+ stronger)	Exclusion 2	93	-1	9	1.00146	0.138473	0.46065	-16.1392	-16.8763	-16.0946	46.8488	97.9115	0.478481	0	30	0	30	AAACGUUGAGGAUAUACAGAAGGGUAUAAAUCAUAAAAAACACAUGAGGAUCACCCAUGUAGAAGGCAACGAAA
5467280	Ex2 Design 101: Super Stable	Exclusion 2	93	-1	250	0.857403	1.03406	1.11689	-18.0106	-18.2997	-18.3488	11.2866	15.0698	0.748955	30	30	0	60	AGUACUACAGGAUAUACAUGGGUGAUCCUCAUGUCCCUUCUACAUGAGGAUCACCCAUGUAGAAGGGUAGUACA
5467308	Similarities v.4.2 (34 mutated to A)	Exclusion 2	93	-1	1	-11.3041	0.797155	1.71172	-17.3558	-16.8458	-16.69	48.3014	29.0051	1.66527	30	0	6.2612	36.2612	AGCUAGUCAGGAUAUACAUAAAAAAAAAAAAAAAGUGAUAAACAUGAGGAUCACCCAUGUAGAAGGGACUAGCA
5467310	Ex2 Design 102 Super Stable 2	Exclusion 2	93	-1	171	1.03925	1.07219	1.1152	-18.0021	-18.26	-18.3096	11.743	15.1977	0.772681	30	30	0	60	AGUACUACAGGAUAUACAUGAGUGAUACUCAUAUCCCUUCUACAUGAGGAUCACCCAUGUAGAAGGGUAGUACA
5467312	Ex2 Design 102: Super Stable 3	Exclusion 2	93	-1	51	0.489802	0.54745	0.644787	-18.2662	-18.4135	-18.2905	10.0718	11.6708	0.862991	30	14.2351	0	44.2351	AGUACUACAGGAUAUACAUGAGUGAUACUCAUAUCCCUACUACAUGAGGAUCACCCAUGUAGAAGGGUAGUACA
5467314	Ex2 Design 102: Super Stable 4	Exclusion 2	93	-1	104	0.39613	0.418334	0.576035	-18.0199	-18.2621	-18.2915	11.7185	14.9303	0.784879	30	7.20977	0	37.2098	AGUACUACAGGAUAUACAUGAGUGAUACUCAUAUACCUACUACAUGAGGAUCACCCAUGUAGAAGGGUAGUACA
5467316	Ex2 Design 102: Super Stable 5	Exclusion 2	93	-1	125	1.67044	1.51526	1.59378	-18.0922	-18.0878	-18.3456	13.9499	13.8889	1.0044	30	30	0.0538461	60.0538	AGUACUACAGGAUAUACGAGGGAGGUCCACGUGACCCUUCUACAUGAGGAUCACCCAUGUAGAAGGGUAGUACA
5467321	Ex2 Design 106: Super Stable 6	Exclusion 2	93	-1	96	1.58393	0.78925	1.45338	-17.5748	-17.4363	-17.6282	26.7607	23.2997	1.14854	30	30	1.70031	61.7003	AGUACUACAGGAUAUACGAGGGAGGUCCACGUGACCCUUUUACAUGAGGAUCACCCAUGUAGAAGGGUAGUACA
5467324	Ex2 Design 107: Super Stable 7	Exclusion 2	93	-1	63	0.931194	0.335495	0.940057	-16.4996	-17.9196	-16.9735	16.5046	68.2867	0.241695	12.9906	30	0	42.9906	AGUACUACAGGAUAUACGAGGGAGGUCCACGUGAACCUUUUACAUGAGGAUCACCCAUGUAGAAGGGUAGUACA
5467326	Ex2 Design 108: Super Stable 8	Exclusion 2	93	-1	38	0.478776	0.200964	0.41019	-16.7934	-17.8098	-17.4418	18.4203	50.8987	0.361901	21.1412	13.4082	0	34.5495	AGUACUACAGGAUAUACGAGGGAGGUCCACGUGAACCUUAUACAUGAGGAUCACCCAUGUAGAAGGGUAGUACA
5467328	Ex2 Design 109: Super Stable 9	Exclusion 2	93	-1	103	0.846842	0.348171	0.85029	-16.3379	-17.9288	-16.7554	16.3538	80.2707	0.203733	7.37309	30	0	37.3731	AGUACUACAGGAUAUACGAGGGAGGUCCACGUGACCCUUAUACAUGAGGAUCACCCAUGUAGAAGGGUAGUACA
5467333	Ex2 Design 110: Super Stable 10	Exclusion 2	93	-1	100	1.34776	1.28132	1.65206	-17.927	-17.7297	-18.0266	19.9559	16.3826	1.21812	30	30	2.42234	62.4223	AGUACUACAGGAUAUACAUGAAUGAUAAUCAUUACCCUUAUACAUGAGGAUCACCCAUGUAGAAGGGUAGUACA
5467337	Ex2 Design 111: Super Stable 11	Exclusion 2	93	-1	77	1.22819	0.413877	0.919632	-17.4016	-18.1201	-17.4734	13.5068	27.7059	0.487506	30	30	0	60	AGAUCUACAGGAUAUACAUGAAAGAUCAUCAUGACCCUUCAACAUGAGGAUCACCCAUGUAGAAGGGUAGAUCA
5467340	Ex2 Design 112: Super Stable 12	Exclusion 2	93	-1	96	1.64014	1.12803	1.42758	-17.7165	-17.0858	-17.9909	37.9957	20.2222	1.87891	30	30	7.74309	67.7431	AGUACAUCAGGAUAUACAUGAAAGAUCAUCAUGACCUUUCUACAUGAGGAUCACCCAUGUAGAAGGGAUGUACA
5467345	Ex2 Design 113: Super Stable 13	Exclusion 2	93	-1	59	1.01574	0.539473	0.76192	-17.5204	-17.8934	-17.7529	16.9425	24.6026	0.688645	30	30	0	60	AGUACAUCAGGAUAUACAUGGAAGAUCAUUAUGACCCAUCUACAUGAGGAUCACCCAUGUAGAAGGGAUGUACA
5467367	Ex2 Design 114: Not so Super Stable 1	Exclusion 2	93	-1	62	1.61114	1.49207	1.68404	-17.8827	-17.5858	-18.1553	23.045	17.1257	1.34564	30	30	3.64468	63.6447	AGUAGAUCAGGAUAUACAUGAAAGAUCAAAAUGUCCAAUCUACAUGAGGAUCACCCAUGUAGAAGGGAUCUACA
5467370	Ex2 Design 115: Not so Super Stable 2	Exclusion 2	93	-1	32	1.14285	0.404224	1.04675	-16.1187	-16.8004	-16.0041	50.5472	99.9439	0.505756	0	30	0	30	AGUAGAUCAGGAUAUACAUGAAAGAUCAAAAUGUCCAAUAUACAUGAGGAUCACCCAUGUAGAAGGGAUCUACA
5467372	Ex2 Design 116: Not so Super Stable 3	Exclusion 2	93	-1	54	1.25451	1.11325	1.32066	-17.5128	-16.0142	-17.6661	110.951	24.7908	4.4755	30	30	18.3987	78.3987	AGUAGAUCAGGAUAUACGUGAAAGGUCAAAGUGUCCAAUAUACAUGAGGAUCACCCAUGUAGAAGGGAUCUACA
5467376	Ex2 Design 117: Not so Super Stable 4	Exclusion 2	93	-1	70	1.56308	1.29074	1.41804	-18.0013	-18.0427	-18.3338	14.593	15.21	0.959434	30	30	0	60	AGUAGAUCAGGAUAUACGUGAAAGGUCAAAGUGUCCAAUCUACAUGAGGAUCACCCAUGUAGAAGGGAUCUACA
5467379	Ex2 Design 118: Not so Super Stable 5	Exclusion 2	93	-1	84	1.61974	1.48955	1.72814	-18.178	-18.1961	-18.3449	12.5181	12.7468	0.98206	30	30	0	60	AGUAGAUCAGGAUAUACGUGAAAGGUCAAAGUGUCCCUUCUACAUGAGGAUCACCCAUGUAGAAGGGAUCUACA
5467381	Ex2 Design 119: Not so Super Stable 6	Exclusion 2	93	-1	77	1.4323	1.35322	1.61066	-18.1276	-18.0407	-18.2741	14.6221	13.4059	1.09072	30	30	1.06616	61.0662	AGUAGAUCAGGAUAUACGUGAAAGGUCAAAGUGUCCCUACUACAUGAGGAUCACCCAUGUAGAAGGGAUCUACA
5467395	Ex2 Design 121: Not so Super Stable 8	Exclusion 2	93	-1	74	1.61186	1.55086	1.41194	-17.9286	-17.346	-18.1722	29.2919	16.3567	1.79082	30	30	7.15358	67.1536	AGUAGAUCAGGAUAUACGUGAAAGGUCAAAGUGUCACUACUACAUGAGGAUCACCCAUGUAGAAGGGAUCUACA
5467405	Ex2 Design 122: Not so Super Stable 9	Exclusion 2	93	-1	44	1.6373	1.65526	1.80167	-18.168	-18.2024	-18.3747	12.44	12.8743	0.966265	30	30	0	60	AGUAGAUCAGGAUAUACGUGAAAGGUCAAAGUGUCACUUCUACAUGAGGAUCACCCAUGUAGAAGGGAUCUACA
5467675	Ex2 Design 123: Not so Super Stable 11	Exclusion 2	93	-1	54	1.36882	0.693761	1.17388	-16.7553	-17.1199	-17.0217	36.721	52.8757	0.694477	20.2145	30	0	50.2145	AGUAGAUCAGGAUAUACAUGAAAGAUCAAAAUGUCACUACUACAUGAGGAUCACCCAUGUAGAAGGGAUCUACA
5467683	Ex2 Design 124: Not so Super Stable 12	Exclusion 2	93	-1	62	1.82084	1.49253	1.41431	-18.1476	-18.2464	-18.4005	11.9041	13.1398	0.905957	30	30	0	60	AGUAGAUCAGGAUAUACAUAAAUGAUAAUUAUGUACCUUCUACAUGAGGAUCACCCAUGUAGAAGGGAUCUACA
5467689	Ex2 Design 125: Not so Super Stable 13	Exclusion 2	93	-1	52	1.43821	1.31598	1.3657	-18.0309	-17.6331	-18.2117	21.9809	14.7668	1.48854	30	30	4.88374	64.8837	AGUAGAUCAGGAUAUACAUAAAUGAUAAUUAUGUACUUUUUACAUGAGGAUCACCCAUGUAGAAGGGAUCUACA
5467691	Ex2 Design 127: Not so Super Stable 15	Exclusion 2	93	-1	61	1.71568	1.63078	1.67662	-18.1924	-18.1518	-18.4365	13.0855	12.5642	1.04149	30	30	0.499036	60.499	AGUAGAUCAGGAUAUACAUAAAUGAUAAUUAUGUAACUUCUACAUGAGGAUCACCCAUGUAGAAGGGAUCUACA
5467694	Ex2 Design 128: Not so Super Stable 16	Exclusion 2	93	-1	67	1.77605	1.52458	1.74812	-18.0543	-18.0836	-18.2701	14.008	14.4257	0.971045	30	30	0	60	AGUAGAUCAGGAUAUACAUAAAUGAUAAUUAUGUAAAUUCUACAUGAGGAUCACCCAUGUAGAAGGGAUCUACA
5467698	Ex2 Design 129: Not so Super Stable 17	Exclusion 2	93	-1	51	1.60688	1.22713	1.30447	-18.0183	-17.8383	-18.3154	17.9023	14.9537	1.19718	30	30	2.20948	62.2095	AGUAGAUCAGGAUAUACAUAAAUGAUAAUUAUGUACCUAAUACAUGAGGAUCACCCAUGUAGAAGGGAUCUACA
5467700	Ex2 Design 130: Not so Super Stable 18	Exclusion 2	93	-1	41	1.45736	1.28994	1.46963	-18.0272	-17.9645	-18.3251	15.7799	14.822	1.06463	30	30	0.768856	60.7689	AGUAGAUCAGGAUAUACAUAAAUGAUAAUUAUGUAACUUUUACAUGAGGAUCACCCAUGUAGAAGGGAUCUACA
5467702	Ex2 Design 131: Not so Super Stable 19	Exclusion 2	93	-1	59	1.51302	1.27903	1.26733	-17.9343	-18.0167	-18.1612	14.9782	16.2636	0.920965	30	30	0	60	AGUAGAUCAGGAUAUACAUAAAUGAUAAUUAUGUAACUUCAACAUGAGGAUCACCCAUGUAGAAGGGAUCUACA
5467704	Ex2 Design 132: Not so Super Stable 20	Exclusion 2	93	-1	77	1.3693	1.18199	1.31955	-18.0424	-18.0117	-18.2572	15.0533	14.598	1.03119	30	30	0.377108	60.3771	AGUAGAUCAGGAUAUACGUAAAUGGUAAUUAUGUAACUUCAACAUGAGGAUCACCCAUGUAGAAGGGAUCUACA
5467706	Ex2 Design 133: Not so Super Stable 21	Exclusion 2	93	-1	51	1.6079	1.21874	1.40482	-18.1129	-18.1296	-18.4546	13.379	13.604	0.983459	30	30	0	60	AGUAGAUCAGGAUAUACGUAAAUGGUAAUUAUGUAACUUCUACAUGAGGAUCACCCAUGUAGAAGGGAUCUACA
5467708	Ex2 Design 134: Not so Super Stable 22	Exclusion 2	93	-1	80	1.73117	1.30189	1.33319	-17.7595	-16.7737	-17.9501	51.9131	19.371	2.67994	30	30	12.1027	72.1027	AGUAGAUCAGGAUAUACGUAAAUGGUAAUUAUGUAACUUAUACAUGAGGAUCACCCAUGUAGAAGGGAUCUACA
5467713	Ex2 Design 135: Not so Super Stable 23	Exclusion 2	93	-1	57	1.29779	1.38924	1.25906	-17.8621	-17.828	-18.1326	18.088	17.4814	1.0347	30	30	0.418765	60.4188	AGUAGAUCAGGAUAUACGUAAAUGGUAAUUAUGUAACUUUUACAUGAGGAUCACCCAUGUAGAAGGGAUCUACA
5467720	Ex2 Design 136: Not so Super Stable 24	Exclusion 2	93	-1	44	1.28397	1.31099	1.28758	-18.0545	-18	-18.2643	15.2303	14.4218	1.05606	30	30	0.669637	60.6696	AGUAGAUCAGGAUAUACAUAAAUGAUAAUUAUGUAAUUUCUACAUGAGGAUCACCCAUGUAGAAGGGAUCUACA
5467738	Ex2 Design 137: Sub-opt 1	Exclusion 2	93	-1	16	0.81592	0.363408	0.969469	-16.6214	-17.4358	-16.9134	26.7745	60.4512	0.442911	16.6635	30	0	46.6635	AGUCAGAGAGGAUAUACAUGAAAAAAAAAAGUAAGAUCCCUACAUGAGGAUCACCCAUGUAGAAGGCUCUGACA
5467740	Ex2 Design 138: Sub-opt 2	Exclusion 2	93	-1	18	0.321123	0.23168	0.521471	-17.41	-18.1451	-17.539	13.1725	27.4755	0.479426	30	1.58426	0	31.5843	AGUCAGAGAGGAUAUACAUGGAAAAAAAAAGUAAGAUCCCUACAUGAGGAUCACCCAUGUAGAAGGCUCUGACA
5467742	Ex2 Design 139: Sub-opt 3	Exclusion 2	93	-1	31	0.300464	0.246077	0.285994	-17.6071	-17.7174	-17.2586	20.2027	22.5598	0.895519	30	0.0347697	0	30.0348	AGUCAGAGAGGAUAUACAUGGGAAAAAAAAGUAAGAUCCCUACAUGAGGAUCACCCAUGUAGAAGGCUCUGACA
5467744	Ex2 Design 140: Sub-opt 4	Exclusion 2	93	-1	14	1.40187	0.495453	1.13287	-15.7778	-16.2512	-16.0388	87.5355	140.543	0.622838	0	30	0	30	AGUCAGAGAGGAUAUACAUAGGAAAAAAAAGUAAGAUCCCUACAUGAGGAUCACCCAUGUAGAAGGCUCUGACA
5467746	Ex2 Design 142: Sub-opt 6	Exclusion 2	93	-1	37	1.05464	0.647066	1.26965	-16.8744	-16.5087	-16.7515	67.6676	46.9402	1.44157	22.9968	30	4.49015	57.4869	AGUCUGAGAGGAUAUACAUAGGAAAAAAAAGUAAGAUCCCUACAUGAGGAUCACCCAUGUAGAAGGCUCUGACA
5467748	Ex2 Design 143: Sub-opt 7	Exclusion 2	93	-1	31	0.262072	0.193069	0.314984	-17.4132	-17.8402	-17.994	17.8687	27.3862	0.65247	30	0	0	30	AGUCUGAGAGGAUAUACAUGGGAAAAAAAAGUAAGAUCCCUACAUGAGGAUCACCCAUGUAGAAGGCUCUGACA
5467750	Ex2 Design 144: Sub-opt 8	Exclusion 2	93	-1	50	0.470885	0.309871	0.556725	-16.9938	-17.6018	-17.6417	22.6806	41.6559	0.544475	25.4738	12.8163	0	38.2902	AGUCUGAGAGGAUAUACAUGGAAAAAAAAAGUAAGAUCCCUACAUGAGGAUCACCCAUGUAGAAGGCUCUGACA
5467757	Ex2 Design 145: Sub-opt 9	Exclusion 2	93	-1	21	0.991498	0.586643	1.09454	-17.2774	-17.3436	-17.5703	29.3599	31.3693	0.935943	30	30	0	60	AGUCUGAGAGGAUAUACAUGAAAAAAAAAAGUAAGAUCCCUACAUGAGGAUCACCCAUGUAGAAGGCUCUGACA
5467759	Ex2 Design 146: Sub-opt 10	Exclusion 2	93	-1	57	0.942836	0.345172	0.816378	-16.1382	-16.9428	-16.4358	43.8357	98.0066	0.447273	0	30	0	30	AGUCUGAGAGGAUAUACAAGGGAAAAAAAAGUAAGAUCCCUACAUGAGGAUCACCCAUGUAGAAGGCUCUGACA
5467767	Ex2 Design 147: Sub-opt 11	Exclusion 2	93	-1	37	0.609842	0.301323	0.440157	-17.6216	-18.288	-18.1577	11.4189	22.2356	0.51354	30	23.2381	0	53.2381	AGUCUGAGAGGAUAUACAUGGGAAAAAAAAGUCAGAUCCCUACAUGAGGAUCACCCAUGUAGAAGGCUCUGACA
5467769	Ex2 Design 148: Sub-opt 12	Exclusion 2	93	-1	49	1.40104	1.30325	1.32828	-18.0932	-18.1881	-18.4391	12.6186	13.8752	0.909433	30	30	0	60	AGUCUGAGAGGAUAUACAUAGGAAAAAAAAGUCAGAUCCCUACAUGAGGAUCACCCAUGUAGAAGGCUCUGACA
5467771	Ex2 Design 149: Sub-opt 13	Exclusion 2	93	-1	37	0.708013	0.408286	0.642049	-16.8982	-18.0018	-17.697	15.203	45.8351	0.33169	23.5148	30	0	53.5148	AGUCUGAGAGGAUAUACAUGGAAAAAAAAAGUUAGAUCCCUACAUGAGGAUCACCCAUGUAGAAGGCUCUGACA
5467773	Ex2 Design 150: Sub-opt 14	Exclusion 2	93	-1	65	1.56576	0.994054	1.45282	-17.7675	-17.9081	-17.9932	16.6952	19.2159	0.868824	30	30	0	60	AGUCUGAGAGGAUAUACAUGAAAAAAAAAAGUUAGAUCCCUACAUGAGGAUCACCCAUGUAGAAGGCUCUGACA
5467775	Ex2 Design 151: Sub-opt 15	Exclusion 2	93	-1	28	1.08891	0.557584	1.22162	-16.666	-17.4283	-17.0194	26.9754	57.8175	0.46656	17.898	30	0	47.898	AGUCAGAGAGGAUAUACAUGAAAAAAAAAAGUUAGAUCCCUACAUGAGGAUCACCCAUGUAGAAGGCUCUGACA
5467777	Ex2 Design 152: Sub-opt 16	Exclusion 2	93	-1	37	0.665628	0.277996	0.479237	-16.0448	-16.8282	-16.6953	49.1575	107.607	0.456826	0	27.4221	0	27.4221	AGUCAGAGAGGAUAUACAAGGGAAAAAAAAGUUAGAUCCCUACAUGAGGAUCACCCAUGUAGAAGGCUCUGACA
5467779	Ex2 Design 153: Sub-opt 17	Exclusion 2	93	-1	42	1.21141	0.673219	1.08476	-16.9812	-17.1109	-17.0736	37.0519	42.1838	0.878344	25.2264	30	0	55.2264	AGCAAGAGAGGAUAUACAUAGGAAAAAAAAGUUAGAUCCCUACAUGAGGAUCACCCAUGUAGAAGGCUCUGGCA
5467781	Ex2 Design 154: Sub-opt 18	Exclusion 2	93	-1	29	1.40705	1.2448	1.56774	-18.0058	-18.2249	-18.3226	12.163	15.1415	0.803288	30	30	0	60	AGCAAGAGAGGAUAUACAUAGGAAAAAAAAGUCAGAUCCCUACAUGAGGAUCACCCAUGUAGAAGGCUCUGGCA
5467783	Ex2 Design 155: Sub-opt 19	Exclusion 2	93	-1	51	1.04938	0.436829	1.13886	-16.4814	-17.5163	-16.4607	24.7034	69.54	0.35524	12.4031	30	0	42.4031	AGCAAGAGAGGAUAUACAUAGGAAAAAAAAGUCUGAUCCCUACAUGAGGAUCACCCAUGUAGAAGGCUCUGGCA
5467786	Ex2 Design 156: Sub-opt 20	Exclusion 2	93	-1	13	1.20093	0.984567	1.3034	-17.3616	-17.4587	-17.9271	26.1676	28.8368	0.907438	30	30	0	60	AGCAAGAGAGGAUAUACAUAAAAAAAAAAAGUCUGAUCCCUACAUGAGGAUCACCCAUGUAGAAGGCUCUGGCA
5467788	Ex2 Design 157: Sub-opt 21	Exclusion 2	93	-1	44	1.21917	0.612112	1.1447	-17.082	-17.0737	-17.1941	38.4569	38.1414	1.00827	27.1212	30	0.101137	57.2224	AGCUAGAGAGGAUAUACAUAAAAAAAAAAAGUCUGAUCCCUACAUGAGGAUCACCCAUGUAGAAGGCUCUGGCA
5467793	Ex2 Design 158: Sub-opt 22	Exclusion 2	93	-1	26	0.40507	0.291706	0.438679	-17.5646	-18.161	-17.908	12.9648	23.5386	0.550789	30	7.88024	0	37.8802	AGCUAGAGAGGAUAUACAUGGAAAAAAAAAGUCUGAUCCCUACAUGAGGAUCACCCAUGUAGAAGGCUCUGGCA
5467795	Ex2 Design 159: Sub-opt 23	Exclusion 2	93	-1	83	0.308881	0.213907	0.451049	-17.2922	-18.0098	-17.4872	15.0821	30.9105	0.487926	30	0.666089	0	30.6661	AGCUAGAGAGGAUAUACGUGGAAAAAAAAAGUCUGAUCCCUACAUGAGGAUCACCCAUGUAGAAGGCUCUGGCA
5467799	Ex2 Design 160: Sub-opt 24	Exclusion 2	93	-1	58	1.32636	0.586137	1.17995	-16.2075	-16.3185	-16.5417	81.8411	91.4454	0.894972	2.13495	30	0	32.135	AGCUAGAGAGGAUAUACGUAGGAAAAAAAAGUCUGAUCCCUACAUGAGGAUCACCCAUGUAGAAGGCUCUGGCA
5467802	Ex2 Design 161: Sub-opt 25	Exclusion 2	93	-1	50	1.20431	0.578574	1.342	-16.572	-16.5701	-16.7952	63.6346	63.517	1.00185	15.2264	30	0.0227201	45.2491	AGCUGGAGAGGAUAUACGUAGGAAAAAAAAGUCUGAUCCCUACAUGAGGAUCACCCAUGUAGAAGGCUCUGGCA
5467804	Ex2 Design 162: Sub-opt 26	Exclusion 2	93	-1	64	1.27632	1.16434	1.19559	-17.6708	-16.5921	-17.8883	62.2527	21.1669	2.94104	30	30	13.2441	73.2441	AGCUGGAGAGGAUAUACGUAGGAAAAAAAAGUCUGAUCACUACAUGAGGAUCACCCAUGUAGAAGGCUCUGGCA
5467807	Ex2 Design 163: Sub-opt 27	Exclusion 2	93	-1	54	1.36726	1.17328	1.45502	-17.9503	-16.9447	-18.1404	43.755	16.0063	2.73361	30	30	12.3461	72.3461	AGCUGGAGAGGAUAUACGUAGGUAAAAAAAGUCUGAUAACUACAUGAGGAUCACCCAUGUAGAAGGCUCUGGCA
5467810	Ex2 Design 164: Sub-opt 28	Exclusion 2	93	-1	73	1.43549	1.21817	1.32864	-17.7628	-17.2207	-18.166	33.199	19.3073	1.71951	30	30	6.65466	66.6547	AGCUGGAGAGGAUAUACGUAAGUGAAAAAAGUCUGAUAACUACAUGAGGAUCACCCAUGUAGAAGGCUCUGGCA
5467814	Ex2 Design 165: Sub-opt 29	Exclusion 2	93	-1	101	0.721943	0.297294	0.598263	-16.5306	-17.7596	-16.8014	19.3695	66.1962	0.292607	13.9705	30	0	43.9705	AGCUGGAGAGGAUAUACGUGAGUGAUAAAAGUCUGAUAACUACAUGAGGAUCACCCAUGUAGAAGGCUCUGGCA
5467816	Ex2 Design 166: Sub-opt 30	Exclusion 2	93	-1	50	0.573136	0.251071	0.610761	-16.4872	-17.6236	-16.6689	22.19	69.1379	0.320953	12.5916	20.4852	0	33.0768	AGCUAGAGAGGAUAUACGUGAGUGAUAAAAGUCUGAUAACUACAUGAGGAUCACCCAUGUAGAAGGCUCUAGCA
5467818	Ex2 Design 167: Sub-opt 31	Exclusion 2	93	-1	63	1.68649	1.11466	1.32742	-17.8143	-16.8567	-17.9301	47.7767	18.3385	2.60527	30	30	11.7558	71.7558	AGCUUGAGAGGAUAUACUUGAGUGAUAAAAGUCUGAUAACUACAUGAGGAUCACCCAUGUAGAAGGCUCUAGCA
5467823	Ex2 Design 168: Sub-opt 32	Exclusion 2	93	-1	36	1.66234	1.2923	1.65697	-17.7717	-16.8952	-17.7963	45.9747	19.1354	2.4026	30	30	10.7615	70.7615	AGCUUCAGAGGAUAUACUUGAGUGAUAAAAGUCUGAUAACUACAUGAGGAUCACCCAUGUAGAAGGCUGUAGCA
5467829	Ex2 Design 169: Sub-opt 33	Exclusion 2	93	-1	63	1.85479	0.878287	1.53616	-17.3516	-17.1566	-17.576	35.3969	29.1262	1.21529	30	30	2.39385	62.3939	AACUUCAGAGGAUAUACAUGAGUGAAAAAAGUCUGAUAACUACAUGAGGAUCACCCAUGUAGAAGGCUGUAGCA
5467834	Ex2 Design 170: Random 1	Exclusion 2	93	-1	11	1.4239	0.613825	1.07806	-16.8472	-17.2561	-17.2307	32.0454	48.232	0.664402	22.3913	30	0	52.3913	AGAAAUACAGGAUAUACAUGGGAAAAAAAAAAAAAAAUUCUACAUGAGGAUCACCCAUGUAGAAGGGUAUUUCA
5467836	Ex2 Design 171: Random 1B	Exclusion 2	93	-1	7	0.806607	0.565738	1.04299	-16.3279	-17.2852	-16.9506	31.1277	81.0734	0.383945	6.99683	30	0	36.9968	AGACAUACAGGAUAUACAUGGGAAAAAAAAAAAAAAAUUCUACAUGAGGAUCACCCAUGUAGAAGGGUAUGUCA
5467838	Ex2 Design 172: Random 2	Exclusion 2	93	-1	5	0.84572	1.1538	1.35548	-16.5414	-16.4759	-16.7767	69.9218	65.4893	1.06768	14.3019	30	0.804051	45.106	AGACAUACAGGAUAUACAUAGGAAAAAAAAAAAAAAAUUCAACAUGAGGAUCACCCAUGUAGAAGGGUAUGUCA
5467841	Ex2 Design 173: Random 2B	Exclusion 2	93	-1	5	0.599042	1.20255	1.00777	-16.1878	-15.7561	-16.9888	143.621	93.2692	1.53985	1.28004	22.4282	5.29988	29.0081	ACAGUUACAGGAUAUACAUAGGAAAAAAAAAAAAAAAUUCAACAUGAGGAUCACCCAUGUAGAAGGGUAACUGA
5467846	Ex2 Design 174: Random 3	Exclusion 2	93	-1	25	0.830209	0.548613	0.683638	-17.8015	-18.2149	-18.5087	12.285	18.5738	0.661415	30	30	0	60	ACAGUUACAGGAUAUACAUGGGUGAAAAAAGUAUAUCCACUACAUGAGGAUCACCCAUGUAGAAGGGUAACUGA
5467849	Ex2 Design 175: Random 3B	Exclusion 2	93	-1	60	0.950684	0.683755	0.867855	-17.8714	-18.0073	-18.142	15.1194	17.3196	0.872969	30	30	0	60	AGAUCAUCAGGAUAUACAUGGGUGAAAAAAGUAUAUCCACUACAUGAGGAUCACCCAUGUAGAAGGGAUGAUCA
5467853	Ex2 Design 176: Random 4	Exclusion 2	93	-1	25	1.8136	0.705559	1.47273	-17.0577	-17.3119	-17.2452	30.3057	39.0764	0.775549	26.6829	30	0	56.6829	AGAUCAUCAGGAUAUACAUAGGUGAAAAAAGUAAAUCCACUACAUGAGGAUCACCCAUGUAGAAGGGAUGAUCA
5467855	Ex2 Design 177: Random 4B	Exclusion 2	93	-1	18	1.31525	0.816728	1.59683	-16.4767	-16.5934	-16.8842	62.1709	69.8671	0.889845	12.2498	30	0	42.2498	AGUAUCACAGGAUAUACAUAGGUGAAAAAAGUAAAUCCACUACAUGAGGAUCACCCAUGUAGAAGGGUGAUACA
5467859	Ex2 Design 178: Random 5	Exclusion 2	93	-1	59	1.58913	0.68487	1.32592	-16.5379	-16.6648	-16.8219	57.8863	65.7177	0.880833	14.1948	30	0	44.1948	AGUAUCACAGGAUAUACAUGAGUGAAAAAAGUAAAUCCACUACAUGAGGAUCACCCAUGUAGAAGGGUGAUACA
5467861	Ex2 Design 179: Random 5B	Exclusion 2	93	-1	22	1.36222	0.794688	1.22455	-16.77	-16.9684	-17.0855	42.727	52.1041	0.820032	20.5762	30	0	50.5762	ACUGAUACAGGAUAUACAUGAGUGAAAAAAGUAAAUCCACUACAUGAGGAUCACCCAUGUAGAAGGGUAUCAGA
5467865	Ex2 Design 180: Random 6	Exclusion 2	93	-1	46	1.2477	1.23303	1.37444	-16.3744	-16.2067	-16.8679	91.5195	77.3893	1.18258	8.72375	30	2.0589	40.7826	ACUGAUACAGGAUAUACGUGAGUGGAAAAAGUGUUUCCACUACAUGAGGAUCACCCAUGUAGAAGGGUAUCAGA
5467867	Ex2 Design 181: Random 6B	Exclusion 2	93	-1	46	0.92539	1.06361	1.12663	-16.8357	-16.3124	-17.1552	82.3416	48.7921	1.6876	22.1287	30	6.42471	58.5534	ACUUAGACAGGAUAUACGUGAGUGGAAAAAGUGUUUCCACUACAUGAGGAUCACCCAUGUAGAAGGGUCUAAGA
5467870	Ex2 Design 182: Random 7	Exclusion 2	93	-1	34	1.06381	1.29368	1.42015	-17.802	-17.742	-18.1092	19.7132	18.5643	1.06189	30	30	0.737199	60.7372	ACUUAGACAGGAUAUACGUGAGUGGAAAAAGUGUAUCCACUACAUGAGGAUCACCCAUGUAGAAGGGUCUAAGA
5467873	Ex2 Design 183: Random 7B	Exclusion 2	93	-1	99	1.28149	1.24148	1.34046	-17.8071	-17.7382	-18.0926	19.7874	18.4701	1.07132	30	30	0.845812	60.8458	ACAUCGACAGGAUAUACGUGAGUGGAAAAAGUGUAUCCACUACAUGAGGAUCACCCAUGUAGAAGGGUCGAUGA
5467876	Ex2 Design 184: Random 8	Exclusion 2	93	-1	51	1.3442	1.24152	1.44281	-17.9351	-18.0137	-18.164	15.0223	16.2509	0.924401	30	30	0	60	ACAUCGACAGGAUAUACGUGAGUGGAAAAAGUAUGUCCACUACAUGAGGAUCACCCAUGUAGAAGGGUCGAUGA
5467878	Ex2 Design 185: Random 8B	Exclusion 2	93	-1	58	1.67991	1.35586	1.39561	-17.8502	-18.039	-18.0967	14.6478	17.6913	0.827964	30	30	0	60	AGUCAGACAGGAUAUACGUGAGUGGAAAAAGUAUGUCCACUACAUGAGGAUCACCCAUGUAGAAGGGUCUGACA
5467881	Ex2 Design 186: Random 9	Exclusion 2	93	-1	86	1.32682	1.07477	1.16465	-17.7871	-17.7437	-18.0793	19.6792	18.8432	1.04436	30	30	0.532918	60.5329	AGUCAGACAGGAUAUACGUGGAUGGAACACUUAUUUCCACUACAUGAGGAUCACCCAUGUAGAAGGGUCUGACA
5467887	Ex2 Design 187: Random 9B	Exclusion 2	93	-1	128	1.21951	1.16291	1.1421	-17.8469	-17.8446	-18.1252	17.7898	17.7503	1.00222	30	30	0.0272667	60.0273	AGAUAGUCAGGAUAUACGUGGAUGGAACACUUAUUUCCACUACAUGAGGAUCACCCAUGUAGAAGGGACUAUCA
5467892	Ex2 Design 188: Random 10	Exclusion 2	93	-1	146	0.924862	0.445623	0.860192	-17.4054	-18.0063	-17.7266	15.134	27.6028	0.548278	30	30	0	60	AGAUAGUCAGGAUAUACAUGGAUGAUACACGUAUUUCCACUACAUGAGGAUCACCCAUGUAGAAGGGACUAUCA
5467894	Ex2 Design 189: Random 10B	Exclusion 2	93	-1	91	1.17275	0.520129	0.915564	-17.0413	-17.8105	-17.5163	18.407	39.7252	0.463359	26.3788	30	0	56.3788	ACAUGUACAGGAUAUACAUGGAUGAUACACGUAUUUCCACUACAUGAGGAUCACCCAUGUAGAAGGGUACAUGA
5467898	Ex2 Design 190: Random 11	Exclusion 2	93	-1	83	0.994793	0.533284	0.777408	-16.8066	-17.7514	-17.5002	19.5278	50.2339	0.388738	21.4529	30	0	51.4529	ACAUGUACAGGAUAUACAUGAGUGAUACACGUAUUUCCACUACAUGAGGAUCACCCAUGUAGAAGGGUACAUGA
5467900	Ex2 Design 191: Random 11B	Exclusion 2	93	-1	126	0.549754	0.283128	0.580738	-16.8113	-17.8965	-17.1241	16.8909	49.9953	0.337849	21.5647	18.7316	0	40.2963	ACAUCUAGAGGAUAUACAUGAGUGAUACACGUAUUUCCACUACAUGAGGAUCACCCAUGUAGAAGGCUAGAUGA
5467906	Ex2 Design 192: Random 12	Exclusion 2	93	-1	4	1.95558	0.829751	1.94989	-17.0247	-17.1475	-17.3577	35.7206	40.3895	0.884403	26.0674	30	0	56.0674	ACAUCUAGAGGAUAUACAUGGAAAAAAAAAAAAAAAAAACUACAUGAGGAUCACCCAUGUAGAAGGCUAGAUGA
5467908	Ex2 Design 193: Random 12B	Exclusion 2	93	-1	1	1.30477	1.4055	1.55374	-17.4739	-17.475	-18.1087	25.7466	25.775	0.9989	30	30	0	60	ACAUGUACAGGAUAUACAUGGAAAAAAAAAAAAAAAAAACUACAUGAGGAUCACCCAUGUAGAAGGGUACAUGA
5467910	Ex2 Design 194: Random 12C	Exclusion 2	93	-1	2	2.47017	1.21767	1.44766	-17.448	-17.111	-17.6789	37.0487	26.4506	1.40068	30	30	4.13684	64.1368	ACAUGUACAGGAUAUACGUGGAAAAAAAAAAAAAAAAAACUACAUGAGGAUCACCCAUGUAGAAGGGUACAUGA
5467915	Ex2 Design 196: Random 12E	Exclusion 2	93	-1	14	1.60695	1.38524	1.28905	-17.5136	-16.5324	-17.578	66.0796	24.7708	2.66764	30	30	12.0462	72.0462	ACAGUUAGAGGAUAUACGUGGAAAAAUAAAAAUAAAAAACUACAUGAGGAUCACCCAUGUAGAAGGCUAACUGA
5467919	Ex2 Design 197: Random 12F	Exclusion 2	93	-1	16	1.78892	1.05242	1.25252	-16.9633	-16.2587	-17.3764	86.8841	42.9484	2.02299	24.8679	30	8.65015	63.5181	ACAGUUACAGGAUAUACAUGGAAAAAUAAAAAUAAAAAACUACAUGAGGAUCACCCAUGUAGAAGGGUAACUGA
5467921	Ex2 Design 198: Random 13	Exclusion 2	93	-1	24	0.660137	0.353047	0.866948	-16.3728	-17.444	-16.6388	26.5567	77.5119	0.342615	8.6663	27.0103	0	35.6766	ACAGUUACAGGAUAUACAUGGGAAAAUAAAAAUAAAAAACUACAUGAGGAUCACCCAUGUAGAAGGGUAACUGA
5467926	Ex2 Design 199: Random 14	Exclusion 2	93	-1	18	1.83257	1.20068	1.55042	-17.1531	-16.0005	-17.6269	112.479	35.5242	3.16627	28.348	30	14.15	72.4981	ACAGUUACAGGAUAUACAAGGGAAAAUAAAAAUAAACUUCAACAUGAGGAUCACCCAUGUAGAAGGGUAACUGA
5467929	Ex2 Design 200: Random 15	Exclusion 2	93	-1	10	1.00581	1.40772	1.6722	-17.3205	-17.2535	-17.7616	32.1294	30.048	1.06927	30	30	0.822283	60.8223	ACAGUUACAGGAUAUACAAGGAAAAAUAAAAAUAAAAUUCAACAUGAGGAUCACCCAUGUAGAAGGGUAACUGA
5467939	Ex2 Design 200 (maybe): Random 16	Exclusion 2	93	-1	47	1.3529	0.550973	1.34384	-17.5953	-17.6481	-17.73	21.6526	22.8282	0.948502	30	30	0	60	ACAGUUACAGGAUAUACAAGGGUAACUUCAAAUAAACCUCUACAUGAGGAUCACCCAUGUAGAAGGGUAACUGA
5467942	Ex2 Design 200 (probably): Random 17	Exclusion 2	93	-1	33	1.28589	1.50142	1.52506	-18.0643	-17.8209	-18.1987	18.2181	14.282	1.27559	30	30	2.98838	62.9884	ACAGUUACAGGAUAUACAAAGGUAACUUCAAAGAAAACUCUACAUGAGGAUCACCCAUGUAGAAGGGUAACUGA
5467947	Ex2 Design 200 (fingers crossed): Random 18	Exclusion 2	93	-1	28	1.64739	1.40478	1.56611	-18.0622	-17.7915	-18.3436	18.7599	14.3113	1.31084	30	30	3.32306	63.3231	ACAGUUACAGGAUAUACAUGAAUAACUUCAAAGAAAACUCUACAUGAGGAUCACCCAUGUAGAAGGGUAACUGA
5468118	Ex 3 May 9	Exclusion 3	93	-1	13	0.868983	1.05096	1.11341	-17.54	-16.7131	-17.8513	55.1535	24.1251	2.28614	30	30	10.1515	70.1515	AAAAGUGGAGGAUAUACAUGAGGAUCACCCAUGUGUAAAAAUAAAAACACAAAAGAAAGUAGAAGGCCACAAAA
5468121	Ex 3 May 10	Exclusion 3	93	-1	14	1.4856	1.1353	1.12078	-17.4729	-15.9169	-17.3153	122.282	25.8003	4.73954	30	30	19.1025	79.1025	AAAAGUGGAGGAUAUACAUGAGGAUCACCCAUGUGUAAAAAUAAAUACACAAAAGAAAGUAGAAGGCCACAAAA
5468128	Ex 3 May 11	Exclusion 3	93	-1	11	1.38835	1.21315	0.746536	-17.366	-16.345	-17.1818	79.7035	28.7111	2.77605	30	30	12.5353	72.5353	AAAUGUUGAGGAUAUACAUGAGGAUCACCCAUGUGUAAAAAUAAAUACACAAAAGAAAGUAGAAGGCAACAAAA
5468135	Ex 3 May 12	Exclusion 3	93	-1	9	1.38009	0.837144	1.09706	-17.6	-16.128	-17.8015	99.0185	22.7205	4.35812	30	30	18.0724	78.0724	AAAUGAUGAGGAUAUACAUGAGGAUCACCCAUGUGUAAAAAUAAAUACACAAAAGAAAGUAGAAGGCAUCAAAA
5468137	Ex 3 May 13	Exclusion 3	93	-1	16	1.12573	1.22674	1.39338	-17.6149	-16.867	-17.7935	47.2872	22.3844	2.1125	30	30	9.18173	69.1817	AAAUGUCUAGGAUAUACAUGAGGAUCACCCAUGUGUAAAAAUAAAUACACAAAAGAAAGUAGAAGGAGACAAAA
5468139	Ex 3 May 14	Exclusion 3	93	-1	7	1.66146	1.54599	2.44855	-17.9611	-16.2436	-17.8899	88.2035	15.8338	5.57057	30	30	21.0859	81.0859	AAAUGACUAGGAUAUACAUGAGGAUCACCCAUGUGUAUAAAUAAAUACACAAAAGAAAGUAGAAGGAGUCAAAA
5468141	Ex 3 May 15	Exclusion 3	93	-1	19	1.18458	0.978326	1.2681	-17.6196	-16.634	-17.4426	59.6973	22.2798	2.67943	30	30	12.1004	72.1004	AAAUGACUAGGAUAUACAUGAGGAUCACCCAUGUGUUAAAAUAAAUACACAAAAGAAAGUAGAAGGAGUCAAAA
5468144	Ex 3 May 16	Exclusion 3	93	-1	7	0.531384	1.12024	1.49969	-17.492	-17.3098	-17.8771	30.37	25.3112	1.19986	30	17.3538	2.23698	49.5908	AAAAUACGAGGAUAUACAUGAGGAUCACCCAUGUCAAAAAAUGACUACACAAAAGAAAGUAGAAGGCGUAAAAA
5468148	Ex 3 May 17	Exclusion 3	93	-1	15	1.02748	1.02366	1.14389	-17.3743	-17.2893	-17.5243	31.0006	28.4726	1.08878	30	30	1.04431	61.0443	AAAAAUCGAGGAUAUACAUGAGGAUCACCCAUGUCAAAAAAUGACUACACAAAAGAAAGUAGAAGGCGAUAAAA
5468150	Ex 3 May 18	Exclusion 3	93	-1	13	0.923004	1.09502	0.931761	-17.341	-17.3137	-17.5806	30.2509	29.4374	1.02764	30	30	0.334687	60.3347	AAAAAUCGAGGAUAUACAUGAGGAUCACCCAUGUCAGAAAAUGACUACACAAAAGAAAGUAGAAGGCGAUAAAA
5468152	Ex 3 May 19	Exclusion 3	93	-1	11	0.944693	1.19999	1.23252	-17.8675	-17.8098	-17.8916	18.4196	17.3877	1.05935	30	30	0.707819	60.7078	AAAAAUCUAGGAUAUACAUGAGGAUCACCCAUGUAAGAAAAUGAUUACACAAAAGAAAGUAGAAGGAGAUAAAA
5468159	Ex 3 May 20	Exclusion 3	93	-1	12	0.951949	1.21769	1.39893	-17.3937	-17.5703	-17.8112	23.4049	27.9251	0.838131	30	30	0	60	AAAAAUCGAGGAUAUACAUGAGGAUCACCCAUGUUAGAAAAUGAUUACACAAAAGAAAGUAGAAGGCGAUAAAA
5468161	Ex 3 May 21	Exclusion 3	93	-1	25	1.50572	0.774749	0.95248	-17.9182	-17.5154	-17.8051	24.7254	16.5273	1.49603	30	30	4.94542	64.9454	AAAAAUCGAGGAUAUACAUGAGGAUCACCCAUGUUGGAAAACGAUUACACAAAAGAAAGUAGAAGGCGAUAAAA
5468163	Ex 3 May 22	Exclusion 3	93	-1	5	1.75565	0.776095	0.847134	-17.3849	-15.6368	-17.0612	161.81	28.174	5.74324	30	30	21.4607	81.4607	AAAAAUCGAGGAUAUACAUGAGGAUCACCCAUGUGGGAACACGAUUACACAAAAGAAAGUAGAAGGCGAUAAAA
5468168	Ex 3 May 23	Exclusion 3	93	-1	16	1.10914	1.1604	0.951934	-17.6361	-16.3871	-17.5606	76.4123	21.9142	3.48689	30	30	15.3342	75.3342	AAAAAUCGAGGAUAUACAUGAGGAUCACCCAUGUGGGACCAAGAAAACACAAAAGAAAGUAGAAGGCGAUAAAA
5468172	Ex 3 May 24	Exclusion 3	93	-1	2	2.66587	0.720053	0.771424	-17.5259	-15.6979	-17.9866	152.229	24.4692	6.22125	30	30	22.4422	82.4422	AAAAAUGGAGGAUAUACAUGAGGAUCACCCAUGUGAGACCAAGAAAAAGAAAAAGAAAGUAGAAGGCCAUAAAA
5468178	Ex 3 May 25	Exclusion 3	93	-1	13	1.37786	0.808621	0.940215	-17.1761	-16.83	-17.2672	49.0707	34.7144	1.41355	28.7276	30	4.24917	62.9768	AAAAAUGGAGGAUAUACAUGAGGAUCACCCAUGUUAGAACAAAAAAAAGGGAAAGAAAGUAGAAGGCCAUAAAA
5468180	Ex 3 May 26	Exclusion 3	93	-1	8	0.457663	0.714469	0.943477	-17.7264	-17.4308	-17.584	26.9085	20.0235	1.34385	30	11.8247	3.62835	45.4531	AAAAAUUGAGGAUAUACAUGAGGAUCACCCAUGUUAGAACAAAAAAAAGGGAAAGAAAGUAGAAGGCAAUAAAA
5468192	Ex 3 May 28	Exclusion 3	93	-1	10	1.29199	1.04674	1.27262	-18.0454	-17.7894	-18.1314	18.8003	14.5541	1.29175	30	30	3.14294	63.1429	AAAAAUUGAGGAUAUACAUGAGGAUCACCCAUGUUAGACCUAAAAAAAGGGAAAGAAAGUAGAAGGCAAUAAAA
5468194	Ex 3 May 29	Exclusion 3	93	-1	12	2.067	0.99726	1.2646	-17.8586	-17.6992	-18.1177	20.5742	17.5431	1.17278	30	30	1.95672	61.9567	AAAAAUGGAGGAUAUACAUGAGGAUCACCCAUGUUAGACCUAAAAAAAGGGAAAGAAAGUAGAAGGCCAUAAAA
5468197	Ex 3 May 30	Exclusion 3	93	-1	5	1.55202	1.34172	1.52042	-18.1803	-18.3101	-18.4659	11.1691	12.7178	0.878223	30	30	0	60	AAAAAUGCAGGAUAUACAUGAGGAUCACCCAUGUUAGACCUGAAAAAAGGGAAAGAAAGUAGAAGGGCAUAAAA
5468206	Ex 3 May 31	Exclusion 3	93	-1	10	1.10993	1.40117	1.13687	-18.1735	-18.2782	-18.2387	11.5308	12.8039	0.900564	30	30	0	60	AAAGAUGCAGGAUAUACAUGAGGAUCACCCAUGUUAGACCUGAAAAAGGGAAAAGAAAGUAGAAGGGCAUAAUA
5468209	Ex 3 May 32	Exclusion 3	93	-1	9	1.4756	1.25894	1.32592	-18.1248	-17.8896	-18.0022	17.007	13.4429	1.26512	30	30	2.88721	62.8872	AAAGAUGCAGGAUAUACAUGAGGAUCACCCAUGUUAGACCUGAAAAGGGAAAAAGAAAGUAGAAGGGCAUAAAA
5468211	Ex 3 May 33	Exclusion 3	93	-1	4	6.93674	1.06542	1.31455	-17.8194	-15.947	-17.2474	118.664	18.2447	6.50404	30	30	22.988	82.988	AAAGAUGCAGGAUAUACAUGAGGAUCACCCAUGUUAGACCAGAAAUGGGAAAAAGAAAGUAGAAGGGCAUAAAA
5468213	Ex 3 May 34	Exclusion 3	93	-1	11	0.895158	0.898349	0.873869	-16.957	-15.4108	-16.9688	202.844	43.2201	4.69327	24.7406	30	18.982	73.7226	AAAGAUGCAGGAUAUACAUGAGGAUCACCCAUGUUAGACCAAAAAUGGGAAAAAGAAAGUAGAAGGGCAUAAAA
5468266	Ex 3 May 35	Exclusion 3	93	-1	11	1.24775	1.24079	0.911111	-17.4644	-16.7254	-17.1807	54.484	26.0205	2.09389	30	30	9.07306	69.0731	AAAGAUACAGGAUAUACAUGAGGAUCACCCAUGUUAGACCAAAAAUGGGAAAAAGAAAGUAGAAGGGUAUAAAA
5468271	Ex 3 May 36	Exclusion 3	93	-1	6	1.6548	1.15995	1.10044	-17.0357	-16.2045	-17.0164	91.7208	39.9493	2.29593	26.2737	30	10.204	66.4777	AAAGAUACAGGAUAUACAUGAGGAUCACCCAUGUGAGACCAAAAAUGGGAAAAAGAAAGUAGAAGGGUAUAAAA
5468277	Ex 3 May 37	Exclusion 3	93	-1	2	1.51089	0.497858	0.661097	-17.0639	-17.1468	-17.7399	35.7462	38.8351	0.920462	26.796	30	0	56.796	AAAGAUACAGGAUAUACAUGAGGAUCACCCAUGUGGAACCAAAAAUGGGAAAAAGAAAGUAGAAGGGUAUAAAA
5468280	Ex 3 May 38	Exclusion 3	93	-1	9	1.4036	0.872036	0.907786	-17.3029	-16.2544	-16.7123	87.2617	30.5808	2.85348	30	30	12.873	72.873	AAAGAUACAGGAUAUACAUGAGGAUCACCCAUGUGGAAUCAAAAAUGGGAAAAAGAAAGUAGAAGGGUAUAAAA
5468287	Ex 3 May 39	Exclusion 3	93	-1	12	1.30221	0.993696	0.979838	-17.1974	-16.5719	-17.364	63.5208	33.9829	1.8692	29.0705	30	7.67943	66.7499	AAAGAUACAGGAUAUACAUGAGGAUCACCCAUGUGGAAUCUAAAAUGGGAAAAAGAAAGUAGAAGGGUAUAAAA
5468295	Ex 3 May 40	Exclusion 3	93	-1	6	1.16129	1.11469	1.11148	-17.1207	-16.3035	-17.1136	83.0782	36.6937	2.2641	27.7999	30	10.0326	67.8324	AAAGAUGGAGGAUAUACAUGAGGAUCACCCAUGUGGAAUCUAAAAUGGGAAAAAGAAAGUAGAAGGCCAUAAAA
5468302	Ex 3 May 41	Exclusion 3	93	-1	14	1.19881	0.634694	0.967598	-16.905	-16.1726	-16.9241	94.6957	45.5246	2.0801	23.6604	30	8.99197	62.6523	AAAGAUGGAGGAUAUACAUGAGGAUCACCCAUGUGGAAAAUAAAUUGGGAAAAAGAAAGUAGAAGGCCAAAAAA
5468307	Ex 3 May 42	Exclusion 3	93	-1	6	1.37699	1.78569	1.13087	-16.8501	-15.6813	-17.1387	154.766	48.0952	3.21792	22.4554	30	14.3487	66.804	AAAGAUGGAGGAUAUACAUGAGGAUCACCCAUGUGGAAAAAAAAUUGGGAAAAAGAAAGUAGAAGGCCAAAAAA
5468309	Ex 3 May 43	Exclusion 3	93	-1	10	1.36786	1.21701	1.03788	-17.0686	-16.4336	-17.1856	72.9388	38.6562	1.88686	26.8799	30	7.7949	64.6748	AAAGAUGGAGGAUAUACAUGAGGAUCACCCAUGUAGAAAAAAAAUUGGGAAAAAGAAAGUAGAAGGCCAAAAAA
5468316	Ex 3 May 44	Exclusion 3	93	-1	2	4.6317	0.585156	0.532295	-16.3028	-16.8866	-17.2944	46.3689	83.1321	0.557774	6.03184	30	0	36.0318	AAAGAUGGAGGAUAUACAUGAGGAUCACCCAUGUAAAAAAAAAAGAGGGAAAAAGAAAGUAGAAGGCCACAAAA
5468326	Ex 3 May 46	Exclusion 3	93	-1	2	268.104	1.03653	0.899401	-16.3335	-15.0736	-17.4457	284.183	80.6216	3.5249	7.20862	30	15.4673	52.676	AAAGAUUGAGGAUAUACAUGAGGAUCACCCAUGUAAAAAAAAAAAAGGGUGGAAGAAAGUAGAAGGCAACAAAA
5468328	Ex 3 May 47	Exclusion 3	93	-1	4	-0.86048	1.37162	1.3199	-16.514	-16.4043	-17.0238	75.1078	67.3039	1.11595	13.4513	0	1.34688	14.7982	AAAAAGUGAGGAUAUACAUGAGGAUCACCCAUGUAAAAAAAAAAAAGGGUGGAAGAAAGUAGAAGGCACCAAAA
5468330	Ex 3 May 48	Exclusion 3	93	-1	7	1.23115	0.687885	0.9511	-16.8489	-15.7695	-16.5545	141.703	48.153	2.94276	22.4283	30	13.2513	65.6796	AAAAAGUGAGGAUAUACAUGAGGAUCACCCAUGUAAUAAAAAAAAAGGGUGGAAGAAAGUAGAAGGCACCAAAA
5468332	Ex 3 May 49	Exclusion 3	93	-1	6	1.76724	0.572039	0.940782	-16.0366	-16.3726	-16.0519	77.5305	108.486	0.714656	0	30	0	30	AAAAAGUGAGGAUAUACAUGAGGAUCACCCAUGUGAUAAAAAAAAAGGGUGGAAGAAAGUAGAAGGCACCAAAA
5468334	Ex 3 May 50	Exclusion 3	93	-1	1	1.14862	0.854128	1.24974	-17.2044	-17.594	-17.4848	22.8568	33.7473	0.677292	29.181	30	0	59.181	AAAAAGUGAGGAUAUACAUGAGGAUCACCCAUGUGUUAAAAAAAAAGGGUGGAAGAAAGUAGAAGGCACCAAAA
5468349	65% + different segment	Exclusion 4	93	-1	7	1.28463	1.01522	0.944625	-17.0395	-17.2577	-18.0171	31.9949	39.7948	0.803997	26.3462	30	0	56.3462	AAAGUGUGAGGAUAUGUCAAAGGUCACGAAAGUGACAAAGGACAGAAGGUACAUGAGGAUCACCCAUGUAAAAA
5468377	Modifying Chris (69%)	Exclusion 4	93	-1	86	0.941187	0.832914	1.02264	-16.9386	-16.7526	-17.5004	53.0221	44.0202	1.2045	24.3655	30	2.28428	56.6498	AAGAAGUGAGGAUAUGCUGCUCGUCACUUGCGUGAUGAGUAGCAGAAGGCACAUGAGGAUCACCCAUGUAAAGA
5468379	Modifying Chris (69%) 2	Exclusion 4	93	-1	56	0.962215	0.822452	1.01916	-17.3092	-16.9549	-17.9026	43.3103	30.389	1.4252	30	30	4.34991	64.3499	AAGAUGUAAGGAUAUGCUGCUCGUCACUUGCGUGAUGAGUAGCAGAAGGUACAUGAGGAUCACCCAUGUAAAGA
5468381	Modifying Chris (69%) 3	Exclusion 4	93	-1	117	0.923072	0.792489	1.05437	-17.2435	-17.0801	-17.7339	38.2107	32.4511	1.17749	29.7885	30	2.00585	61.7944	AAGGUGUAAGGAUAUGCUGCUCGUCACUUGCGUGAUGAGUAGCAGAAGGUACAUGAGGAUCACCCAUGUAAAGA
5468383	Modifying Chris (69%) 4	Exclusion 4	93	-1	54	1.00905	0.847095	0.963595	-17.2475	-17.0191	-17.8996	40.6171	32.3233	1.25659	29.8485	30	2.80409	62.6526	AAAGUGUAAGGAUAUGCUGCUCGUCACUUGCGUGAUGAGUAGCAGAAGGUACAUGAGGAUCACCCAUGUAAAGA
5468385	Modifying Chris (69%) 5	Exclusion 4	93	-1	143	0.921865	0.962649	1.10857	-17.205	-16.6965	-17.8035	56.0817	33.7245	1.66294	29.1916	30	6.24396	65.4356	ACAUUGUUAGGAUAUGCUGCUCGUCACUUGCGUGAUGAGUAGCAGAAGGAACAUGAGGAUCACCCAUGUAAAGA
5468387	Modifying Chris (69%) 6	Exclusion 4	93	-1	60	0.953091	1.04235	1.07915	-17.3265	-17.3382	-17.9097	29.5207	29.8684	0.988357	30	30	0	60	ACAUAGUUAGGAUAUGCUGCUCGUCACUUGCGUGAUGAGUAGCAGAAGGAACAUGAGGAUCACCCAUGUAAAGA
5468389	Modifying Chris (69%) 7	Exclusion 4	93	-1	76	1.09789	1.02233	1.13787	-17.3181	-17.7113	-17.9267	20.3264	30.1191	0.674866	30	30	0	60	ACAUAGUAAGGAUAUGCUGCUCGUCACUUGCGUGAUGAGUAGCAGAAGGUACAUGAGGAUCACCCAUGUAAAGA
5468394	Modifying Chris (69%) 8	Exclusion 4	93	-1	71	1.00158	0.97693	1.11053	-16.9783	-16.5684	-17.4695	63.745	42.3077	1.5067	25.1683	30	5.03266	60.201	ACAUAGUGAGGAUAUGCUGCUCGUCACUUGCGUGAUGAGUAGCAGAAGGCACAUGAGGAUCACCCAUGUAAAGA
5468407	Modifying Chris (69%) + G segment	Exclusion 4	93	-1	108	1.06411	0.981924	1.23178	-17.3321	-17.4328	-17.8905	26.8554	29.702	0.90416	30	30	0	60	GGGAAGUAAGGAUAUGCUGCUCGUCACUUGCGUGAUGAGUAGCAGAAGGUACAUGAGGAUCACCCAUGUAAAGA
5468416	Modifying Chris (69%) + G segment 2	Exclusion 4	93	-1	128	0.934812	0.914021	1.07674	-17.1892	-17.0995	-17.8494	37.4778	34.2645	1.09378	28.9385	30	1.10052	60.039	GGGAAGUUAGGAUAUGCUGCUCGUCACUUGCGUGAUGAGUAGCAGAAGGAACAUGAGGAUCACCCAUGUAAAGA
5468418	Modifying Chris (69%) + G segment 3	Exclusion 4	93	-1	136	0.950284	1.04488	1.11631	-17.3401	-17.695	-17.8228	20.6614	29.4639	0.701242	30	30	0	60	GGGAAGUGAGGAUAUGCUGCUCGUCACUUGCGUGAUGAGUAGCAGAAGGUACAUGAGGAUCACCCAUGUAAAGA
5468420	Modifying Chris (69%) + G segment 4	Exclusion 4	93	-1	127	0.825892	0.93618	1.05337	-16.9954	-17.4587	-17.6236	26.1699	41.589	0.629251	25.5052	30	0	55.5052	GGGAAGUUAGGAUAUGCUGCUCGUCACUUGCGUGAUGAGUAGCAGAAGGGACAUGAGGAUCACCCAUGUAAAGA
5468425	Modifying Chris (69%) + G segment 5	Exclusion 4	93	-1	144	0.619776	0.727854	0.853414	-16.9592	-17.4009	-17.5417	27.7246	43.1238	0.642909	24.7857	23.9832	0	48.769	AGGAGGUUAGGAUAUGCUGCUCGUCACUUGCGUGAUGAGUAGCAGAAGGGACAUGAGGAUCACCCAUGUAAAGA
5468427	Modifying Chris (69%) + G segment 6	Exclusion 4	93	-1	88	0.845199	0.87895	0.911136	-17.3309	-17.1654	-17.8292	35.0866	29.7375	1.17988	30	30	2.03078	62.0308	AGGAGGUUAGGAUAUGCUGCUCGUCACUUGCGUGAUGAGUAGCAGAAGGAACAUGAGGAUCACCCAUGUAAAGA
5468432	Modifying Chris (69%) + G segment 7	Exclusion 4	93	-1	133	0.826593	0.746222	0.941004	-15.9652	-16.0666	-16.2259	105.282	116.519	0.90356	0	30	0	30	AGGAGGUGAGGAUAUGCUGCUCGUCACUUGCGUGAUGAGUAGCAGAAGGCACAUGAGGAUCACCCAUGUAAAGA
5468435	Modifying Chris (69%) + G segment 8	Exclusion 4	93	-1	141	0.754041	0.783331	1.0079	-16.7025	-16.1619	-16.8724	95.7167	55.7413	1.71716	18.8713	30	6.63789	55.5092	AGGAGGUCAGGAUAUGCUGCUCGUCACUUGCGUGAUGAGUAGCAGAAGGGACAUGAGGAUCACCCAUGUAAAGA
5468439	Modifying Chris (69%) + G segment 9	Exclusion 4	93	-1	89	0.695775	0.818832	0.957754	-16.7885	-16.5467	-17.5325	65.1434	51.1507	1.27356	21.0231	29.6831	2.96879	53.675	AGGAAGUCAGGAUAUGCUGCUCGUCACUUGCGUGAUGAGUAGCAGAAGGGACAUGAGGAUCACCCAUGUAAAGA
5468441	Modifying Chris (69%) + G segment 10	Exclusion 4	93	-1	130	0.83517	0.834814	0.990369	-17.0298	-16.7148	-17.4915	55.0618	40.183	1.37028	26.1642	30	3.86745	60.0317	AGGAAGUGAGGAUAUGCUGCUCGUCACUUGCGUGAUGAGUAGCAGAAGGCACAUGAGGAUCACCCAUGUAAAGA
5468444	Modifying Chris (69%) + G segment 11	Exclusion 4	93	-1	55	1.04611	1.01527	1.06577	-17.2951	-17.4194	-17.7737	27.2172	30.8202	0.883097	30	30	0	60	AGGAAGUUAGGAUAUGCUGCUCGUCACUUGCGUGAUGAGUAGCAGAAGGAACAUGAGGAUCACCCAUGUAAAGA
5468446	Modifying Chris (69%) + G segment 12	Exclusion 4	93	-1	110	1.00599	1.04256	1.14719	-17.5573	-17.6959	-17.9723	20.6424	23.7106	0.8706	30	30	0	60	AGGAAGUAAGGAUAUGCUGCUCGUCACUUGCGUGAUGAGUAGCAGAAGGUACAUGAGGAUCACCCAUGUAAAGA
5468449	Modifying Chris (69%) + G segment 13	Exclusion 4	93	-1	79	0.803308	0.920792	0.985368	-17.1185	-17.6352	-17.653	21.9338	36.7746	0.596439	27.7619	30	0	57.7619	AGGAAGUUAGGAUAUGCUGCUCGUCACUUGCGUGAUGAGUAGCAGAAGGGACAUGAGGAUCACCCAUGUAAAGA
5468451	Modifying Chris (69%) + G segment 14	Exclusion 4	93	-1	101	0.958366	0.919446	1.04381	-17.1721	-17.3633	-17.846	28.7884	34.853	0.825994	28.6626	30	0	58.6626	AGGGAGUUAGGAUAUGCUGCUCGUCACUUGCGUGAUGAGUAGCAGAAGGAACAUGAGGAUCACCCAUGUAAAGA
5468453	Modifying Chris (69%) + G segment 15	Exclusion 4	93	-1	64	0.877314	0.834005	1.05389	-17.3234	-17.594	-17.9715	22.8563	29.9592	0.762916	30	30	0	60	AGGGAGUAAGGAUAUGCUGCUCGUCACUUGCGUGAUGAGUAGCAGAAGGUACAUGAGGAUCACCCAUGUAAAGA
5468455	Modifying Chris (69%) + G segment 16	Exclusion 4	93	-1	182	0.970437	0.973092	1.03723	-17.1834	-17.6239	-17.7579	22.1849	34.4618	0.643754	28.846	30	0	58.846	AGGGAGUGAGGAUAUGCUGCUCGUCACUUGCGUGAUGAGUAGCAGAAGGUACAUGAGGAUCACCCAUGUAAAGA
5468457	Modifying Chris (69%) + G segment 17	Exclusion 4	93	-1	99	0.772888	0.912552	1.02337	-16.9832	-17.5175	-17.6867	24.6738	42.1021	0.586047	25.2646	30	0	55.2646	AGGGAGUUAGGAUAUGCUGCUCGUCACUUGCGUGAUGAGUAGCAGAAGGGACAUGAGGAUCACCCAUGUAAAGA
5468459	Modifying Chris (69%) + G segment 18	Exclusion 4	93	-1	138	0.791255	0.854404	0.946982	-16.9185	-16.7247	-17.4443	54.5209	44.915	1.21387	23.9461	30	2.37945	56.3255	AAGGAGUGAGGAUAUGCUGCUCGUCACUUGCGUGAUGAGUAGCAGAAGGCACAUGAGGAUCACCCAUGUAAAGA
5468461	Modifying Chris (69%) + G segment 19	Exclusion 4	93	-1	104	0.924757	0.856352	0.944076	-16.7867	-16.6064	-17.4751	61.3651	51.2445	1.1975	20.9791	30	2.21273	53.1919	AAGGAGUCAGGAUAUGCUGCUCGUCACUUGCGUGAUGAGUAGCAGAAGGGACAUGAGGAUCACCCAUGUAAAGA
5468464	Modifying Chris (69%) + G segment 20	Exclusion 4	93	-1	83	0.954462	0.899487	1.10888	-17.4114	-17.724	-17.9597	20.0699	27.4376	0.731472	30	30	0	60	AAGGAGUAAGGAUAUGCUGCUCGUCACUUGCGUGAUGAGUAGCAGAAGGUACAUGAGGAUCACCCAUGUAAAGA
5468466	Modifying Chris (69%) + G segment 21	Exclusion 4	93	-1	91	0.89824	0.957747	0.972987	-17.3146	-17.5363	-17.828	24.216	30.2255	0.801179	30	30	0	60	AAGGAGUUAGGAUAUGCUGCUCGUCACUUGCGUGAUGAGUAGCAGAAGGAACAUGAGGAUCACCCAUGUAAAGA
5468469	Modifying Chris (69%) + G segment 22	Exclusion 4	93	-1	105	0.773703	0.929327	1.0338	-16.9877	-17.638	-17.6286	21.8735	41.9124	0.521886	25.3536	30	0	55.3536	AAGGAGUUAGGAUAUGCUGCUCGUCACUUGCGUGAUGAGUAGCAGAAGGGACAUGAGGAUCACCCAUGUAAAGA
5468753	EX3 201: Super Stable 1	Exclusion 3	93	-1	167	1.15595	0.979262	0.988224	-18.1209	-18.2736	-18.3644	11.5844	13.4952	0.858409	30	30	0	60	AGUCAUACAGGAUAUACAUGAGGAUCACCCAUGUAUAUCCUACAUGGGUGAUCCUCAUGUAGAAGGGUAUGACA
5468755	EX3 202: Super Stable 2	Exclusion 3	93	-1	77	0.702262	0.618489	0.678459	-18.3885	-18.3678	-18.3915	10.5429	10.3266	1.02094	30	30	0.254479	60.2545	AGUCAUACAGGAUAUACAUGAGGAUCACCCAUGUAUAUCCAAAAUGGGUGAUCCUCAUGUAGAAGGGUAUGACA
5468759	EX3 202: Super Stable 2	Exclusion 3	93	-1	46	0.374513	0.370079	0.261399	-18.1024	-17.4324	-18.2476	26.8659	13.747	1.95431	30	5.58845	8.22609	43.8145	AGUCAUACAGGAUAUACAUGAGGAUCACCCAUGUAUAUCCAAAAAAGGUGAUCCUCAUGUAGAAGGGUAUGACA
5468761	EX3 203: Super Stable 3	Exclusion 3	93	-1	41	0.254804	0.129553	0.257081	-18.2373	-18.5355	-17.9622	8.91562	12.0128	0.742174	30	0	0	30	AGUCAUACAGGAUAUACAUGAGGAUCACCCAUGUAUAUCCAAAAAAAGUGAUCCUCAUGUAGAAGGGUAUGACA
5468763	EX3 204: Super Stable 4	Exclusion 3	93	-1	68	0.608005	0.292545	0.505595	-17.9542	-18.3722	-17.9396	10.4968	15.9443	0.658342	30	23.1004	0	53.1004	AGUCAUACAGGAUAUACAUGAGGAUCACCCAUGUAUAUCCAAAAAAAAUGAUCCUCAUGUAGAAGGGUAUGACA
5468767	EX3 205: Super Stable 5	Exclusion 3	93	-1	30	0.913802	0.614695	0.857205	-17.8825	-17.7958	-17.9085	18.6802	17.1293	1.09054	30	30	1.0641	61.0641	AGUCAUACAGGAUAUACAUGAGGAUCACCCAUGUAUAUCCAAAAAAAAAAAUCCUCAUGUAGAAGGGUAUGACA
5468769	EX3 206: Super Stable 6	Exclusion 3	93	-1	14	1.20374	1.09585	1.01257	-18.2384	-18.2015	-18.1951	12.4504	11.9999	1.03754	30	30	0.452479	60.4525	AGUCAUACAGGAUAUACAUGAGGAUCACCCAUGUAUAUCCAAAAAAAAAAAAACUCAUGUAGAAGGGUAUGACA
5468773	EX3 207: Super Stable 7	Exclusion 3	93	-1	6	0.955571	1.12283	1.69761	-18.3396	-18.7206	-18.1576	7.40871	10.8442	0.683193	30	30	0	60	AGUCAUACAGGAUAUACAUGAGGAUCACCCAUGUAUAUCCAAAAAAAAAAAAAAACAUGUAGAAGGGUAUGACA
5468807	EX3 208: Super Stable 8	Exclusion 3	93	-1	93	0.577278	0.4746	0.581675	-18.3089	-18.4769	-18.5428	9.45317	11.1824	0.845363	30	20.7958	0	50.7958	AGUCAUACAGGAUAUACAUGAGGAUCACCCAUGUUUAUCCUACAUGGGUGAUCCUCAUGUAGAAGGGUAUGACA
5468809	EX3 209: Super Stable 9	Exclusion 3	93	-1	31	0.276072	0.212088	0.185052	-17.5578	-18.0515	-18.0302	14.4661	23.6994	0.610398	30	0	0	30	AGUCAUACAGGAUAUACAUGAGGAUCACCCAUGUUUAUCCUAAAAGGGUGAUCCUCAUGUAGAAGGGUAUGACA
5468813	EX3 210: Super Stable 10	Exclusion 3	93	-1	27	0.388198	0.180444	0.196599	-18.205	-17.9133	-18.2047	16.6088	12.407	1.33866	30	6.61486	3.58085	40.1957	AGUCAUACAGGAUAUACAUGAGGAUCACCCAUGUUUAUCCUAAAAAGGUGAUCCUCAUGUAGAAGGGUAUGACA
5468816	EX3 211: Super Stable 11	Exclusion 3	93	-1	63	0.322758	0.279839	0.290231	-17.9991	-17.7831	-17.7867	18.9182	15.2434	1.24108	30	1.70688	2.65159	34.3585	AGUCAUACAGGAUAUACAUGAGGAUCACCCAUGUUUAUCCUAAAAAAGUGAUCCUCAUGUAGAAGGGUAUGACA
5468818	EX3 212: Super Stable 12	Exclusion 3	93	-1	59	0.343222	0.2647	0.332137	-18.1733	-18.1929	-18.1844	12.5586	12.8068	0.980622	30	3.24163	0	33.2416	AGUCAUACAGGAUAUACAUGAGGAUCACCCAUGUUUAUCCUAAAAUAAAGAUCCUCAUGUAGAAGGGUAUGACA
5468821	EX3 213: Super Stable 13	Exclusion 3	93	-1	63	1.02214	0.522257	0.988712	-17.7555	-18.1196	-17.7377	13.5133	19.4484	0.694829	30	30	0	60	AGUCAUACAGGAUAUACAUGAGGAUCACCCAUGUUUAUCCUAAAAUAAAAAACCUCAUGUAGAAGGGUAUGACA
5468825	EX3 214: Super Stable 14	Exclusion 3	93	-1	35	1.63861	1.05774	1.12241	-18.1587	-17.2792	-18.0877	31.3145	12.995	2.40974	30	30	10.7979	70.7979	AGUCAUACAGGAUAUACAUGAGGAUCACCCAUGUUUAUCCUAAAAUAAAAAAACUCAUGUAGAAGGGUAUGACA
5468828	EX3 215: Super Stable 15	Exclusion 3	93	-1	30	1.14142	0.972618	1.05931	-18.007	-18.0783	-18.0504	14.0834	15.1236	0.931219	30	30	0	60	AGUCAUACAGGAUAUACAUGAGGAUCACCCAUGUUUAUCCUAAAAUAAAAAAAAACAUGUAGAAGGGUAUGACA
5468835	EX3 216: Super Stable 16	Exclusion 3	93	-1	37	1.45725	1.47844	1.28982	-18.168	-18.1034	-18.2273	13.7338	12.8747	1.06673	30	30	0.793073	60.7931	AGUCAUACAGGAUAUACAUGAGGAUCACCCAUGUUUAUCCUAAAAAAAUAAAAAACAUGUAGAAGGGUAUGACA
5468837	Modifying Chris (69%) Late G segment	Exclusion 4	93	-1	121	0.838089	0.599092	1.01316	-15.9869	-15.2405	-16.1159	240.522	114.015	2.10956	0	30	9.16462	39.1646	AAGAAGUCAGGAUAUGCUGCUCGUCACUUGCGUGAUGAGUAGCAGAAGGGACAUGAGGAUCACCCAUGUGGAGA
5468839	Modifying Chris (69%) Late G segment 2	Exclusion 4	93	-1	38	0.75429	0.739247	0.808513	-15.9088	-15.216	-17.2042	246.472	123.275	1.99937	0	30	8.50594	38.5059	AAGAAGUCAGGAUAUGCUGCUCGUCACUUGCGUGAUGAGUAGCAGAAGGGACAUGAGGAUCACCCAUGUGGAAA
5468849	EX3 217: Super Stable 17	Exclusion 3	93	-1	73	0.361286	0.318493	0.410995	-18.2627	-18.3827	-18.4837	10.3867	11.7116	0.886871	30	4.59645	0	34.5964	AGUCAUACAGGAUAUACAUGAGGAUCACCCAUGUAAAUCCUACAUGGGUGAUCCUCAUGUAGAAGGGUAUGACA
5468852	EX3 218: Super Stable 18	Exclusion 3	93	-1	75	0.255389	0.240657	0.31116	-17.6938	-17.8828	-17.7265	17.1234	20.6857	0.827787	30	0	0	30	AGUCAUACAGGAUAUACAUGAGGAUCACCCAUGUAAAUCCUAAAUGGGUGAUCCUCAUGUAGAAGGGUAUGACA
5468854	EX3 219: Super Stable 19	Exclusion 3	93	-1	24	0.401468	0.197713	0.313134	-17.6405	-17.8479	-18.5044	17.7326	21.8196	0.812691	30	7.61007	0	37.6101	AGUCAUACAGGAUAUACAUGAGGAUCACCCAUGUAAAUCCUAAAAAGGUGAUCCUCAUGUAGAAGGGUAUGACA
5468856	EX3 220: Super Stable 20	Exclusion 3	93	-1	26	0.328284	0.23154	0.219203	-17.7712	-17.7425	-18.1954	19.7025	19.1446	1.02914	30	2.12129	0.35266	32.474	AGUCAUACAGGAUAUACAUGAGGAUCACCCAUGUAAAUCCUAAAAAAGUGAUCCUCAUGUAGAAGGGUAUGACA
5468861	EX3 221: Super Stable 21	Exclusion 3	93	-1	44	0.369604	0.233613	0.19929	-17.9033	-18.0591	-18	14.3564	16.777	0.855719	30	5.22029	0	35.2203	AGUCAUACAGGAUAUACAUGAGGAUCACCCAUGUAAAUCCUAAAAAAAUGAUCCUCAUGUAGAAGGGUAUGACA
5468863	EX3 222: Super Stable 22	Exclusion 3	93	-1	58	0.494713	0.28774	0.260585	-18.1112	-18.4994	-17.7947	9.24277	13.627	0.678269	30	14.6035	0	44.6035	AGUCAUACAGGAUAUACAUGAGGAUCACCCAUGUAAAUCCUAAAAAGAAAAUCCUCAUGUAGAAGGGUAUGACA
5468865	EX3 223: Super Stable 23	Exclusion 3	93	-1	47	1.55719	1.02818	1.17807	-17.9464	-17.0556	-17.8203	39.1611	16.0682	2.43718	30	30	10.937	70.937	AGUCAUACAGGAUAUACAUGAGGAUCACCCAUGUAAAUCCUAAAAAGAAAAAACUCAUGUAGAAGGGUAUGACA
5468867	EX3 224: Super Stable 24	Exclusion 3	93	-1	35	1.56903	1.63849	2.18853	-18.1557	-17.8812	-18.1753	17.1511	13.034	1.31587	30	30	3.37007	63.3701	AGUCAUACAGGAUAUACAUGAGGAUCACCCAUGUAAAUCCUAAAAAGAAAAAAAUCAUGUAGAAGGGUAUGACA
5468880	EX3 225: Super Stable 25	Exclusion 3	93	-1	57	1.44885	1.44639	1.34522	-18.0617	-17.9303	-18.1919	16.33	14.3182	1.1405	30	30	1.61408	61.6141	AGUCAUACAGGAUAUACAUGAGGAUCACCCAUGUAAAUCCUAAAAAGAAAAACCUCUUGUAGAAGGGUAUGACA
5468887	Modifying Chris (69%) Late G segment, early G segment 4	Exclusion 4	93	-1	75	1.14092	0.927279	1.10107	-17.2787	-16.9605	-17.8796	43.0686	31.3296	1.37469	30	30	3.90696	63.907	AAGAAGUGAGGAUAUGCUGCUCGUCACUUGCGUGAUGAGUAGCAGAAGGCACAUGAGGAUCACCCAUGUGGAAA
5468891	Modifying Chris (69%) Late G segment, early G segment 5	Exclusion 4	93	-1	87	0.962758	0.938167	1.16365	-17.4652	-16.9551	-17.9527	43.3019	25.9984	1.66556	30	30	6.26331	66.2633	AAGAAGUGAGGAUAUGCUGCUCGUCACUUGCGUGAUGAGUAGCAGAAGGCACAUGAGGAUCACCCAUGUGAAAA
5468893	Modifying Chris (69%) Late G segment, early G segment 3	Exclusion 4	93	-1	45	1.06537	0.78023	1.17307	-16.2331	-16.0182	-17.5096	110.502	89.1335	1.23973	3.21869	30	2.63831	35.857	AAGAAGUGAGGAUAUGCUGCUCGUCACUUGCGUGAUGAGUAGCAGAAGGCACAUGAGGAUCACCCAUGUGGGAA
5468899	EX3 226: Super Stable 26	Exclusion 3	93	-1	78	0.539082	0.320812	0.310257	-18.1739	-18.4167	-18.4451	10.04	12.7991	0.784425	30	17.9312	0	47.9312	ACCAAUGCAGGAUAUACAUGAGGAUCACCCAUGUAUAACCUACAUAGGUGAUCCUCAUGUAGAAGGGCAUUGGA
5468901	EX3 227: Super Stable 27	Exclusion 3	93	-1	68	0.603345	0.31933	0.349248	-18.0404	-18.0059	-17.9636	15.1408	14.627	1.03512	30	22.7509	0.423829	53.1747	ACCAAUGCAGGAUAUACAUGAGGAUCACCCAUGUAUAACCUACAUAGGUGAUCAUCAUGUAGAAGGGCAUUGGA
5468905	EX3 228: Super Stable 28	Exclusion 3	93	-1	53	0.891468	0.786077	0.929232	-18.195	-18.4141	-18.3417	10.0657	12.5322	0.803187	30	30	0	60	ACCAAUGCAGGAUAUACAUGAGGAUCACCCAUGUAUAACCUACAUAGAUGAUCAUCAUGUAGAAGGGCAUUGGA
5468909	EX3 229: Super Stable 29	Exclusion 3	93	-1	93	1.23383	1.01828	0.985753	-18.1476	-18.2326	-18.2861	12.0698	13.1397	0.918573	30	30	0	60	ACCAAUGCAGGAUAUACAUGAGGAUCACCCAUGUAUAACCUACAUAGAUGAUCAUCAUGUAGAAGGGCAAUGGA
5468911	EX3 230: Super Stable 30	Exclusion 3	93	-1	78	1.02457	0.662826	0.91669	-18.2654	-18.5916	-18.3468	8.42908	11.6801	0.72166	30	30	0	60	ACCAAUGCAGGAUAUACAUGAGGAUCACCCAUGUAUAACCUACAUAGAUGAUUAUCAUGUAGAAGGGCAUUGGA
5468913	EX3 231: Super Stable 31	Exclusion 3	93	-1	138	1.42948	0.966961	1.21846	-18.1421	-18.1627	-18.2128	12.9431	13.2131	0.979562	30	30	0	60	ACCAAUGCAGGAUAUACAUGAGGAUCACCCAUGUAUAACCUACAUAGAUGAUUAUUAUGUAGAAGGGUAUUGGA
5468915	EX3 232: Super Stable 32	Exclusion 3	93	-1	33	1.50946	0.879478	1.21992	-17.9508	-17.7135	-18.1041	20.283	15.998	1.26784	30	30	2.91355	62.9136	ACCAAUGCAGGAUAUACAUGAGGAUCACCCAUGUAUAACCUACAUAGAUGAUAAAAAUGUAGAAGGGCAUUGGA
5468948	EX3 233: Super Stable 33	Exclusion 3	93	-1	25	0.992498	0.359156	0.780393	-17.2821	-17.8955	-17.1961	16.908	31.2248	0.541494	30	30	0	60	ACCAAUGGAGGAUAUACAUGAGGAUCACCCAUGUAUAACCUACAUAGGUGAAAAAAAUGUAGAAGGCCAUUGGA
5468950	EX3 234: Super Stable 34	Exclusion 3	93	-1	70	0.567533	0.265115	0.349236	-18.0407	-18.1253	-18.1901	13.4358	14.6226	0.918839	30	20.065	0	50.065	ACCAAUGGAGGAUAUACAUGAGGAUCACCCAUGUAUAACCUACAUAGGUGAAAAUUAUGUAGAAGGCCAUUGGA
5468952	EX3 235: Super Stable 35	Exclusion 3	93	-1	64	1.42349	0.57983	1.04653	-17.8888	-17.7033	-17.6887	20.49	17.0211	1.2038	30	30	2.27715	62.2772	ACCAAUGGAGGAUAUACAUGAGGAUCACCCAUGUUUAUCCUACAUAGGUGAAAAAUAUGUAGAAGGCCAUUGGA
5468954	EX3 236: Super Stable 36	Exclusion 3	93	-1	95	0.707095	0.321228	0.400445	-18.032	-18.1436	-18.0213	13.1928	14.7504	0.8944	30	30	0	60	ACCAAUGGAGGAUAUACAUGAGGAUCACCCAUGUUUAUCCUACAUAGGUGAAAAACAUGUAGAAGGCCAUUGGA
5468963	EX3 237: Super Stable 37	Exclusion 3	93	-1	32	1.28954	0.903984	1.00555	-18.3163	-18.2363	-18.4758	12.0245	11.0999	1.0833	30	30	0.982288	60.9823	ACCAAUGGAGGAUAUACAUGAGGAUCACCCAUGUUUAUCCUACAUAGGUGAAAAACAUGUAGAAGGCCAUAGGA
5468966	EX3 238: Super Stable 38	Exclusion 3	93	-1	47	1.33813	1.09946	1.12917	-18.1442	-18.3419	-18.3766	10.8199	13.1851	0.820618	30	30	0	60	ACCAAUGGAGGAUAUACAUGAGGAUCACCCAUGUUUAUCCUACAUAGGUGAAAAAUAUGUAGAAGGCCAUAGGA
5468983	EX3 239: Super Stable 39	Exclusion 3	93	-1	184	0.516013	0.301163	0.333003	-18.2898	-18.3387	-18.4202	10.8541	11.3987	0.952224	30	16.201	0	46.201	ACAAAUGGAGGAUAUACAUGAGGAUCACCCAUGUUUAUCCUACAUAUGUGAUCCUCAUGUAGAAGGCCAUUUGA
5468990	EX3 240: Super Stable 40	Exclusion 3	93	-1	117	0.466669	0.243797	0.339149	-18.1481	-18.1889	-18.4251	12.6088	13.1338	0.960026	30	12.5002	0	42.5002	ACAAAUGGAGGAUAUACAUGAGGAUCACCCAUGUUUAUCCUACAUAUGUGAUACUCAUGUAGAAGGCCAUUUGA
5468992	EX3 241: Super Stable 41	Exclusion 3	93	-1	79	0.889192	0.347349	0.633739	-17.5151	-17.9555	-17.2132	15.9234	24.7337	0.643792	30	30	0	60	ACAAAUGGAGGAUAUACAUGAGGAUCACCCAUGUUUAUCCUACAUAUGUGAUAAUCAUGUAGAAGGCCAUUUGA
5468997	EX3 242: Super Stable 42	Exclusion 3	93	-1	186	1.53966	1.29817	1.33848	-18.2	-17.9395	-18.3612	16.1797	12.4696	1.29754	30	30	3.19778	63.1978	ACAAAUGGAGGAUAUACAUGAGGAUCACCCAUGUUUAUCCUACAUAUGUGAUAAUAAUGUAGAAGGCCAUUUGA
5468999	EX3 243: Super Stable 43	Exclusion 3	93	-1	160	0.704357	0.290897	0.469301	-17.7418	-18.1424	-17.5943	13.2086	19.7166	0.669923	30	30	0	60	ACAAAUGGAGGAUAUACAUGAGGAUCACCCAUGUUUAUCCUACAUGUGUGAUAAUAAUGUAGAAGGCCAUUUGA
5469005	EX3 244: Super Stable 44	Exclusion 3	93	-1	123	0.792033	0.663436	0.689309	-18.326	-18.3675	-18.3462	10.5465	10.9934	0.959347	30	30	0	60	ACAAAUGGAGGAUAUACAUGAGGAUCACCCAUGUUUAUCCUACAUAUGUGAUCCUCAUGUAGAAGGCCAUAUGA
5469007	EX3 245: Super Stable 45	Exclusion 3	93	-1	138	1.04321	0.847896	0.871322	-18.1827	-18.2009	-18.3134	12.4574	12.6869	0.981914	30	30	0	60	ACAAAUGGAGGAUAUACAUGAGGAUCACCCAUGUUUAUCCUACAUAUGUGAUACUCAUGUAGAAGGCCAUAUGA
5469009	EX3 246: Super Stable 46	Exclusion 3	93	-1	125	1.10005	0.75547	1.06214	-17.9178	-18.1978	-18.0443	12.4964	16.5344	0.755779	30	30	0	60	ACAAAUGGAGGAUAUACAUGAGGAUCACCCAUGUUUAUCCUACAUAUGUGAUAAUCAUGUAGAAGGCCAUAUGA
5469011	EX3 247: Super Stable 47	Exclusion 3	93	-1	91	1.43977	1.12731	1.31342	-18.2132	-18.2171	-18.4398	12.2579	12.3055	0.996127	30	30	0	60	ACAAAUGGAGGAUAUACAUGAGGAUCACCCAUGUUUAUCCUACAUAUGUGAUAAUAAUGUAGAAGGCCAUAUGA
5469013	EX3 248: Super Stable 48	Exclusion 3	93	-1	64	1.49097	0.797906	1.14843	-17.9567	-18.1996	-17.9799	12.4741	15.9043	0.784325	30	30	0	60	ACAAAUGGAGGAUAUACAUGAGGAUCACCCAUGUUUAUCCUACAUGUGUGAUAAUAAUGUAGAAGGCCAUAUGA
5469021	EX3 249: Super Stable 49	Exclusion 3	93	-1	68	1.13478	0.897017	0.991169	-18.105	-18.2368	-18.3013	12.0183	13.7114	0.876523	30	30	0	60	ACAAAUGGAGGAUAUACAUGAGGAUCACCCAUGUAUAUCCUACAUGUGUGAUAAUAAUGUAGAAGGCCAUUUGA
5469023	EX3 250: Super Stable 50	Exclusion 3	93	-1	160	1.25342	1.06046	1.06772	-18.0839	-18.2104	-18.3055	12.3404	14.0037	0.881226	30	30	0	60	ACAAAUGGAGGAUAUACAUGAGGAUCACCCAUGUAUAUCCUACAUGUGUGAUAAUCAUGUAGAAGGCCAUUUGA
5469027	EX3 251: Super Stable 51	Exclusion 3	93	-1	108	1.15934	1.02432	1.07254	-18.2123	-18.3277	-18.3832	10.9739	12.317	0.890956	30	30	0	60	ACAAAUGGAGGAUAUACAUGAGGAUCACCCAUGUAUAUCCUACAUAUGUGAUAAUCAUGUAGAAGGCCAUUUGA
5469030	EX3 252: Super Stable 52	Exclusion 3	93	-1	76	1.43366	1.32482	1.32441	-18.2766	-18.2925	-18.337	11.3677	11.5501	0.984211	30	30	0	60	ACAAAUGGAGGAUAUACAUGAGGAUCACCCAUGUAUAUCCUACAUAUGUGAUAAUAAUGUAGAAGGCCAUUUGA
5469032	EX3 253: Super Stable 53	Exclusion 3	93	-1	169	1.37493	1.1267	1.1505	-18.2248	-18.2831	-18.4161	11.4754	12.1643	0.943371	30	30	0	60	ACAAAUGGAGGAUAUACAUGAGGAUCACCCAUGUAUAUCCUACAUAUGUGAUCUUUAUGUAGAAGGCCAUUUGA
5469034	EX3 254: Super Stable 54	Exclusion 3	93	-1	94	1.30507	1.16096	1.35514	-18.1751	-18.129	-18.3609	13.3869	12.784	1.04716	30	30	0.565759	60.5658	ACAAAUGGAGGAUAUACAUGAGGAUCACCCAUGUAUAUCCUACAUAUGUGAUUUUUAUGUAGAAGGCCAUUUGA
5469038	EX3 255: Super Stable 55	Exclusion 3	93	-1	69	1.19928	1.2245	1.1913	-18.2701	-18.3409	-18.465	10.8304	11.6252	0.931627	30	30	0	60	ACAAAUGGAGGAUAUACAUGAGGAUCACCCAUGUAUAUCCUACAUAUGUGAUAAAAAUGUAGAAGGCCAUUUGA
5469046	EX3 256: Super Stable 56	Exclusion 3	93	-1	152	0.874592	0.719076	0.760597	-18.1215	-18.332	-18.3369	10.927	13.4876	0.81015	30	30	0	60	CAGUCUACAGGAUAUACAUGAGGAUCACCCAUGUGUAUCAACCUUCUGUGAUCCUCAUGUAGAAGGGUAGACUG
5469048	EX3 257: Super Stable 57	Exclusion 3	93	-1	116	1.27204	0.958688	1.09046	-17.9296	-18.1053	-18.0356	13.7075	16.3412	0.83883	30	30	0	60	CAGUCUACAGGAUAUACAUGAGGAUCACCCAUGUGUAUCAACCUUCUGUAAUCCUCAUGUAGAAGGGUAGACUG
5469050	EX3 258: Super Stable 58	Exclusion 3	93	-1	162	1.57887	1.19921	1.22972	-18.0281	-18.1217	-18.2141	13.4842	14.8078	0.910614	30	30	0	60	CAGUCUACAGGAUAUACAUGAGGAUCACCCAUGUGUAUCAACCUUCUGUAAUCCACAUGUAGAAGGGUAGACUG
5469052	EX3 259: Super Stable 59	Exclusion 3	93	-1	216	1.31284	0.622187	1.22754	-17.7411	-17.6588	-17.8181	21.424	19.7297	1.08588	30	30	1.01148	61.0115	CAGUCUACAGGAUAUACAUGAGGAUCACCCAUGUUUAUCAACCUUCAGUAAUCCACAUGUAGAAGGGUAGACUG
5469054	EX3 260: Super Stable 60	Exclusion 3	93	-1	115	1.59186	1.12086	1.2099	-17.551	-16.352	-17.682	79.1407	23.8609	3.31676	30	30	14.7201	74.7201	CAGUCUACAGGAUAUACAUGAGGAUCACCCAUGUUUAUCAACUUUCAGUAAUCCAUAUGUAGAAGGGUAGACUG
5469056	EX3 261: Super Stable 61	Exclusion 3	93	-1	105	1.45888	1.36299	1.37199	-17.8949	-17.1901	-18.043	34.232	16.9185	2.02334	30	30	8.65229	68.6523	CAGUCUACAGGAUAUACAUGAGGAUCACCCAUGUGUAUUCACUUUCAGUAAUCCAUAUGUAGAAGGGUAGACUG
5469063	EX3 262: Super Stable 62	Exclusion 3	93	-1	266	1.4336	1.23872	1.33243	-17.9571	-17.6104	-18.1588	22.4851	15.8979	1.41434	30	30	4.25605	64.256	CAGUCUACAGGAUAUACAUGAGGAUCACCCAUGUGUAUUCACUUUCAGUAGUCCAUAUGUAGAAGGGUAGACUG
5469067	EX3 263: Super Stable 63	Exclusion 3	93	-1	180	1.49492	1.06884	1.37783	-17.9583	-17.4398	-18.0998	26.6693	15.8783	1.6796	30	30	6.36639	66.3664	CAGUCUACAGGAUAUACAUGAGGAUCACCCAUGUGUAUUCACUUUCAGUAGUCUUUAUGUAGAAGGGUAGACUG
5469172	EX3 264: Super Stable 64	Exclusion 3	93	-1	187	1.18747	1.0941	1.16864	-17.5124	-16.2225	-17.7112	90.0896	24.8014	3.63243	30	30	15.8363	75.8363	CAGUCUACAGGAUAUACAUGAGGAUCACCCAUGUGUUUUCACUUUCAGUAGUCUAUAUGUAGAAGGGUAGACUG
5469186	67% Ecls-II - Late G segment 1	Exclusion 4	93	-1	19	0.792366	0.828608	0.926734	-16.2375	-15.5871	-17.0881	170.069	88.7418	1.91645	3.40227	30	7.98594	41.3882	AAAAAGUCAGGAUAUUCGGAUAGGAAAACGAAAACCUAUCCGAAGAAGGGACAUGAGGAUCACCCAUGUGGAAA
5469203	67% Ecls-II - Early G segment 1	Exclusion 4	93	-1	9	2.02947	1.58901	1.46223	-17.1128	-17.0964	-17.857	37.5951	36.9817	1.01659	27.6648	30	0.201954	57.8668	AAAAAGUGAGGAUAUUCGGAUAGGAAAACGAAAACCUAUCCGAAGAAGGCACAUGAGGAUCACCCAUGUAAAAA
5469209	67% Ecls-II - Early G segment 2	Exclusion 4	93	-1	9	0.927676	0.753889	1.06636	-17.1034	-17.0465	-17.7478	39.5196	37.331	1.05863	27.5011	30	0.699465	58.2006	AAAGAGUGAGGAUAUUCGGAUAGGAAAACGAAAACCUAUCCGAAGAAGGCACAUGAGGAUCACCCAUGUAAAAA
5469219	67% Ecls-II - Early G + late G segment 1	Exclusion 4	93	-1	9	1.11333	0.943474	1.02373	-17.41	-17.5426	-17.8629	24.0639	27.4743	0.875868	30	30	0	60	AAAAAGUGAGGAUAUUCGGAUAGGAAAACGAAAACCUAUCCGAAGAAGGCACAUGAGGAUCACCCAUGUGAAAA
5469221	67% Ecls-II - Early G + late G segment 2	Exclusion 4	93	-1	16	1.16073	1.16246	1.27388	-17.6067	-17.4062	-18.1196	27.5802	22.5678	1.2221	30	30	2.46246	62.4625	AAAAAGUGAGGAUAUUCGGAUAGGAAAACGAAAACCUAUCCGAAGAAGGCACAUGAGGAUCACCCAUGUGGAAA
5469223	67% Ecls-II - Early G + late G segment 3	Exclusion 4	93	-1	8	1.67379	0.881978	1.12741	-16.7604	-16.3932	-17.6912	75.9464	52.6057	1.44369	20.3411	30	4.50821	54.8493	AAAAAGUGAGGAUAUUCGGAUAGGAAAACGAAAACCUAUCCGAAGAAGGCACAUGAGGAUCACCCAUGUGGGAA
5469227	67% Ecls-II - Early G + late G segment 4	Exclusion 4	93	-1	19	1.14907	1.08202	1.09482	-17.4479	-16.7861	-17.9591	51.2741	26.4532	1.93829	30	30	8.12508	68.1251	AAAAAGUGAGGAUAUUCGGAUAGGAAAACGAAAACCUAUCCGAAGAAGGCACAUGAGGAUCACCCAUGUGAGAA
5469244	Mod of Eli - Late G segment 1	Exclusion 4	93	-1	19	0.773654	0.716982	1.06466	-16.2317	-15.8273	-17.3072	133.751	89.2627	1.49839	3.1581	30	4.96479	38.1229	AAAAAGUCAGGAUAUGUCAAAAGUCACAAAAGUGACAAAAGACAGAAGGGACAUGAGGAUCACCCAUGUGGAAA
5469250	Mod of Eli - Late G + early G segment 1	Exclusion 4	93	-1	18	1.33453	0.813377	1.30305	-16.6959	-15.9303	-17.8661	120.66	56.1136	2.15028	18.6968	30	9.39936	58.0961	AAAAAGUGAGGAUAUGUCAAAAGUCACAAAAGUGACAAAAGACAGAAGGCACAUGAGGAUCACCCAUGUGGGAA
5469255	Mod of Eli - Late G + early G segment 2	Exclusion 4	93	-1	10	1.42952	1.13742	1.33619	-17.2554	-17.3713	-17.7864	28.5588	32.067	0.890597	29.9686	30	0	59.9686	AAAAAGUGAGGAUAUGUCAAAAGUCACAAAAGUGACAAAAGACAGAAGGCACAUGAGGAUCACCCAUGUGGAAA
5469257	Mod of Eli - Late G + early G segment 3	Exclusion 4	93	-1	8	1.5685	1.05066	1.67731	-17.435	-17.0638	-17.8945	38.8398	26.7969	1.44941	30	30	4.55675	64.5567	AAAAAGUGAGGAUAUGUCAAAAGUCACAAAAGUGACAAAAGACAGAAGGCACAUGAGGAUCACCCAUGUGAAAA
5469262	Mod of Eli - Late G + early G segment 4	Exclusion 4	93	-1	7	0.500771	0.438143	0.923609	-16.0184	-16.0862	-16.8729	103.243	110.48	0.9345	0	15.0578	0	15.0578	AAAAAGUGAGGAUAUGUCAAAAGUCACAAAAGUGACAAAAGACAGAAGGCACAUGAGGAUCACCCAUGUGAGGG
5469671	Ecls4-III 65% - Late G segment 1	Exclusion 4	93	-1	11	1.54818	0.825371	1.0409	-16.3532	-16.2354	-17.1676	88.9283	79.0487	1.12498	7.94593	30	1.44583	39.3918	AAAAAGUCAGGAUAUUCGGAAGGGAAAGCGCAAACCCAACCGAAGAAGGGACAUGAGGAUCACCCAUGUGGAAA
5469679	Ecls4-III 65% - Early G segment 1	Exclusion 4	93	-1	28	1.1787	0.913239	1.25008	-17.3014	-17.1625	-17.7498	35.1893	30.6266	1.14898	30	30	1.70497	61.705	AAAAAGUGAGGAUAUUCGGAAGGGAAAGCGCAAACCCAACCGAAGAAGGCACAUGAGGAUCACCCAUGUAAAAA
5469681	Ecls4-III 65% - Early + late G segment 1	Exclusion 4	93	-1	5	0.924375	1.01185	1.29804	-17.6688	-17.2276	-17.4372	32.972	21.2105	1.55451	30	30	5.41617	65.4162	AAAAAGUGAGGAUAUUCGGAAGGGAAAGCGCAAACCCAACCGAAGAAGGCACAUGAGGAUCACCCAUGUGAAAA
5469683	Ecls4-III 65% - Early + late G segment 2	Exclusion 4	93	-1	18	1.35058	1.07884	1.34182	-17.2551	-17.4365	-17.8723	26.7566	32.0763	0.834156	29.9643	30	0	59.9643	AAAAAGUGAGGAUAUUCGGAAGGGAAAGCGCAAACCCAACCGAAGAAGGCACAUGAGGAUCACCCAUGUGGAAA
5469813	Fiskers Exclusion 4D1 65% - Late G segment 1	Exclusion 4	93	-1	12	0.773263	0.832436	0.961292	-16.3163	-15.9769	-17.4173	115.166	82.0193	1.40414	6.55346	30	4.16714	40.7206	AAAAAGUCAGGAUAUGUCAAAGGUCACGAAAGUGACAAAGGACAGAAGGGACAUGAGGAUCACCCAUGUGGAAA
5469815	Fiskers Exclusion 4D1 65% - Late G segment 2	Exclusion 4	93	-1	16	0.883741	0.760704	0.946248	-16.7066	-16.4959	-17.5373	68.5393	55.5179	1.23454	18.976	30	2.58681	51.5628	AAAAAGUCAGGAUAUGUCAAAGGUCACGAAAGUGACAAAGGACAGAAGGGACAUGAGGAUCACCCAUGUAGGAA
5469820	Fiskers Exclusion 4D1 65% - Early + late G segment 1	Exclusion 4	93	-1	12	0.811188	0.70752	1.04974	-16.5132	-16.3718	-17.5139	77.5926	67.3593	1.15192	13.4253	30	1.73637	45.1617	AAAAAGUGAGGAUAUGUCAAAGGUCACGAAAGUGACAAAGGACAGAAGGCACAUGAGGAUCACCCAUGUGGGAA
5469823	Fiskers Exclusion 4D1 65% - Early G segment 1	Exclusion 4	93	-1	18	0.965808	0.857759	0.93963	-17.1004	-16.9492	-17.6867	43.5586	37.4448	1.16328	27.4478	30	1.85679	59.3046	AAAAAGUGAGGAUAUGUCAAAGGUCACGAAAGUGACAAAGGACAGAAGGCACAUGAGGAUCACCCAUGUAAAAA
5469826	Fiskers Exclusion 4D1 65% - Early + late G segment 2	Exclusion 4	93	-1	17	1.03244	0.863547	0.971441	-17.4375	-17.249	-17.8429	32.2739	26.7306	1.20738	30	30	2.31364	62.3136	AAAAAGUGAGGAUAUGUCAAAGGUCACGAAAGUGACAAAGGACAGAAGGCACAUGAGGAUCACCCAUGUGAAAA
5469830	Fiskers Exclusion 4D1 65% - Early + late G segment 3	Exclusion 4	93	-1	28	0.966461	0.917006	1.04406	-17.4163	-17.4046	-18.0664	27.6244	27.3021	1.01181	30	30	0.144095	60.1441	AAAAAGUGAGGAUAUGUCAAAGGUCACGAAAGUGACAAAGGACAGAAGGCACAUGAGGAUCACCCAUGUGGAAA
5469853	Florian 65% 2	Exclusion 4	93	-1	4	1.13541	0.847018	0.943759	-17.0993	-16.8497	-17.3323	48.1115	37.4866	1.28343	27.4282	30	3.06361	60.4918	AAGAAGUGAGGAUAUGUCUGUGCGAAAAAAAAAAAGUGCAGACAGAAGGCACAUGAGGAUCACCCAUGUAAAAA
5469858	Florian 65% 4	Exclusion 4	93	-1	4	1.40721	0.86809	0.97512	-17.6383	-17.4396	-17.83	26.6723	21.8675	1.21972	30	30	2.43854	62.4385	AAGAAGUGAGGAUAUGUCUGUGCGAAAAAAAAAAAGUGCAGACAGAAGGCACAUGAGGAUCACCCAUGUGAAAA
5469860	Florian 65% 5	Exclusion 4	93	-1	8	1.07488	1.2402	1.47664	-17.3995	-17.3508	-17.7911	29.1498	27.7657	1.04985	30	30	0.59721	60.5972	AAGAAGUGAGGAUAUGUCUGUGCGAAAAAAAAAAAGUGCAGACAGAAGGCACAUGAGGAUCACCCAUGUGGAAA
5469862	Florian 65% 6	Exclusion 4	93	-1	5	0.840266	0.599677	0.892177	-16.3844	-16.2547	-17.0627	87.2343	76.622	1.1385	9.08346	30	1.59251	40.676	AAGAAGUGAGGAUAUGUCUGUGCGAAAAAAAAAAAGUGCAGACAGAAGGCACAUGAGGAUCACCCAUGUGGGAA
5469864	Florian 65% 7	Exclusion 4	93	-1	11	1.19175	0.716246	1.02858	-16.8763	-16.7101	-17.3395	55.3204	46.8489	1.18083	23.0396	30	2.04063	55.0802	AAGAAGUCAGGAUAUGUCUGUGCGAAAAAAAAAAAGUGCAGACAGAAGGGACAUGAGGAUCACCCAUGUGGAAA
5469874	JR_Exclusion-4 65% 1	Exclusion 4	93	-1	31	0.817355	0.805571	1.09073	-17.2241	-17.4233	-17.9992	27.1117	33.0866	0.819416	29.4906	30	0	59.4906	AGCAAGUGAGGAUAUGCGAAGUCAGGACACACACUGACGAAGCAGAAGGCACAUGAGGAUCACCCAUGUAAGCA
5469876	JR_Exclusion-4 65% 1	Exclusion 4	93	-1	84	0.777456	0.831866	0.915796	-17.2617	-17.735	-17.9111	19.8504	31.8656	0.622942	30	30	0	60	GGCAAGUCAGGAUAUGCGAAGUCAGGACACACACUGACGAAGCAGAAGGGACAUGAGGAUCACCCAUGUAAGCC
5469881	JR_Exclusion-4 65% 3	Exclusion 4	93	-1	36	0.91285	0.895404	0.995539	-17.5192	-17.7936	-17.8364	18.7206	24.6315	0.760028	30	30	0	60	AGCAAGUAAGGAUAUGCGAAGUCAGGACACACACUGACGAAGCAGAAGGUACAUGAGGAUCACCCAUGUAAGCA
5469883	JR_Exclusion-4 65% 4	Exclusion 4	93	-1	24	0.701497	1.09728	1.05567	-17.6323	-17.915	-18.2359	16.5819	21.9985	0.753776	30	30	0	60	AGCAAGUUAGGAUAUGCGAAGUCAGGACACACACUGACGAAGCAGAAGGAACAUGAGGAUCACCCAUGUAAGCA
5469887	JR_Exclusion-4 65% 5	Exclusion 4	93	-1	66	0.802056	0.653718	1.11926	-16.4493	-16.9014	-17.5969	45.6912	71.8061	0.636314	11.3409	30	0	41.3409	AGCAUGUUAGGAUAUGCGAAGUCAGGACACACACUGACGAAGCAGAAGGAACAUGAGGAUCACCCAUGUAAGCA
5469889	JR_Exclusion-4 65% 6	Exclusion 4	93	-1	29	1.24074	1.0011	1.2083	-17.4063	-17.4434	-17.9729	26.5718	27.5763	0.963576	30	30	0	60	AAUAUGUUAGGAUAUGCGAAGUCAGGACACACACUGACGAAGCAGAAGGAACAUGAGGAUCACCCAUGUAAUAA
5469895	Marsurpial 65% 1	Exclusion 4	93	-1	15	1.07072	1.10727	1.20398	-17.2877	-16.7049	-17.8918	55.6123	31.0491	1.79111	30	30	7.15555	67.1555	AAGAAGUGAGGAUAUCGAAGACUGUCGAAAAGACAGUCGAACGAGAAGGCACAUGAGGAUCACCCAUGUGAGAA
5469897	Marsurpial 65% 2	Exclusion 4	93	-1	29	1.08488	1.09572	1.14127	-17.4588	-16.81	-17.7712	50.0632	26.1662	1.91327	30	30	7.96558	67.9656	AAGAAGUGAGGAUAUCGAAGACUGUCGAAAAGACAGUCGAACGAGAAGGCACAUGAGGAUCACCCAUGUGAGGA
5469899	Marsurpial 65% 3	Exclusion 4	93	-1	9	0.452909	0.306128	0.693281	-15.8594	-16.4759	-16.2208	69.9214	129.527	0.539821	0	11.4682	0	11.4682	AAGAAGUGAGGAUAUCGAAGACUGUCGAAAAGACAGUCGAACGAGAAGGCACAUGAGGAUCACCCAUGUGAGGG
5469902	Marsurpial 65% 4	Exclusion 4	93	-1	36	0.982824	0.923411	1.06655	-17.6283	-17.2246	-18.0299	33.0724	22.0859	1.49744	30	30	4.95698	64.957	AAGAAGUGAGGAUAUCGAAGACUGUCGAAAAGACAGUCGAACGAGAAGGCACAUGAGGAUCACCCAUGUGAAAA
5469904	Marsurpial 65% 5	Exclusion 4	93	-1	35	0.881903	0.884894	1.0688	-17.3005	-17.1325	-17.9507	36.263	30.653	1.18302	30	30	2.0634	62.0634	AAGAAGUGAGGAUAUCGAAGACUGUCGAAAAGACAGUCGAACGAGAAGGCACAUGAGGAUCACCCAUGUGGAAA
5469906	Marsurpial 65% 6	Exclusion 4	93	-1	27	0.629271	0.652913	0.90837	-16.3778	-15.5811	-17.5928	171.092	77.1266	2.21833	8.84689	24.6953	9.78184	43.3241	AAGAAGUGAGGAUAUCGAAGACUGUCGAAAAGACAGUCGAACGAGAAGGCACAUGAGGAUCACCCAUGUGGGAA
5469910	Marsurpial 65% 7	Exclusion 4	93	-1	21	0.622988	0.699928	0.900819	-16.6927	-16.0012	-17.3272	112.395	56.2906	1.9967	18.6138	24.2241	8.48957	51.3275	AAGAAGUCAGGAUAUCGAAGACUGUCGAAAAGACAGUCGAACGAGAAGGGACAUGAGGAUCACCCAUGUGGAAA
5469919	What have we learned so far? 64% 1	Exclusion 4	93	-1	19	0.90667	0.861522	1.12596	-16.9183	-16.622	-17.7205	60.4147	44.9248	1.3448	23.9415	30	3.637	57.5785	AAGAAGUCAGGAUAUCGAAGACAGACGAAAAGUCUGUCAAACGAGAAGGGACAUGAGGAUCACCCAUGUAAGAA
5469923	What have we learned so far? 64% 2	Exclusion 4	93	-1	14	1.24968	0.893448	1.29877	-17.606	-17.0823	-17.8778	38.129	22.5836	1.68835	30	30	6.43015	66.4302	AAGAAGUGAGGAUAUCGAAGACAGACGAAAAGUCUGUCAAACGAGAAGGCACAUGAGGAUCACCCAUGUGAGAA
5469925	What have we learned so far? 64% 3	Exclusion 4	93	-1	14	0.82499	0.72979	1.00209	-16.4815	-15.5962	-17.5412	168.521	69.5316	2.42365	12.407	30	10.8686	53.2757	AAGAAGUGAGGAUAUCGAAGACAGACGAAAAGUCUGUCAAACGAGAAGGCACAUGAGGAUCACCCAUGUGGGAA
5469927	What have we learned so far? 64% 4	Exclusion 4	93	-1	24	0.773256	0.873685	1.17242	-17.3049	-17.1783	-17.7267	34.6388	30.5205	1.13494	30	30	1.55399	61.554	AAGAAGUGAGGAUAUCGAAGACAGACGAAAAGUCUGUCAAACGAGAAGGCACAUGAGGAUCACCCAUGUGGAAA
5469957	Alfred 64% 1	Exclusion 4	93	-1	6	0.843804	0.729787	0.960664	-17.0103	-16.1248	-17.2037	99.3321	40.976	2.42415	25.7925	30	10.8712	66.6637	CCAAAGUGAGGAUAUACGCGAACAAAAAAAAAAAAGAAAGCGUAGAAGGCACAUGAGGAUCACCCAUGUCCAGG
5469959	Alfred 64% 2	Exclusion 4	93	-1	7	0.953906	0.752137	1.11035	-17.5676	-17.5	-17.6896	25.1108	23.4675	1.07002	30	30	0.830921	60.8309	GCAAAGUGAGGAUAUACGCGAACAAAAAAAAAAAAGAAAGCGUAGAAGGCACAUGAGGAUCACCCAUGUCCAGC
5469974	Alfred 64% 4	Exclusion 4	93	-1	6	1.15579	1.1344	2.32589	-17.3927	-17.0603	-17.3749	38.9769	27.9533	1.39436	30	30	4.08133	64.0813	AAAAAGUGAGGAUAUACGCGAACAAAAAAAAAAAAGAAAGCGUAGAAGGCACAUGAGGAUCACCCAUGUCCAAA
5469976	Alfred 64% 5	Exclusion 4	93	-1	10	1.71162	1.11973	1.10263	-17.4023	-17.0079	-17.6429	41.0724	27.6859	1.48352	30	30	4.84227	64.8423	AAAAAGUGAGGAUAUACGCGAACAAAAAUAAAAAAGAAAGCGUAGAAGGCACAUGAGGAUCACCCAUGUCCAAA
5469984	Mat - Mod of Nando 64% 1	Exclusion 4	93	-1	30	0.920963	0.802496	1.04572	-16.664	-15.7591	-17.4297	143.189	57.9292	2.47179	17.8457	30	11.1101	58.9557	AAAAAGUCAGGAUAUGCGAAGGCGUCUGAUAGACGAGGCUAGCAGAAGGGACAUGAGGAUCACCCAUGUGAAAA
5469987	Mat - Mod of Nando 64% 2	Exclusion 4	93	-1	58	0.73482	0.772857	0.968431	-16.3492	-15.8168	-17.2951	135.162	79.3683	1.70298	7.79609	30	6.53605	44.3321	AAAAAGUCAGGAUAUGCGAAGGCGUCUGAUAGACGAGGCUAGCAGAAGGGACAUGAGGAUCACCCAUGUGGAAA
5469990	Mat - Mod of Nando 64% 3	Exclusion 4	93	-1	38	0.850038	0.814093	1.09456	-16.7382	-16.1327	-17.6322	98.5479	53.7885	1.83214	19.7867	30	7.43359	57.2203	AAAAAGUGAGGAUAUGCGAAGGCGUCUGAUAGACGAGGCUAGCAGAAGGCACAUGAGGAUCACCCAUGUGGGAA
5469998	HSL_Exclusion 4 64% 1	Exclusion 4	93	-1	8	0.691106	0.6741	0.922985	-17.1031	-17.5107	-17.6977	24.8418	37.3431	0.665232	27.4954	29.333	0	56.8284	AUCUAGUCAGGAUAUGACUACAUAAAAAAAAAAAAAUGUAGUCAGAAGGGACAUGAGGAUCACCCAUGUACUAA
5470000	HSL_Exclusion 4 64% 2	Exclusion 4	93	-1	11	1.05209	1.10213	1.42821	-17.3516	-17.5424	-17.7545	24.0679	29.1284	0.826269	30	30	0	60	AUCUUGUCAGGAUAUGACUACAUAAAAAAAAAAAAAUGUAGUCAGAAGGGACAUGAGGAUCACCCAUGUACCAA
5470003	HSL_Exclusion 4 64% 3	Exclusion 4	93	-1	9	1.49152	1.31161	2.41011	-17.6367	-17.5965	-17.7362	22.8001	21.9007	1.04107	30	30	0.494125	60.4941	AUCUCGUCAGGAUAUGACUACAUAAAAAAAAAAAAAUGUAGUCAGAAGGGACAUGAGGAUCACCCAUGUACCAA
5470018	Fiskers Exclusion 4 D2 63% 1	Exclusion 4	93	-1	9	1.24116	1.01581	0.966269	-16.9942	-17.1709	-17.3954	34.8955	41.6404	0.838021	25.4811	30	0	55.4811	AAAAAGUGAGGAUAUAGCAAAGGUCACGAAAGUGACAAAGGCUAGAAGGCACAUGAGGAUCACCCAUGUAAAAA
5470025	Fiskers Exclusion 4 D2 63% 2	Exclusion 4	93	-1	24	1.05162	1.05399	1.05152	-17.5152	-16.7046	-17.9092	55.6261	24.7302	2.24932	30	30	9.95216	69.9522	AAAAAGUGAGGAUAUAGCAAAGGUCACGAAAGUGACAAAGGCUAGAAGGCACAUGAGGAUCACCCAUGUCCAAA
5470029	Fiskers Exclusion 4 D2 63% 3	Exclusion 4	93	-1	18	1.21451	1.15343	1.30613	-17.7301	-17.8514	-18.1274	17.6698	19.9478	0.8858	30	30	0	60	AAAAAGUAAGGAUAUAGCAAAGGUCACGAAAGUGACAAAGGCUAGAAGGUACAUGAGGAUCACCCAUGUCCAAA
5470031	Power strip 63%	Exclusion 4	93	-1	53	1.03236	0.614976	1.01661	-17.0272	-16.6235	-17.2739	60.328	40.2897	1.49736	26.1142	30	4.95629	61.0705	AAAAUGUGAGGAUAUGCGAAGGCGUCUGAUAGACGAGGCUAGCAGAAGGCACAUGAGGAUCACCCAUGUCCAAA
5470033	Power strip 63% 2	Exclusion 4	93	-1	28	0.842814	0.464912	0.752482	-15.896	-15.8688	-16.4881	128.312	124.871	1.02755	0	30	0.333711	30.3337	AAAAUGUCAGGAUAUGCGAAGGCGUCUGAUAGACGAGGCUAGCAGAAGGGACAUGAGGAUCACCCAUGUGGAAA
5470037	Meechl MS2 EX4 62% 1	Exclusion 4	93	-1	57	1.33891	1.21343	1.30194	-17.4353	-16.9588	-17.9264	43.1402	26.7884	1.61041	30	30	5.84991	65.8499	AUAAAGUGAGGAUAUGUAAAAAUAACGAAAGUUAUAAAUAAACAGAAGGCACAUGAGGAUCACCCAUGUCCAAU
5470039	Meechl MS2 EX4 62% 2	Exclusion 4	93	-1	22	1.43543	1.18311	1.36924	-17.538	-17.6104	-17.867	22.4854	24.1725	0.930205	30	30	0	60	AUAAAGUGAGGAUAUGUAAAAAUAACGAAAGUUAUAAAUAAACAGAAGGCACAUGAGGAUCACCCAUGUGAAAU
5470041	Meechl MS2 EX4 62% 3	Exclusion 4	93	-1	38	0.926788	0.964677	1.01588	-16.7301	-16.4058	-17.4367	74.9987	54.2255	1.38309	19.5818	30	3.9817	53.5635	AUAAAGUCAGGAUAUGUAAAAAUAACGAAAGUUAUAAAUAAACAGAAGGGACAUGAGGAUCACCCAUGUGGAAU
5470129	JR_Exc001_Sub301	Exclusion 1	93	-1	14	1.13783	0.892914	1.00895	-16.9577	-15.9593	-16.445	117.208	43.1869	2.71398	24.7561	30	12.2576	67.0138	UAAAGACAUGAGGAUCACCCAUGUGAGGAUAUCGGUGACUAUAAAAAAAAAUAGUCACCGAGAAGGCACAGAAA
5470131	JR_Exc001_Sub302	Exclusion 1	93	-1	23	1.03942	1.01108	1.17698	-17.2878	-16.977	-16.9203	42.3626	31.0458	1.36452	30	30	3.81576	63.8158	UAAAGACAUGAGGAUCACCCAUGUGAGGAUAUUGGUGACUAUAAAAAAAAAUAGUCACCGAGAAGGCAUAGGAA
5470133	JR_Exc001_Sub303	Exclusion 1	93	-1	35	1.40628	1.03884	1.22631	-16.94	-16.388	-16.6477	76.3416	43.9603	1.7366	24.3936	30	6.77613	61.1698	UAAAGACAUGAGGAUCACCCAUGUGAGGAUAUAGGUGUAUGCAAAAAAAAGCAUACACCUAGAAGGCACAGAAA
5470137	JR_Exc001_Sub304	Exclusion 1	93	-1	13	0.942498	0.795865	0.960414	-16.6352	-16.4905	-16.6433	68.9104	59.6218	1.15579	17.0523	30	1.77755	48.8298	UAAAGACAUGAGGAUCACCCAUGUGAGGAUAUAGGUGUAUGCAAAAAAAAGCAAAAAACUAGAAGGCACAGAAA
5470139	JR_Exc001_Sub305	Exclusion 1	93	-1	11	1.55258	0.945656	1.0308	-16.5343	-16.9729	-17.0448	42.5376	65.9575	0.644924	14.0824	30	0	44.0824	UAAAGACAUGAGGAUCACCCAUGUGAGGAUAUAGGUGUAUGCAAAAAAAAGUUAAAAACUAGAAGGCACAGAAA
5470143	JR_Exc001_Sub306	Exclusion 1	93	-1	10	1.06985	0.673546	1.09184	-17.299	-17.5033	-17.4359	25.0268	30.7008	0.815183	30	30	0	60	CCAAGACAUGAGGAUCACCCAUGUGAGGAUAUAGGUGUAUGCAAAAAAAAGUUAAAAACUAGAAGGCACAGAAA
5470145	JR_Exc001_Sub307	Exclusion 1	93	-1	36	1.2619	1.03583	1.20834	-17.1119	-17.2921	-17.4141	30.9122	37.0147	0.835134	27.6493	30	0	57.6493	CCGAGACAUGAGGAUCACCCAUGUGAGGAUAUAGGUGUAUGCAAAAAAAAGUUAAAAACUAGAAGGCACAGAGG
5470147	JR_Exc001_Sub308	Exclusion 1	93	-1	30	0.922439	0.791292	1.22835	-16.7031	-15.8631	-17.2242	129.05	55.7118	2.31639	18.8851	30	10.3129	59.1979	CCGAGACAUGAGGAUCACCCAUGUGAGGAUAUAGGUGUAUGCUAAAAAAAGUUAACAACUAGAAGGCACAGAGG
5470149	JR_Exc001_Sub309	Exclusion 1	93	-1	4	0.629385	0.769578	0.55427	-17.5337	-16.561	-17.5363	64.2196	24.2781	2.64517	30	24.7038	11.9424	66.6462	CAGAGACAUGAGGAUCACCCAUGUUAGGAUAUGCGUGUAUGCUAAAAAAAGUUAACAAGCAGAAGGAACAGAGG
5470151	JR_Exc001_Sub310	Exclusion 1	93	-1	1	0.847784	0.445178	2.41982	-15.6981	-17.2085	-17.2791	33.6072	152.195	0.220816	0	30	0	30	CAGAGACAUGAGGAUCACCCAUGUUAGGAUAUGCGUGAAAGAAAAAAAAAGUUAAAAAGCAGAAGGAACAGAGG
5470155	JR_Exc001_Sub311	Exclusion 1	93	-1	13	0.989063	0.642605	1.36886	-17.0146	-16.6029	-16.6897	61.5808	40.8003	1.50932	25.8749	30	5.05401	60.9289	CAGUGACAUGAGGAUCACCCAUGUUAGGAUAUGCGUGUUAGAAAAAAAAAGUUAAUAAGCAGAAGGAACAGUGG
5470157	JR_Exc002_Sub301	Exclusion 2	93	-1	30	1.22316	1.12713	1.29084	-17.1609	-16.5718	-17.5922	63.5253	35.2467	1.8023	28.4781	30	7.23202	65.7101	AAGUUGCUAGGAUAUACUUGGGCAACAAAUGAACCAAUAUAACAUGAGGAUCACCCAUGUAGAAGGAGCAGAAA
5470159	JR_Exc002_Sub302	Exclusion 2	93	-1	101	0.892834	1.12605	1.20317	-17.5839	-17.7723	-17.9437	19.1248	23.0886	0.828324	30	30	0	60	UAGUUGCUAGGAUAUACUUGGGCAACUACUGAACCUAUAUAACAUGAGGAUCACCCAUGUAGAAGGAGCAUAUA
5470163	JR_Exc002_Sub303	Exclusion 2	93	-1	93	1.02379	1.10425	1.32412	-17.6272	-17.315	-17.9752	30.2132	22.1118	1.36639	30	30	3.83254	63.8325	UCGAUGCGAGGAUAUACAAGGGCAACUACUGCCGCUAUAUAACAUGAGGAUCACCCAUGUAGAAGGCGCAUAUA
5470172	JR_Exc002_Sub304	Exclusion 2	93	-1	38	1.22294	1.43981	1.88878	-17.749	-17.8301	-18.0072	18.0503	19.5745	0.922131	30	30	0	60	UCGAUGCGAGGAUAUACUAAGGCAACUACUGCAGCUCAAAAACAUGAGGAUCACCCAUGUAGAAGGCGCAUAUA
5470174	JR_Exc002_Sub305	Exclusion 2	93	-1	103	1.35872	1.43651	1.42663	-17.8918	-17.9771	-18.138	15.5832	16.9695	0.918305	30	30	0	60	UCGAUCGGAGGAUAUGCUAAUGCAACUACUGCAGUUUCAAAACAUGAGGAUCACCCAUGUAGAAGGCCGAUAUA
5470176	JR_Exc002_Sub306	Exclusion 2	93	-1	51	1.68018	1.31896	1.45296	-17.6394	-17.5338	-17.7906	24.2757	21.8417	1.11144	30	30	1.29711	61.2971	UCGAUCGGAGGAUAUACUAAUACAACUACUGAAGUGUCAAAACAUGAGGAUCACCCAUGUAGAAGGCCGAUAUA
5470181	JR_Exc002_Sub306	Exclusion 2	93	-1	107	1.40701	1.38401	1.41509	-16.638	-16.877	-16.976	46.8188	59.4594	0.787407	17.1284	30	0	47.1284	UCGAUGCUAGGAUAUACUAAUACAACUACUGAAGUGUCUUCACAUGAGGAUCACCCAUGUAGAAGGAGCAUAUA
5470183	JR_Exc002_Sub307	Exclusion 2	93	-1	82	1.30564	1.34907	1.54004	-17.4542	-17.713	-17.8834	20.2931	26.2864	0.771999	30	30	0	60	UCGAUGCUAGGAUAUACUAAUACAACUACUGUAGUGUCUUCACAUGAGGAUCACCCAUGUAGAAGGAGCAUAUA
5470187	JR_Exc002_Sub308	Exclusion 2	93	-1	81	1.37557	1.53917	1.59251	-17.3819	-17.6403	-17.8355	21.8241	28.2571	0.772341	30	30	0	60	UCGAUGCUAGGAUAUACUAAUAAAACUACUGUAGUGUCUUCACAUGAGGAUCACCCAUGUAGAAGGAGCAUCUA
5470189	JR_Exc002_Sub309	Exclusion 2	93	-1	99	1.39969	1.20922	1.35441	-17.7255	-17.9508	-18.1869	15.9986	20.0403	0.798323	30	30	0	60	UCGAUGCUAGGAUAUACUUAUAAAACUACUGUAGAGUCUUCACAUGAGGAUCACCCAUGUAGAAGGAGCAUCUA
5470191	JR_Exc002_Sub310	Exclusion 2	93	-1	70	1.29151	1.009	1.26597	-17.4686	-16.8861	-17.9645	46.3958	25.9107	1.7906	30	30	7.15204	67.152	UCGAUGCUAGGAUAUACUUAUAAAACCACUGUAGAGUCCUCACAUGAGGAUCACCCAUGUAGAAGGAGCAUCUA
5470193	JR_Exc002_Sub311	Exclusion 2	93	-1	121	0.966755	0.978376	1.05881	-17.8703	-17.5686	-18.1828	23.4448	17.3392	1.35213	30	30	3.70377	63.7038	UCGAUGCUAGGAUAUACGUAUAAAACCACCGUAGAGUCCUCACAUGAGGAUCACCCAUGUAGAAGGAGCAUCUA
5470197	JR_Exc002_Sub312	Exclusion 2	93	-1	225	0.976864	0.936429	1.12627	-16.344	-15.8011	-16.1905	137.299	79.7818	1.72094	7.60229	30	6.66485	44.2671	UCGAUGCUAGGAUAUACGUAUACCUCCACCGUUGAUUCCUCACAUGAGGAUCACCCAUGUAGAAGGAGCAUCUA
5470199	JR_Exc002_Sub313	Exclusion 2	93	-1	132	0.873865	0.90482	1.08854	-17.5544	-17.563	-17.826	23.5766	23.78	0.991447	30	30	0	60	UCGAUGCUAGGAUAUACGUAUACCUCCACCGUUGAUUCCUAACAUGAGGAUCACCCAUGUAGAAGGAGCAUCUA
5470211	JR_Exc003_Sub301	Exclusion 3	93	-1	58	0.790511	0.81047	0.881192	-17.2312	-17.1165	-17.1859	36.8455	32.853	1.12153	29.6001	30	1.40806	61.0082	AUAGGCCUAGGAUAUACAUGAGGAUCACCCAUGUUAAUAAUUCGAUCAUGAUAAACGUGUAGAAGGAGGAAUAA
5470214	JR_Exc003_Sub302	Exclusion 3	93	-1	29	0.698431	0.674339	0.733548	-17.0148	-16.5448	-17.0498	65.2651	40.7919	1.59995	25.8788	29.8823	5.76993	61.5311	AUAGGCCUAGGAUAUACAUGAGGAUCACCCAUGUUAAUAAUUCAAACAUGAUAAACGUGUAGAAGGAGGAAUAA
5470218	JR_Exc003_Sub303	Exclusion 3	93	-1	28	0.767708	0.930956	0.890243	-16.9919	-16.7945	-17.2971	50.8454	41.7376	1.21822	25.4355	30	2.42335	57.8588	AUAGGCCUAGGAUAUACAUGAGGAUCACCCAUGUUAAUAUUUCAAACAUGAUAAACGUGUAGAAGGAGGAAUAA
5470220	JR_Exc003_Sub304	Exclusion 3	93	-1	58	0.738949	0.655736	0.714445	-17.4685	-17.3697	-17.4935	28.6035	25.9138	1.1038	30	30	1.21242	61.2124	AUAGGCCUAGGAUAUACAUGAGGAUCACCCAUGUUAAUAUUUCAAUCAUGAUAAACGUGUAGAAGGAGGAAUAA
5470226	JR_Exc003_Sub305	Exclusion 3	93	-1	72	0.92631	0.895859	0.95099	-17.4726	-17.4623	-17.6282	26.0753	25.8081	1.01036	30	30	0.126488	60.1265	AUAGGCCUAGGAUAUACAUGAGGAUCACCCAUGUUAAUACUUCAAUCAUGAUAAACGUGUAGAAGGAGGAAUAA
5470228	JR_Exc003_Sub306	Exclusion 3	93	-1	19	0.685055	0.813888	0.874526	-17.4378	-17.2931	-17.2202	30.882	26.7204	1.15574	30	28.8791	1.77704	60.6562	AUAGGCCUAGGAUAUACAUGAGGAUCACCCAUGUUAAUACUUCAAUCAAGAUAAAAGUGUAGAAGGAGGAAUAA
5470236	JR_Exc003_Sub307	Exclusion 3	93	-1	59	0.673954	0.71609	0.739662	-17.4068	-17.2439	-17.4164	32.4398	27.5631	1.17693	30	28.0465	2.00005	60.0466	AUAGGCCUAGGAUAUACAUGAGGAUCACCCAUGUUAAUACUUCAAUCAAGUUAAUAGUGUAGAAGGAGGAAUAA
5470239	JR_Exc003_Sub308	Exclusion 3	93	-1	45	0.801175	0.874359	0.968531	-17.3447	-17.2731	-17.4776	31.5056	29.3282	1.07424	30	30	0.879247	60.8792	AUAGGCCUAGGAUAUACAUGAGGAUCACCCAUGUUAACACUUCAAUCAAGUUAAUAGUGUAGAAGGAGGAAUAA
5470241	JR_Exc003_Sub309	Exclusion 3	93	-1	64	0.746978	0.867649	0.927083	-17.3094	-17.3406	-17.3942	29.4497	30.3813	0.969335	30	30	0	60	AUAGGCCUAGGAUAUACAUGAGGAUCACCCAUGUUAACACUUCAAUCAAGUUAAUAUUGUAGAAGGAGGAAUAA
5470243	JR_Exc003_Sub310	Exclusion 3	93	-1	46	1.07224	0.827403	0.976822	-17.4521	-17.4598	-17.5433	26.1395	26.3414	0.992335	30	30	0	60	AUAGGCCUAGGAUAUACAUGAGGAUCACCCAUGUUAACACUGCAAUCAAGUUAAUAUUGUAGAAGGAGGAAUAA
5470245	JR_Exc003_Sub311	Exclusion 3	93	-1	112	0.711958	0.704339	0.763905	-17.4074	-17.4093	-17.5779	27.4928	27.5476	0.998011	30	30	0	60	AUGUGCCUAGGAUAUACAUGAGGAUCACCCAUGUUAACACUGCAAUCAAGUUAAUAUUGUAGAAGGAGGUGUAA
5470248	JR_Exc003_Sub312	Exclusion 3	93	-1	96	0.808497	0.887281	0.89061	-16.604	-16.0494	-16.3038	107.109	61.5169	1.74114	16.1639	30	6.80813	52.9721	AUGUACCUAGGAUAUACAUGAGGAUCACCCAUGUUAACUUUGCAAUCAAGUUAAUAUUGUAGAAGGAGGUGAAA
5470250	JR_Exc003_Sub313	Exclusion 3	93	-1	69	0.938383	0.743491	0.841261	-17.8908	-17.2642	-17.6925	31.7878	16.9879	1.8712	30	30	7.69257	67.6926	AUGUACCUAGGAUAUACAUGAGGAUCACCCAUGUUCCGGGUGCAAUCAAGUUAAUAUUGUAGAAGGAGGUGAAA
5470255	JR_Exc003_Sub314	Exclusion 3	93	-1	36	0.818719	0.598068	0.720723	-17.9531	-17.3782	-17.4107	28.3627	15.9619	1.7769	30	30	7.05776	67.0578	AUGUACCUAGGAUAUACAUGAGGAUCACCCAUGUUCCGGGAGCAAUCAAGUUAAUAUUGUAGAAGGAGGUGAAA
5470257	JR_Exc003_Sub315	Exclusion 3	93	-1	18	0.716533	0.523166	0.689591	-17.7237	-16.652	-17.3227	58.6299	20.0762	2.92037	30	30	13.1575	73.1575	AUGUACCUAGGAUAUACAUGAGGAUCACCCAUGUACUGGGAGCAAUCAAGUUAAUAUUGUAGAAGGAGGUGAAA
5470259	JR_Exc003_Sub316	Exclusion 3	93	-1	49	0.769318	0.495529	0.615203	-17.4781	-16.5049	-17.3443	67.9256	25.6661	2.64651	30	30	11.9486	71.9486	AUGUACCUAGGAUAUACAUGAGGAUCACCCAUGUAUUGGGAGCAAUCAAGUUAAUAUUGUAGAAGGAGGUGAAA
5470262	JR_Exc003_Sub317	Exclusion 3	93	-1	43	0.826699	0.398069	0.710959	-17.0822	-16.5496	-16.7497	64.9517	38.1334	1.70328	27.125	30	6.53823	63.6632	AUGUACCUAGGAUAUACAUGAGGAUCACCCAUGUAUUGGGAGCAAUCCAGUUAAUAUUGUAGAAGGAGGUGAAA
5470269	JR_Exc004_Sub301	Exclusion 4	93	-1	21	0.823586	0.865128	1.38312	-16.9061	-16.5785	-17.5864	63.1007	45.4765	1.38755	23.6829	30	4.02121	57.7041	CUCAAGUGAGGAUAUACAAAAAGUAAAUAAGUAAAACAAAAGUAGAAGGCACAUGAGGAUCACCCAUGUAAAUA
5470273	JR_Exc004_Sub302	Exclusion 4	93	-1	8	1.30598	2.01992	1.57741	-17.3412	-17.4525	-17.4259	26.3317	29.4317	0.894669	30	30	0	60	CUCAAGUGAGGAUAUACAAAUAGUAAAUAAGUAUAACAAAAGUAGAAGGCACAUGAGGAUCACCCAUGUAAAUA
5470275	JR_Exc004_Sub303	Exclusion 4	93	-1	30	1.00275	0.801407	1.24459	-17.1335	-17.3895	-17.2786	28.0435	36.2238	0.774172	28.0201	30	0	58.0201	CUCAAGUGAGGAUAUACGAAUAGUAAGUAAGUAUAACAGACGUAGAAGGCACAUGAGGAUCACCCAUGUAAAUA
5470277	JR_Exc004_Sub304	Exclusion 4	93	-1	37	1.45034	1.46406	1.66374	-17.4714	-17.611	-17.7496	22.4711	25.8387	0.869669	30	30	0	60	UUCAAGUGAGGAUAUACGAAUAGUAAGUAAGUAUAACAGACGUAGAAGGCACAUGAGGAUCACCCAUGUAAAUA
5470279	JR_Exc004_Sub305	Exclusion 4	93	-1	38	1.50695	1.53168	1.72344	-17.5287	-17.7998	-17.7838	18.6051	24.4001	0.762503	30	30	0	60	UUUAAGUGAGGAUAUACGAAUAGUAAGUAAGUAUAACAGACGUAGAAGGCACAUGAGGAUCACCCAUGUAAAUA
5470283	JR_Exc004_Sub306	Exclusion 4	93	-1	53	1.00915	1.055	1.10624	-17.3196	-17.3822	-17.6877	28.2503	30.0746	0.93934	30	30	0	60	UUUAAGUGAGGAUAUACGAAUAGUAAGUAAGUAUUACAGACGUAGAAGGCACAUGAGGAUCACCCAUGUAAAUA
5470285	JR_Exc004_Sub307	Exclusion 4	93	-1	25	1.18137	1.06137	1.40431	-17.2352	-16.6495	-17.5789	58.7794	32.724	1.79622	29.6606	30	7.1905	66.8511	UUUAUGUGAGGAUAUACGAAUAGUAAGUAAGUAUUACAGACGUAGAAGGCACAUGAGGAUCACCCAUGUGAAUA
5470288	JR_Exc004_Sub308	Exclusion 4	93	-1	67	1.00277	0.806465	1.30157	-17.0714	-16.367	-17.0735	77.968	38.5475	2.02265	26.9309	30	8.64808	65.5789	UUUAUGUGAGGAUAUACGAAUAGUAAGUAAGUAUUACAGACGUAGAAGGCACAUGAGGAUCACCCAUGUGAACC
5470291	JR_Exc004_Sub309	Exclusion 4	93	-1	30	1.07393	0.704238	1.24063	-16.8859	-15.0986	-16.6574	277.183	46.4031	5.97338	23.2486	30	21.943	75.1916	UUUAUGUGAGGAUAUACGAAUAGUAAGUAAGUCUUACAGACGUAGAAGGCACAUGAGGAUCACCCAUGUGAACC
5470293	JR_Exc004_Sub310	Exclusion 4	93	-1	34	1.6018	1.18574	1.44823	-17.6025	-16.7002	-17.9063	55.8707	22.6642	2.46515	30	30	11.0771	71.0771	UUUACGUGAGGAUAUGCGAAUAGUACGUAAGUCUUACAGACGCAGAAGGCACAUGAGGAUCACCCAUGUGAACC
5470295	JR_Exc004_Sub311	Exclusion 4	93	-1	63	1.14723	1.04827	1.34436	-17.6022	-16.3357	-17.8135	80.4415	22.6713	3.54816	30	30	15.5481	75.5481	UUUACGUGAGGAUAUGCGAAUAGUACGUAAGUCAUACAGACGCAGAAGGCACAUGAGGAUCACCCAUGUGAACC
5470303	JR_Exc004_Sub312	Exclusion 4	93	-1	45	1.58236	1.22327	1.66988	-17.7254	-16.8147	-18.001	49.8268	20.0421	2.4861	30	30	11.1809	71.1809	UUUACGUGAGGAUAUGCGAAUAGAACGUAAGUCAUACAGACGCAGAAGGCACAUGAGGAUCACCCAUGUGAACC
5470305	JR_Exc004_Sub313	Exclusion 4	93	-1	60	1.47647	1.04165	1.34393	-17.7029	-17.0007	-17.9614	41.3716	20.498	2.01833	30	30	8.62182	68.6218	UUUACGUGAGGAUAUGCGAAUAGAACGUAAGACAUACAGACGCAGAAGGCACAUGAGGAUCACCCAUGUGAACC
5470311	JR_Exc004_Sub314	Exclusion 4	93	-1	44	1.27841	1.06673	1.23201	-17.7665	-17.9327	-18.1793	16.2903	19.236	0.846868	30	30	0	60	UAUACGUGAGGAUAUGCGAAUACCACGUAAGACAUACAGACGCAGAAGGCACAUGAGGAUCACCCAUGUGAACC
5470314	JR_Exc004_Sub315	Exclusion 4	93	-1	44	1.27196	1.24745	1.23611	-17.662	-17.9288	-18.1698	16.3538	21.3537	0.765852	30	30	0	60	UAUACGUGAGGAUAUGCGAAUACCACGUUAGACAUAUAGACGCAGAAGGCACAUGAGGAUCACCCAUGUGAACC
5470316	JR_Exc004_Sub316	Exclusion 4	93	-1	43	1.18734	1.16871	1.32806	-17.825	-17.8872	-18.145	17.0488	18.1427	0.939705	30	30	0	60	UAUACGUGAGGAUAUGCGAAUAACACGUUAGACAAAUAGACGCAGAAGGCACAUGAGGAUCACCCAUGUGAACC
5470318	JR_Exc004_Sub317	Exclusion 4	93	-1	42	1.14559	0.982273	1.14183	-17.6384	-17.8547	-18.2887	17.6113	21.8635	0.805509	30	30	0	60	CCUACGUGAGGAUAUGCGGAUAACACGUUAGACAAAUAGACGCAGAAGGCACAUGAGGAUCACCCAUGUGAACC
5470320	JR_Exc004_Sub318	Exclusion 4	93	-1	87	1.15306	1.05901	1.26211	-17.3297	-17.1703	-17.9792	34.9176	29.7712	1.17287	30	30	1.95759	61.9576	CCUACGUGAGGAUAUGCAACUAACACGUUAGACAAAUAGUUGCAGAAGGCACAUGAGGAUCACCCAUGUGAACC
5470326	JR_SS001_Sub301	Same State 1	93	1	24	1.08042	1.07107	1.05087	-17.1745	-17.2317	-17.2539	34.7699	32.8361	1.05889	29.6081	30	0.702543	60.3106	ACUAUACAUGAGGAUCACCCAUGUUAGGUGGGACUAGGAUAUCAAAAGCCAGAGUAAGAAUGAGAAGGAGUAGAAA
5470328	JR_SS001_Sub304	Same State 1	93	1	14	1.09147	0.785982	0.760347	-16.4843	-16.5275	-16.5065	69.3368	66.4075	1.04411	13.8715	30	0.529958	44.4015	ACUAUACAUGAGGAUCACCCAUGUCAGGUGGGACUAGGAUAUCAAAAGCCAGAGUAAGAAUGAGAAGGAGUAGAAA
5470331	JR_SS001_Sub305	Same State 1	93	1	14	1.12011	0.899138	0.86075	-16.41	-16.4306	-16.1124	74.6828	73.1583	1.02084	10.707	30	0.253201	40.9602	ACUAUACAUGAGGAUCACCCAUGUCAGGUGGGACUAGGAUAUCAUAAGCCAGAGUAAGUAUGAGAAGGAGUAGAAA
5470333	JR_SS001_Sub306	Same State 1	93	1	26	0.952751	0.988597	0.739768	-15.709	-15.7635	-15.5148	150.54	142.554	1.05601	0	30	0.669126	30.6691	ACUAUACAUGAGGAUCACCCAUGUCAGGUGGGACUAGGAUAUCAUAAGCCAGAGUAAGAAUGAGAAGGAGUAGAAA
5470338	JR_SS001_Sub307	Same State 1	93	1	15	0.380015	0.341949	0.520603	-16.9815	-17.2396	-17.4052	42.1734	32.5784	1.29452	29.7289	3.14614	3.16922	36.0442	ACUACACAUGAGGAUCACCCAUGUCAGGUGGGACUAGGAUAUUAUAAACCAGAGUAAUUAUAAGAAGGAGUAGAAA
5470340	JR_SS001_Sub308	Same State 1	93	1	20	0.546118	0.560621	0.459627	-16.881	-16.7758	-16.7786	46.6292	51.806	0.900073	20.716	19.5466	0	40.2625	ACUACACAUGAGGAUCACCCAUGUCAGGUGGGACUAGGAUAUUAUAAACCAGAGUAAAAAUAAGAAGGAGUAGAAA
5470343	JR_SS001_Sub309	Same State 1	93	1	11	0.710019	0.702657	0.853603	-17.3241	-17.0883	-17.0807	29.9384	37.9006	0.789919	27.2341	30	0	57.2341	ACUACACAUGAGGAUCACCCAUGUCAGGUCGGACUAGGAUAUUAUAAACCAGAGUAAAAAUAAGAAGGAGUAGAAA
5470348	JR_SS001_Sub310	Same State 1	93	1	15	0.370237	0.303396	0.402566	-16.6076	-17.0547	-17.1893	61.2912	39.1937	1.5638	26.6279	0.254718	5.48933	32.372	ACUACACAUGAGGAUCACCCAUGUCAGGCCGGACUAGGAUAUUAUAAACCAGAGUAAAAAUAAGAAGGAGUAGGAA
5470350	JR_SS001_Sub311	Same State 1	93	1	33	1.00635	0.991603	0.963697	-16.4036	-16.5059	-16.6107	75.1644	67.8523	1.10776	13.1942	30	1.25649	44.4507	ACUUCACAUGAGGAUCACCCAUGUCAGGCCGGACUAGGAUAUUAUAAACCAGAGUAAAAAUAAGAAGGAGUAGGAA
5470352	JR_SS001_Sub312	Same State 1	93	1	58	1.02082	0.775361	0.88343	-16.5584	-16.3615	-16.7827	64.3843	78.3917	0.821315	8.25389	30	0	38.2539	ACUUCACAUGAGGAUCACCCAUGUCAGGCCGGACUAGGAUAUUAUCAACCAGAGUAACCAUAAGAAGGAGUAGGAA
5470354	JR_SS001_Sub313	Same State 1	93	1	32	1.20392	0.935711	0.961091	-16.3108	-16.6686	-16.3955	82.4698	57.6658	1.43013	17.9692	30	4.39236	52.3615	ACUUCACAUGAGGAUCACCCAUGUCAGGCCGGACUAGGAUAUUAUCAAGCAGCGUAACCAUAAGAAGGAGUAGGAA
5470359	JR_SS001_Sub314	Same State 1	93	1	39	1.16193	0.702806	0.763766	-16.6745	-15.8107	-16.1414	57.3245	135.983	0.421555	0	30	0	30	ACUUCACAUGAGGAUCACCCAUGUCAGGCCGGACUAGGAUAUUAUCAUGCAGCGUAACCAUAAGAAGGAGUAGGAA
5470361	JR_SS001_Sub315	Same State 1	93	1	83	0.761102	0.730291	0.719138	-16.2421	-15.4923	-15.8281	88.3415	186.974	0.47248	0	30	0	30	ACUUCACAUGAGGAUCACCCAUGUCAGGCCGGACUAGGAUAUUAUCAUGCAGCGUAACCGUAAGAAGGAGUUGGAU
5470365	JR_SS001_Sub316	Same State 1	93	1	123	0.771045	0.610906	0.613466	-16.2103	-16.2309	-16.4406	91.1878	89.3315	1.02078	3.12588	23.3179	0.252511	26.6963	ACUUCACAUGAGGAUCACCCAUGUCAGGCCGGACUAGGAUAUUAUCAUGCAGCGUAACAGUGAGAAGGAGUUGGAU
5470367	JR_SS001_Sub317	Same State 1	93	1	82	0.637795	0.60456	0.66733	-15.6387	-15.4873	-15.5715	161.507	187.916	0.859466	0	22.842	0	22.842	ACUUCACAUGAGGAUCACCCAUGUCAGGCCGGACUAGGAUAUUAUCAUGCAGCGUGACAGUGAGAAGGAGUUGGAU
5470372	JR_SS001_Sub318	Same State 1	93	1	135	0.595431	0.551507	0.563126	-16.0203	-15.9863	-16.3189	110.27	114.091	0.966511	0	18.863	0	18.863	ACUUCACAUGAGGAUCACCCAUGUCAGGCCGGACUAGGAUAUUAUCAUGCAGCGUGACCGUGAGAAGGAGUUGGAU
5470374	JR_SS001_Sub319	Same State 1	93	1	121	0.484209	0.422224	0.492005	-16.0758	-16.3145	-16.8236	104.325	82.1713	1.26961	6.48222	9.16682	2.93062	18.5797	ACGUCACAUGAGGAUCACCCAUGUCAGGCCGGACUAGGAUAUUAUCAUGCAGCGUGACCGUGAGAAGGAGUUGGAU
5470386	JR_SS002_Sub301	Same State 2	93	1	2	6.50739	2.53447	2.30273	-16.3413	-16.6816	-15.1531	79.995	56.9197	1.4054	18.3189	30	4.17817	52.497	AAUAAGACUAGCAAGGAUAUCGAAAACGAGACAUGAGGAUCACCCAUGUAACAAGUAAAAGUAAACGAGAAGGUGCAGGGUGAAA
5470388	JR_SS002_Sub302	Same State 2	93	1	1	0.789934	2.31877	0.793173	-17.1144	-15.5667	-14.9362	36.9247	173.57	0.212737	0	30	0	30	AAUAAGACUAGCAAGGAUAUCGAAAACGAGACAUGAGGAUCACCCAUGUAACAAGUAUAAGUAUACGAGAAGGUGCAGGGUGUAA
5470390	JR_SS002_Sub303	Same State 2	93	1	7	0.942469	1.13529	1.07639	-16.2612	-16.4061	-16.1842	86.6685	74.9777	1.15592	9.85422	30	1.77896	41.6332	AAUAAGACUAGCAAGGAUAUCGAAAACGAGACAUGAGGAUCACCCAUGUAACGAGUAUAAGUAUACGAGAAGGUGCAGGGUGAAA
5470394	JR_SS002_Sub305	Same State 2	93	1	2	7.57264	0.82114	0.682408	-17.9413	-17.1375	-15.1893	16.151	36.0824	0.447615	28.0864	30	0	58.0864	AAUAAGACUAGCAAGGAUAUCUAAAACGAAACAUGAGGAUCACCCAUGUAACGAGUACACGUAUCAGAGAAGGUGCAGGGUGAAA
5470397	JR_SS002_Sub306	Same State 2	93	1	12	0.943835	1.09637	1.37621	-17.5432	-17.5377	-17.4306	24.0474	24.1801	0.994513	30	30	0	60	AAUACCACUAGCAAGGAUAUCUAAAACGAAACAUGAGGAUCACCCAUGUGACGACCACACGUAUCAGAGAAGGUGCAGGGUGAAU
5470399	JR_SS002_Sub307	Same State 2	93	1	3	2.15013	2.08598	1.87015	-17.2604	-17.7041	-17.6982	31.9088	20.4747	1.55845	30	30	5.44723	65.4472	AAUUCCACUAGCAAGGAUAUCUAAAACGAAACAUGAGGAUCACCCAUGUGACGACCACACGUAUCAGAGAAGGUGCAGGGUGAAU
5470401	JR_SS002_Sub308	Same State 2	93	1	14	1.94646	1.16078	1.34912	-16.9744	-16.9072	-17.1235	42.4719	45.4252	0.934985	23.7069	30	0	53.7069	UUCUCCACUAGCAAGGAUAUCUAAAACUAAACAUGAGGAUCACCCAUGUGACGACCACACGUAUCAGAGAAGGUGCAGGGUGUAU
5470409	JR_SS002_Sub401	Same State 2	93	1	1	1.15516	1.67952	1.23555	-16.1932	-14.7369	-15.1122	92.7654	397.96	0.233102	0	30	0	30	AAUCCAAAUAGUCAGGAUAUCAAAAAUAAGACAUGAGGAUCACCCAUGUAAUAAGUAAAAGUAAAUGAGAAGGGACAGGGUGAAA
5470411	JR_SS002_Sub402	Same State 2	93	1	2	1.52914	1.08019	0.825739	-15.7477	-15.7943	-15.7622	144.829	138.234	1.04771	0	30	0.572203	30.5722	AAUCCAAAUAGUCAGGAUAUCAAAAAUAAGACAUGAGGAUCACCCAUGUACUAAGUAAAAGUAAAUGAGAAGGGACAGGGUGAAA
5470413	JR_SS002_Sub403	Same State 2	93	1	3	2.39398	1.92336	1.06202	-17.3429	-17.6617	-17.5086	29.3829	21.3603	1.37559	30	30	3.91494	63.9149	AAUCCAAAUAGUCAGGAUAUCAAAAAUAAGACAUGAGGAUCACCCAUGUACUUAGUAAAAGUAAAUGAGAAGGGACAGGGUGAAA
5470417	JR_SS002_Sub404	Same State 2	93	1	2	1.32334	2.10448	1.51249	-17.7575	-18.1678	-16.1268	19.4103	12.8767	1.5074	30	30	5.03836	65.0384	AUUCCAAAUAGUCAGGAUAUCAAAAAUAAGACAUGAGGAUCACCCAUGUACUUAGUAAAAGUAAAUGAGAAGGGACAGGGUGUAA
5470419	JR_SS002_Sub405	Same State 2	93	1	6	2.15143	1.63627	1.85334	-17.9434	-17.8691	-17.8287	16.1167	17.3595	0.928405	30	30	0	60	AUUCCAAAUAGUCAGGAUAUCAGAAGUAAGACAUGAGGAUCACCCAUGUACUUAGUAAAAGUAACUGAGAAGGGACAGGGUGUAA
5470422	JR_SS002_Sub406	Same State 2	93	1	3	1.25694	2.09679	1.26493	-17.5377	-17.3219	-17.7346	24.1818	30.0065	0.805887	30	30	0	60	AUUCCAAAUAGUCAGGAUAUCAGGAGUAAGACAUGAGGAUCACCCAUGUACUUAGUAAAAGUAACUGAGAAGGGACAGGGUGUAA
5470424	JR_SS002_Sub407	Same State 2	93	1	3	0.493727	1.3753	0.974119	-17.8081	-18.5671	-17.8676	18.4521	8.63816	2.13611	30	30	9.31815	69.3182	AUUCCAAAUAGUCAGGAUAUCAGGCGUAAGACAUGAGGAUCACCCAUGUACUUAGUAAAAGUAACUGAGAAGGGACAGGGUGUAA
5470426	JR_SS002_Sub408	Same State 2	93	1	5	1.58157	1.99896	1.3394	-17.4932	-17.7117	-17.5702	25.2815	20.3198	1.24418	30	30	2.6823	62.6823	AUUCCAACUAGUCAGGAUAUCAGGCGUAAGACAUGAGGAUCACCCAUGUACUUAGUACAAGUAACUGAGAAGGGACAGGGUGUAA
5470428	JR_SS002_Sub409	Same State 2	93	1	6	1.59873	1.02235	0.968007	-16.3994	-16.401	-16.0165	75.4828	75.3613	1.00161	9.6744	30	0.0197829	39.6942	AAUCCAACUAGUCAGGAUAUCAGGCGUAAGACAUGAGGAUCACCCAUGUACUUAGUACAAGUAACUGAGAAGGGACAGGGUGACC
5470430	JR_SS002_Sub410	Same State 2	93	1	5	0.706072	0.996309	0.837783	-17.0459	-16.4075	-16.4074	39.5422	74.8732	0.528122	9.90319	30	0	39.9032	AAUCCAACUAGUCAGGAUAUCAGGCGUAAGACAUGAGGAUCACCCAUGUCCUUAGUACAAGUAACUGAGAAGGGACAGGGCGACC
5470432	JR_SS002_Sub411	Same State 2	93	1	13	1.10884	0.961527	0.771559	-16.5956	-16.6696	-16.5981	62.0342	57.6089	1.07681	17.9958	30	0.908595	48.9044	AAUCCAACUAGUCAGGAUAUCAGGCGUAAGACAUGAGGAUCACCCAUGUCCUAAGAACAAGUAACUGAGAAGGGACAGGGCGACC
5470434	JR_SS002_Sub412	Same State 2	93	1	10	1.65485	1.23824	1.24541	-16.4149	-16.4675	-15.2478	74.3183	70.5093	1.05402	11.9488	30	0.645936	42.5947	GAUCCAACUAGUCAGGAUAUCAGGCGUAAGACAUGAGGAUCACCCAUGUCCUAAGAACAAGUAACUGAGAAGGGACAGGGCGACC
5470436	JR_SS002_Sub413	Same State 2	93	1	13	1.50666	0.659381	0.613403	-16.5904	-16.5918	-16.5565	62.3593	62.2689	1.00145	15.8115	26.9536	0.0178247	42.7829	GAUCCGACUAGUCAGGAUAUCAGGCGUAAGACAUGAGGAUCACCCAUGUCCUAAGAACAAGUAACUGAGAAGGGACAGGGCGACC
5470440	JR_SS002_Sub414	Same State 2	93	1	20	0.954966	0.896342	0.715043	-16.5778	-17.3617	-16.2757	63.1485	28.8354	2.18997	30	30	9.62385	69.6238	GGUACGGCUAGUCAGGAUAUCAGGCGUAAGACAUGAGGAUCACCCAUGUCCUAAGAACAGGUAACUGAGAAGGGACAGGGCGUCC
5470442	JR_SS002_Sub415	Same State 2	93	1	21	1.66637	0.877027	0.993291	-16.2237	-17.4181	-16.847	89.9784	27.2537	3.30151	30	30	14.6635	74.6635	GGUACAGCUAGUUAGGAUAUCAGGUGUAAGACAUGAGGAUCACCCAUGUCCUAAGAACAGGUAACUGAGAAGGAACAGGGCGUCC
5470445	JR_SS002_Sub416	Same State 2	93	1	1	-7.62087	1.4362	2.09924	-15.8339	-16.5554	-14.8779	132.873	64.5786	2.05755	14.7288	30	8.85812	53.5869	GGUACAUCUAGUUAGGAUAUCAGGUGUAAGACAUGAGGAUCACCCAUGUCCUAAGAACAGGUAACUGAGAAGGAACAGGGAGUCC
5470448	JR_SS002_Sub417	Same State 2	93	1	15	1.78842	1.59379	1.48588	-17.3299	-17.1268	-16.8821	29.7659	36.4704	0.816165	27.9045	30	0	57.9045	GGUACAUCUAGUUAGGAUAUCAGAUGUAAGACAUGAGGAUCACCCAUGUCCUAAGAAUAGGUAACUGAGAAGGAACAGGGAGUCC
5470450	JR_SS002_Sub418	Same State 2	93	1	4	2.24404	0.928697	1.30822	-17.4352	-17.5687	-17.6515	26.7903	23.4424	1.14282	30	30	1.63894	61.6389	AUUACAUCUAGUUAGGAUAUCAGAUGUAAGACAUGAGGAUCACCCAUGUCCUAAGAAUAGGUAACUGAGAAGGAACAGGGAGUAU
5470453	JR_SS002_Sub419	Same State 2	93	1	3	1.6768	1.33215	1.58996	-17.5507	-17.8861	-17.6882	23.8689	17.0677	1.39848	30	30	4.11754	64.1175	AUUACAUAUAGUUAGGAUAUCAUAUGUAAGACAUGAGGAUCACCCAUGUCCUAAGAAUAGGUAAAUGAGAAGGAACAGUGAGUAU
5470455	JR_SS002_Sub420	Same State 2	93	1	4	2.2889	1.78527	2.39736	-17.5264	-17.5405	-17.8444	24.4551	24.1145	1.01412	30	30	0.17217	60.1722	AUUAAAUAUAGUUAGGAUAUAAUAUGUAAGACAUGAGGAUCACCCAUGUCCUAAGAAUAGUUAAAUUAGAAGGAACAGUGAAUAU
5470562	EX 1 May 13	Exclusion 1	93	-1	4	1.17246	1.41876	1.80187	-16.3573	-16.5137	-16.6606	67.3265	78.7273	0.855187	8.0966	30	0	38.0966	AGAAUACAUGAGGAUCACCCAUGUGAGGAUAUCCAAAGAAAAAGAAAAGAAAAGAAAAGGAGAAGGCACAAAAG
5470568	EX 1 May 14	Exclusion 1	93	-1	2	1.57519	0.882336	0.849171	-16.8454	-16.7771	-16.3361	51.7342	48.3226	1.0706	22.3488	30	0.837536	53.1863	AGAAUACAUGAGGAUCACCCAUGUGAGGAUAUCAAAAGAAAAAGAAAAGAAAAGAAAAUGAGAAGGCACAAAAG
5470577	EX 1 May 15	Exclusion 1	93	-1	7	0.778685	1.05865	1.20596	-17.1493	-16.5326	-16.5511	66.0679	35.6587	1.85278	28.285	30	7.57116	65.8561	AGAAUACAUGAGGAUCACCCAUGUGAGGAUAUCAGAAGAAAAAGAAAAGAAAAGAAACUGAGAAGGCACAAAAG
5470582	EX 1 May 16	Exclusion 1	93	-1	2	0.383343	0.442373	0.337014	-17.9459	-16.2603	-15.3867	86.7436	16.0762	5.39577	30	6.25075	20.6945	56.9452	AGAAUACAUGAGGAUCACCCAUGUGAGGAUAUAUGAAGAAAAAGAAAAGAAAAGAAACAUAGAAGGCACAAAAG
5470586	EX 1 May 17	Exclusion 1	93	-1	3	2.25592	0.964148	1.73844	-17.333	-16.4844	-16.4507	69.3306	29.6744	2.33638	30	30	10.4184	70.4184	AGAAUACAUGAGGAUCACCCAUGUGAGGAUAUGUGAAGAAAAAGAAAAGAAAAGAAACACAGAAGGCACAAAAG
5470588	EX 1 May 18	Exclusion 1	93	-1	9	1.37255	1.07003	1.06783	-17.3225	-16.5363	-16.7901	65.8239	29.9876	2.19503	30	30	9.65223	69.6522	AGAAUACAUGAGGAUCACCCAUGUAAGGAUAUGUGAAGAAAAAGAAAAGAAAAGAAACACAGAAGGUACAAAAG
5470605	EX 1 May 19	Exclusion 1	93	-1	10	1.28947	1.14344	1.0523	-16.6069	-16.6335	-16.8058	59.727	61.3374	0.973746	16.2481	30	0	46.2481	AGAAUACAUGAGGAUCACCCAUGUGAGGAUAUGUAGAUAAAAAUAAAAUAAAAUAAAUACAGAAGGCACAAAAG
5470611	EX 1 May 20	Exclusion 1	93	-1	1	1.28276	1.07197	2.85985	-16.9287	-16.9194	-15.8737	44.8727	44.4597	1.00929	24.1595	30	0.113514	54.273	AGAAUACAUGAGGAUCACCCAUGUGAGGAUAUGUAGAUAAAAAUAAAAUAAAAUAAAUACAGAAGGCGCAAAAG
5470615	Exclude Everything (No FMN, No MS2)	Exclusion 2	93	-1	53	0.250502	0.225646	0.294574	-17.8405	-18.0998	-17.7454	13.7832	17.8636	0.771579	30	0	0	30	GGGUGAUCAGGAUAUACAGAAAUGCGAAAGCAUUUCUGUAAACAUGAGGAUCACCCAUGUAGAAGGAAACUUCA
5470622	EX 1 May 21	Exclusion 1	93	-1	3	1.37754	1.32839	1.49877	-17.1098	-16.2674	-16.4219	86.1272	37.0948	2.32181	27.6118	30	10.3416	67.9534	AGAAUACAUGAGGAUCACCCAUGUGAGGAUAUGCAGAUAAAAAUAAAAUAAAAUAAAUGCAGAAGGCACGAAAG
5470624	EX 1 May 22	Exclusion 1	93	-1	4	1.49495	2.15016	1.11408	-17.1417	-16.6595	-16.9217	58.1931	35.9282	1.61971	28.1587	30	5.92057	64.0792	AGAAUACAUGAGGAUCACCCAUGUGAGGAUAUGCAAAUAAAAAUAAAAUAAAAUAAAUGCAGAAGGCACGAAAG
5470629	EX 1 May 23	Exclusion 1	93	-1	7	1.93914	0.924767	1.333	-16.9304	-16.2107	-16.4797	91.1565	44.3853	2.05375	24.1944	30	8.83545	63.0298	AGAAUACAUGAGGAUCACCCAUGUGAGGAUAUGCAAAUAAAAAUAAAAUAAAAUAAUUGCAGAAGGCACGAAAG
5470649	EX 1 May 24	Exclusion 1	93	-1	4	1.05156	1.17332	1.10192	-17.2147	-17.2334	-17.3158	32.7832	33.3991	0.981559	29.3442	30	0	59.3442	AAAAUACAUGAGGAUCACCCAUGUGAGGAUAUGCGAAUAAAAAUAAAAUAAAAUAAAAGCAGAAGGCACGAAAA
5470671	EX 1 May 25	Exclusion 1	93	-1	7	1.43101	1.26722	1.03788	-17.0471	-16.8067	-17.3363	50.2289	39.4954	1.27177	26.4865	30	2.95149	59.438	AAAAUACAUGAGGAUCACCCAUGUGAGGAUAUGAGAAAGCAAAUAAAAUAAAGCAAACUCAGAAGGCACAAAAA
5470816	Default title	Same State 2	93	1	4	1.4872	1.16014	1.31837	-17.381	-17.4819	-17.3758	28.2828	25.5689	1.10614	30	30	1.23846	61.2385	AAAAAGAACACGCAGGAUAUGCAAAGAAACACAUGAGGAUCACCCAUGUCCAAAAACCCAAAAACGCAGAAGGGCGAAAAACCCA
5470949	JL EX1 01	Exclusion 1	93	-1	144	1.25777	1.1498	1.18169	-17.5786	-17.7701	-18.0981	19.1666	23.2123	0.82571	30	30	0	60	GGCAGACAUGAGGAUCACCCAUGUGAGGAUAUCGUCAUAGAUGCAAAAGCAUCUAUGACGAGAAGGUACAUGCC
5470958	JL EX1 02	Exclusion 1	93	-1	130	1.37096	1.07034	1.19949	-17.2225	-17.1879	-17.5255	34.3088	33.1417	1.03522	29.4648	30	0.424902	59.8897	GGUAGACAUGAGGAUCACCCAUGUGAGGAUAUCGUCAUAGAUGCAAAAGCAUCUAUGACGAGAAGGUACAUGCC
5470979	JL EX1 03	Exclusion 1	93	-1	26	0.895075	0.682864	0.85686	-16.0878	-16.5553	-15.9605	64.5856	103.078	0.626571	0	30	0	30	AAAAAACAUGAGGAUCACCCAUGUCAGGAUAUCGUCAUAGAUGCAAAAGCAUCUAUGACGAGAAGGGACAUGCC
5471340	Exclusion 3.1 (UC Mismatch MS2 just evident in dot)	Exclusion 3	93	-1	111	0.50318	0.194311	0.375862	-17.0555	-17.8478	-17.0126	17.7343	39.1632	0.452831	26.6422	15.2385	0	41.8808	CAAACGUGAGGAUAUACAUGAGGAUCACCCAUGUGCUCCUCUAAACUGAAGAAGUAAUGUAGAAGGCACGUUUG
5471344	Exclusion 3.2 (UU Mismatch MS2 evident in dot)	Exclusion 3	93	-1	123	0.661419	0.215517	0.575728	-16.9598	-17.7561	-16.4061	19.4364	43.0979	0.450982	24.7979	27.1065	0	51.9043	CAAACGUGAGGAUAUACAUGAGGAUCACCCAUGUGUUCCUCUAAACUGAAGAAGUAAUGUAGAAGGCACGUUUG
5471393	V1	Exclusion 2	93	-1	1	3.64784	1.65256	1.98509	-17.4671	-16.8236	-17.1701	49.3858	25.9492	1.90317	30	30	7.90059	67.9006	GAAAAGCGAGGAUAUACAGAAAAAAAAACAAAAAAAGAAAAACAUGAGGAUCACCCAUGUAGAAGGCGCAAAAA
5471400	V1	Exclusion 3	93	-1	13	1.45178	1.06928	1.03615	-16.4461	-16.2473	-16.4078	87.8802	72.033	1.22	11.2345	30	2.4413	43.6758	AAAAAGCGAGGAUAUACAUGAGGAUCACCCAUGUGAAAAAAAAAAUAAUAAAUAAAAGGUAGAAGGCGCAAAAA
5471410	Exclusion 3.3 (Janderson's 'Tweaking Eli' some more )	Exclusion 3	93	-1	13	0.809073	0.516743	0.903085	-15.1516	-17.3667	-16.5062	28.6908	262.876	0.109142	0	30	0	30	ACAGCGUGAGGAUAUACAUGAGGAUCACCCAUGUGAAACAGGAAAAACUGAAAGACAUGUAGAAGGCACGCUGA
5471412	V1	Same State 1	93	1	1	0.402109	0.328663	0.266588	-15.7909	-15.5908	-16.3184	138.71	169.436	0.818662	0	2.14971	0	2.14971	GGAACACAUGAGGAUCACCCAUGUCAAGGAGGUCGAGGAUAUAGGAAAAAAAAAAAAAAAUUAGAAGGUGAGGAGG
5471460	Exclusion 3.4 (Try 2 by Neo, FMN+ too stable? )	Exclusion 3	93	-1	175	0.376418	0.226446	0.280588	-17.595	-17.8762	-17.6549	17.2374	22.8348	0.754873	30	5.73137	0	35.7314	GACACGUGAGGAUAUACAUGAGGAUCACCCAUGUAAGUACACGUGGCUGUUCCUGCAUGUAGAAGGCACGCAUU
5471496	Exclusion 3.5 (Maslow revisted by janderson, changed from 2.2 kcal to 1.2 kcal delta)	Exclusion 3	93	-1	60	1.10533	1.0027	1.01148	-17.3267	-16.1964	-17.5017	92.4697	29.8622	3.09655	30	30	13.8767	73.8767	AACAGUACAGGAUAUACAUGAGGAUCACCCAUGUGAGCGUUAAGUGCCGUAGCACAAAGUAGAAGGGUACUGGA
5471498	Exclusion 3.6 (Maslow revisted by janderson, changed from 2.2 kcal to 0.8 kcal delta)	Exclusion 3	93	-1	91	1.19346	1.16804	1.32686	-17.5276	-16.204	-17.7348	91.7709	24.4272	3.75692	30	30	16.25	76.25	AACAGUACAGGAUAUACAUGAGGAUCACCCAUGUGAGCUUUAAGUGCCGUAGCACAAAGUAGAAGGGUACUGGA
5471502	Exclusion 3.7 (Maslow revisted by janderson, changed from 2.2 kcal to 0.3 kcal delta)	Exclusion 3	93	-1	49	1.74205	1.26682	1.3586	-16.5738	-14.5145	-16.8027	497.093	63.3972	7.84093	15.2826	30	25.2829	70.5655	AACAGUACAGGAUAUACAUGAGGAUCACCCAUGUGAACUUCAAGUGCCGUAGCACGAAGUAGAAGGGUACUGGA
5471508	Exclusion 3.8 (Maslow revisted by janderson, changed from 2.2 kcal to 0.2 kcal delta)	Exclusion 3	93	-1	26	1.23789	0.929553	1.43236	-16.6243	-15.2316	-16.5168	242.65	60.2799	4.02539	16.7438	30	17.0974	63.8412	AACAGUACAGGAUAUACAUGAGGAUCACCCAUGUGAUUAUCAAGUGCCGUAGCACGAAGUAGAAGGGUACUGGA
5471513	Exclusion 3.9 (Maslow revisted by janderson, changed from 2.2 kcal delta to FMN+ more stable)	Exclusion 3	93	-1	58	0.727752	0.250073	0.669608	-15.3888	-16.6797	-15.253	57.028	207.372	0.275003	0	30	0	30	AACAGUACAGGAUAUACAUGAGGAUCACCCAUGUGAUCAUCAAGUGCCGUAGCACGAAGUAGAAGGGUACUGGA
5471539	Ex 1 Tesla 2	Exclusion 1	93	-1	2	4.19234	1.08262	1.49569	-17.9741	-16.93	-17.2619	44.4019	15.6292	2.84096	30	30	12.819	72.819	AGAAAACAUGAGGAUCACCCAUGUGAGGAUAUGCGAAAGAAAGAAAGAAAGAAAGAAAGCAGAAGGCACAAGAA
5471541	Ex 1 Tesla 3	Exclusion 1	93	-1	5	1.31999	1.45239	1.1417	-17.7507	-17.2905	-17.6456	30.9619	19.5426	1.58433	30	30	5.64945	65.6495	ACAAAACAUGAGGAUCACCCAUGUGAGGAUAUGCGAAACAAACAAACAAACAAACAAAGCAGAAGGCACAACAA
5471548	Ex 1 Tesla 4	Exclusion 1	93	-1	3	1.07944	0.637724	0.736489	-17.2594	-17.1405	-17.4287	35.9739	31.9416	1.12624	30	30	1.45957	61.4596	AGAAAACAUGAGGAUCACCCAUGUGAGGAUAUGCGAAUAAAGAAACAAAUAAAAGAAAGCAGAAGGCACAACAA
5471557	Ex 2 Tesla 1	Exclusion 2	93	-1	14	1.28538	1.36449	1.46756	-17.5051	-17.7294	-17.976	19.9627	24.9812	0.799107	30	30	0	60	AAAAAGGUAGGAUAUGCUAAAUAACAUGAAGAAUAAAUAAAACAUGAGGAUCACCCAUGUAGAAGGACCAAAAA
5471559	Ex 2 Tesla 2	Exclusion 2	93	-1	12	1.01573	1.02763	0.886075	-16.734	-16.6618	-16.8685	58.0615	54.0171	1.07487	19.6795	30	0.886432	50.5659	AAAAAGGUAGGAUAUGCUAAAUAACAUGUUGAAUAAAUAAAACAUGAGGAUCACCCAUGUAGAAGGACCAAAAA
5471612	Web Mod 74% 1	Exclusion 2	93	-1	52	1.16427	1.0543	1.2637	-17.0075	-15.7905	-17.1795	138.756	41.0882	3.37703	25.7399	30	14.9412	70.6811	AGCUAGUGAGGAUAUACGAACAUGUCAAAAGACGUGAAGGGACAUGAGGAUCACCCAUGUAGAAGGCACUAGCA
5471617	Web Mod 74% 2	Exclusion 2	93	-1	45	1.22565	1.01058	1.13705	-16.7673	-15.3456	-16.9407	216.518	52.244	4.14436	20.5106	30	17.455	67.9656	AGCUAGUCAGGAUAUACAAACAUGUCAAAAGACGUGAAGGGACAUGAGGAUCACCCAUGUAGAAGGGACUAGCA
5471619	Web Mod 74% 3	Exclusion 2	93	-1	46	1.44131	1.07719	1.25756	-17.6805	-17.7527	-17.9661	19.5036	20.9626	0.930399	30	30	0	60	AGCUAGUCAGGAUAUACAAACAUGUCAAAAGACGUGAAGGAACAUGAGGAUCACCCAUGUAGAAGGGACUAGCA
5471621	Web Mod 74% 4	Exclusion 2	93	-1	59	1.45038	1.1768	1.22851	-16.7418	-15.4505	-16.9736	194.96	53.597	3.63752	19.8764	30	15.8535	65.7299	AGCUAGUCAGGAUAUACAAACAUGUCAAAAGACGUGAGGGAACAUGAGGAUCACCCAUGUAGAAGGGACUAGCA
5471623	Web Mod 74% 5	Exclusion 2	93	-1	60	1.30825	1.01518	1.17661	-17.065	-17.2269	-17.5047	32.9956	38.7922	0.850571	26.8162	30	0	56.8162	AGCUAGUGAGGAUAUACGAACAUGUCAAAAGACGUGAGGGAACAUGAGGAUCACCCAUGUAGAAGGCACUAGCA
5471625	Web Mod 74% 6	Exclusion 2	93	-1	49	1.05542	1.31767	1.19164	-17.2593	-17.5803	-17.7345	23.1723	31.9425	0.725438	30	30	0	60	AGCUAGUGAGGAUAUACGAAUCUGUCAAAAGACGGAAGGGAACAUGAGGAUCACCCAUGUAGAAGGCACUAGCA
5471632	Default title	Exclusion 1	93	-1	10	1.02125	0.896285	0.7883	-17.9893	-17.8235	-17.6625	18.17	15.3941	1.18032	30	30	2.03538	62.0354	AAAAAACAUGAGGAUCACCCAUGUGAGGAUAUACAAAGAAAGACAGGCAAGUAAAGAGGUAGAAGGCGCAAAAA
5471643	Clint Eastwood 64% 1	Exclusion 2	93	-1	11	1.2115	1.06882	1.0712	-17.1036	-16.1653	-17.6484	95.392	37.3256	2.55567	27.5036	30	11.5198	69.0234	AAAAAGGCAGGAUAUACAAAACAGGGAAACCUGAAAGGGAAACAUGAGGAUCACCCAUGUAGAAGGGCCAAGAA
5471645	Clint Eastwood 64% 2	Exclusion 2	93	-1	9	1.18407	0.877956	0.872135	-16.8464	-16.3162	-17.4133	82.0245	48.2713	1.69924	22.3728	30	6.50908	58.8819	AAAAAGGCAGGAUAUACGAAACAGGGAAACCUGAAAGGGAAACAUGAGGAUCACCCAUGUAGAAGGGCCAAGAA
5471650	Clint Eastwood 64% 4	Exclusion 2	93	-1	18	1.1786	0.983085	1.12457	-17.492	-16.7469	-17.9396	53.3227	25.3114	2.10667	30	30	9.14777	69.1478	AAAAAGGGAGGAUAUACGAAACAGGGAAACCUGAAAAGGAGACAUGAGGAUCACCCAUGUAGAAGGCCCAAGAA
5471652	Clint Eastwood 64% 5	Exclusion 2	93	-1	6	1.57667	0.719172	0.769839	-17.0289	-15.1311	-17.6972	268.309	40.2208	6.67091	26.1465	30	23.299	79.4454	AAAAAGGGAGGAUAUACGAAACAGGGAAACCUGAAAAAGGGACAUGAGGAUCACCCAUGUAGAAGGCCCAAGAA
5471654	Clint Eastwood 64% 6	Exclusion 2	93	-1	10	0.698126	1.15842	1.12578	-17.0589	-15.3148	-17.4742	223.29	39.0307	5.72087	26.7043	29.8595	21.4128	77.9766	AAAAAGGGAGGAUAUACGAAAUAGGGAAACCUAAAAAAGGGACAUGAGGAUCACCCAUGUAGAAGGCCCAAGAA
5471660	Ex 2 sub 1 70% 1	Exclusion 2	93	-1	14	0.929131	0.934624	1.08879	-17.4726	-16.2627	-17.736	86.5338	25.8062	3.35321	30	30	14.8543	74.8543	AAAAAGGUAGGAUAUACGAAAAAAAAGGGUAGAAAAAUAAAACAUGAGGAUCACCCAUGUAGAAGGACCAAAAA
5471664	Ex 2 sub 1 70% 2	Exclusion 2	93	-1	3	1.10827	0.673303	0.852481	-17.0527	-16.3838	-17.4148	76.6665	39.2723	1.95218	26.5911	30	8.21273	64.8039	AAAAAGGUAGGAUAUACGAAAAAAAAAGGUGAAAAAAAAAAACAUGAGGAUCACCCAUGUAGAAGGACCAAAAA
5471666	Ex 2 sub 1 70% 3	Exclusion 2	93	-1	2	0.484378	1.25416	0.800589	-17.1269	-16.5968	-17.7809	61.9565	36.4639	1.69912	27.9075	13.8284	6.50822	48.2442	AAAAAGGUAGGAUAUACGAAAAAAAAAAGGUGAAAAAAAAAACAUGAGGAUCACCCAUGUAGAAGGACCAAAAA
5471671	E2 64% 1	Exclusion 2	93	-1	49	0.803394	1.15058	1.15848	-17.0831	-17.2804	-17.7667	31.278	38.0983	0.820981	27.1414	30	0	57.1414	CAAAGGUGAGGAUAUACAUAACUAUGACGAAAGUCAUAAAAACAUGAGGAUCACCCAUGUAGAAGGCACCACAA
5471676	E2 64% 2	Exclusion 2	93	-1	13	1.28059	1.64073	1.6768	-17.269	-17.5583	-17.8025	23.6886	31.6338	0.748839	30	30	0	60	CAAAGGUGAGGAUAUACAAAACUAUGACGAAAGUCAUAAAAACAUGAGGAUCACCCAUGUAGAAGGCACCACAA
5471679	E2 64% 3	Exclusion 2	93	-1	28	0.827963	0.942637	0.902877	-17.1027	-16.6756	-17.6569	57.2623	37.3593	1.53274	27.4878	30	5.24306	62.7309	CAAAGGUGAGGAUAUACAGGAAUAUGACGAAAGUCAUAAAAACAUGAGGAUCACCCAUGUAGAAGGCACCACAA
5471684	E2 64% 4	Exclusion 2	93	-1	37	1.06626	0.98612	1.15524	-17.1995	-16.9448	-17.8298	43.7494	33.9111	1.29012	29.1042	30	3.12741	62.2316	CAAAGGUGAGGAUAUACAAGGAUAUGACGAAAGUCAUAAAAACAUGAGGAUCACCCAUGUAGAAGGCACCACAA
5471688	E2 64% 5	Exclusion 2	93	-1	44	1.03851	1.0091	1.01836	-17.3967	-17.2331	-17.9403	32.792	27.8413	1.17782	30	30	2.0093	62.0093	CAAAGGUGAGGAUAUACGAGGAUAUGACGAAAGUCAUAAAAACAUGAGGAUCACCCAUGUAGAAGGCACCACAA
5471696	E2 64% 6	Exclusion 2	93	-1	45	1.07831	1.22214	1.21805	-17.3207	-17.349	-17.9121	29.2015	30.0403	0.972075	30	30	0	60	CAAAGGUGAGGAUAUACAAAAAAAUGACGAAAGUCAUCCACACAUGAGGAUCACCCAUGUAGAAGGCACCACAA
5471709	Mod2 of Meechl 64% 1	Exclusion 2	93	-1	18	1.0414	0.48097	1.17877	-15.6353	-16.506	-15.8207	67.8507	162.052	0.418697	0	30	0	30	AAACGUAGAGGAUAUACAGGGCUAUUACGAAAGUAAUAGAAACAUGAGGAUCACCCAUGUAGAAGGCUACGAAA
5471732	Mod2 of Meechl 64% 2	Exclusion 2	93	-1	15	1.00823	0.940761	0.913838	-17.1197	-16.1746	-17.7731	94.5043	36.7288	2.57303	27.7834	30	11.6029	69.3863	AAACGUAGAGGAUAUACAAAAAGAUUACGAAAGUAAUCGGGACAUGAGGAUCACCCAUGUAGAAGGCUACGAAA
5471734	Mod2 of Meechl 64% 3	Exclusion 2	93	-1	20	1.38616	0.985444	1.05803	-17.4243	-16.6119	-17.6451	61.0319	27.0833	2.25349	30	30	9.97489	69.9749	AAACGUAGAGGAUAUACGAAAAGAUUACGAAAGUAAUCGGGACAUGAGGAUCACCCAUGUAGAAGGCUACGAAA
5471736	Mod2 of Meechl 64% 4	Exclusion 2	93	-1	26	1.23541	0.973978	1.10324	-16.8523	-16.6011	-17.5586	61.6901	47.9882	1.28553	22.5056	30	3.08362	55.5892	AAACGUACAGGAUAUACGAAAAGAUUACGAAAGUAAUCGGGACAUGAGGAUCACCCAUGUAGAAGGGUACGAAA
5471745	Mod of Meechl's... 64% 1	Exclusion 2	93	-1	6	0.972203	1.39364	1.27341	-15.9493	-17.0909	-16.1871	37.8008	118.391	0.319288	0	30	0	30	AAAAGCACAGGAUAUACAUAAUUAUGACGAAAGUCAUAAAAACAUGAGGAUCACCCAUGUAGAAGGGUGCAAAA
5471748	Mod of Meechl's... 64% 2	Exclusion 2	93	-1	27	1.35624	1.25526	0.787857	-15.4696	-15.2115	-15.6449	247.579	191.258	1.29448	0	30	3.1688	33.1688	AAAAGCACAGGAUAUACGGGAUUAUGACGAAAGUCAUAAAAACAUGAGGAUCACCCAUGUAGAAGGGUGCAAAA
5471753	Mod of Meechl's... 64% 3	Exclusion 2	93	-1	7	0.804002	0.770378	1.0533	-15.3956	-15.8101	-15.7457	136.071	205.956	0.660679	0	30	0	30	AAAAGCACAGGAUAUACAAGGAUAUGACGAAAGUCAUAAAAACAUGAGGAUCACCCAUGUAGAAGGGUGCAAAA
5471759	Mod of Meechl's... 64% 4	Exclusion 2	93	-1	8	0.655614	1.37159	0.855383	-15.442	-14.6357	-15.5801	440.362	196.613	2.23974	0	26.6711	9.89978	36.5708	AAAAGCACAGGAUAUACAAAAAAAUGACGAAAGUCAUAGGGACAUGAGGAUCACCCAUGUAGAAGGGUGCAAAA
5471781	Ecx-I 62% 1	Exclusion 2	93	-1	11	0.813937	1.44608	1.48845	-17.5214	-17.4679	-17.678	25.9301	24.5775	1.05503	30	30	0.657733	60.6577	AAAAAAAGAGGAUAUACAUGAAAAAUAAAAAUGUAAAAAAAACAUGAGGAUCACCCAUGUAGAAGGCUUAAAAA
5471783	Ecx-I 62% 2	Exclusion 2	93	-1	6	1.40337	1.00525	1.19846	-17.4495	-17.5971	-18.1685	22.7872	26.4113	0.862783	30	30	0	60	AAAAAAAGAGGAUAUACGUGAAAAAUAAAAAUGUAAAAACCACAUGAGGAUCACCCAUGUAGAAGGCUUAAAAA
5471785	Ecx-I 62% 3	Exclusion 2	93	-1	11	1.18626	1.33625	1.41818	-16.6405	-16.6	-16.5895	61.7635	59.3093	1.04138	17.1988	30	0.497782	47.6965	AAAAAGACAGGAUAUACGUGAAAAAUAAAAAUGUAAAAAAAACAUGAGGAUCACCCAUGUAGAAGGGUCAAAAA
5471790	Hyphema Seclusion Mod 62% 1	Exclusion 2	93	-1	43	1.03349	1.27568	1.03675	-17.1179	-17.5921	-17.7637	22.9011	36.7947	0.622403	27.7525	30	0	57.7525	AAGAGUACAGGAUAUAUAUGAAAAGAGUCGAAAGACUCAAAACAUGAGGAUCACCCAUGUAGAAGGGUACUCAA
5471796	Hyphema Seclusion Mod 62% 2	Exclusion 2	93	-1	27	0.795324	1.13513	1.01046	-15.8036	-16.1295	-16.0917	98.8638	136.954	0.721876	0	30	0	30	AAGAGUACAGGAUAUACAUGAAAAGAGUCGAAAGACUCAAAACAUGAGGAUCACCCAUGUAGAAGGGUACUCAA
5471798	Hyphema Seclusion Mod 62% 3	Exclusion 2	93	-1	42	1.13394	0.953185	0.949266	-15.8051	-16.3238	-16.1514	81.4038	136.757	0.595243	0	30	0	30	AAGAGUAGAGGAUAUACAUGAAAAGAGUCGAAAGACUCAAAACAUGAGGAUCACCCAUGUAGAAGGCUACUCAA
5471800	Hyphema Seclusion Mod 62% 4	Exclusion 2	93	-1	24	1.24245	1.14405	1.12742	-16.1326	-14.718	-16.4953	405.559	98.5626	4.11474	0	30	17.3669	47.3669	AAGAGUAGAGGAUAUACAUAAAAAGAGUCGAAAGACUCGGGACAUGAGGAUCACCCAUGUAGAAGGCUACUCAA
5471806	Hyphema Seclusion Mod 62% 5	Exclusion 2	93	-1	4	1.74681	1.61556	1.4528	-17.6336	-16.0266	-17.7424	109.585	21.9693	4.98809	30	30	19.73	79.73	AAGAGUAGAGGAUAUACGAAAAAAGAGUCGAAAGACUCGGGACAUGAGGAUCACCCAUGUAGAAGGCUACUCAA
5471808	Hyphema Seclusion Mod 62% 6	Exclusion 2	93	-1	10	1.15808	0.8333	0.858213	-16.2489	-16.1031	-16.6782	101.509	87.7421	1.1569	3.87089	30	1.7893	35.6602	AAGAGUAGAGGAUAUACGGGAAAAGAGUCGAAAGACUCAAAACAUGAGGAUCACCCAUGUAGAAGGCUACUCAA
5471810	Hyphema Seclusion Mod 62% 7	Exclusion 2	93	-1	19	1.08662	0.952243	1.1116	-15.3616	-14.108	-15.6378	746.386	213.07	3.50301	0	30	15.3909	45.3909	AAGAGUAGAGGAUAUACAAAGGGAGAGUCGAAAGACUCAAAACAUGAGGAUCACCCAUGUAGAAGGCUACUCAA
5471813	Fiskers exclusion D2 62% 1	Exclusion 2	93	-1	8	0.566492	0.809761	0.930836	-17.558	-15.8251	-17.6328	134.04	23.6951	5.65684	30	19.9869	21.2746	71.2615	AAAAAGCGAGGAUAUACGAGUCAAAGAAAAGACAAAGGGAAACAUGAGGAUCACCCAUGUAGAAGGCGCAAAAA
5471815	Fiskers exclusion D2 62% 2	Exclusion 2	93	-1	11	1.39583	0.701031	0.963269	-17.3219	-16.1134	-17.3626	100.473	30.0043	3.34863	30	30	14.8375	74.8375	AAAAAGCGAGGAUAUACGAGUCAAAGAAAAGACAAAAGGGAACAUGAGGAUCACCCAUGUAGAAGGCGCAAAAA
5471817	Fiskers exclusion D2 62% 3	Exclusion 2	93	-1	3	1.13044	0.653626	0.881353	-17.304	-16.8715	-17.7527	47.0744	30.5455	1.54112	30	30	5.30999	65.31	AAAAAGCGAGGAUAUACGAGUCAAAGAAAAGACAAAAAGGGACAUGAGGAUCACCCAUGUAGAAGGCGCAAAAA
5471823	Fiskers exclusion D2 62% 4	Exclusion 2	93	-1	6	1.42808	1.1642	1.18558	-16.7804	-15.4604	-17.325	193.033	51.5664	3.74339	20.8283	30	16.2057	67.0339	AAAAAGGCAGGAUAUACGAGUCAAAGAAAAGACAAAAAGGGACAUGAGGAUCACCCAUGUAGAAGGGCCAAAAA
5471826	Fiskers exclusion D2 62% 5	Exclusion 2	93	-1	11	0.880888	1.3167	1.18851	-17.1178	-16.8353	-17.4676	48.8105	36.8	1.32637	27.75	30	3.46763	61.2176	AAAAAGGCAGGAUAUACGAGUCAAAGAAAAGACAAAAGGAGACAUGAGGAUCACCCAUGUAGAAGGGCCAAAAA
5471830	Fiskers exclusion D2 62% 6	Exclusion 2	93	-1	6	1.5913	1.05907	1.43554	-17.3837	-17.9103	-17.9827	16.6601	28.207	0.590635	30	30	0	60	AAAAAGGCAGGAUAUACGAGUCAAAGAAAAGACAAAAGGAAACAUGAGGAUCACCCAUGUAGAAGGGCCAAAAA
5471835	PK1	Exclusion 1	93	-1	20	1.13769	0.992129	1.00617	-17.5056	-16.9358	-17.3645	44.1445	24.9701	1.7679	30	30	6.99539	66.9954	AAAAAACAUGAGGAUCACCCAUGUGAGGAUAUGCUAAAAAAAUCCGCAUAAAAAAAUAGCAGAAGGCACAUAAA
5471837	PK2	Exclusion 1	93	-1	16	0.732849	0.700083	0.85461	-17.3369	-16.762	-17.3854	52.5238	29.5597	1.77687	30	30	7.05755	67.0575	AAAAAACAUGAGGAUCACCCAUGUGAGGAUAUGCUAAAAAAAUCCGCAUGAAAAAAUAGCAGAAGGCACAUAAA
5471859	Tetraloop hairpin BlockHead... 61% 1	Exclusion 2	93	-1	29	1.70758	1.41347	1.50637	-17.5645	-17.8123	-18.1185	18.3737	23.5406	0.78051	30	30	0	60	AUAAGUGCAGGAUAUACAAAAUGCUAGCGAAAGCUAGCAUAACAUGAGGAUCACCCAUGUAGAAGGGCACAAUA
5471861	Tetraloop hairpin BlockHead... 61% 2	Exclusion 2	93	-1	61	1.2746	1.39035	1.28619	-17.3777	-17.6571	-17.9777	21.4602	28.3756	0.756292	30	30	0	60	AUAAGUGCAGGAUAUACGAAAUGCUAGCGAAAGCUAGCAUAACAUGAGGAUCACCCAUGUAGAAGGGCACAAUA
5471866	Tetraloop hairpin BlockHead... 61% 3	Exclusion 2	93	-1	33	1.25968	1.17357	1.19269	-17.5935	-17.7004	-17.8731	20.5505	22.8692	0.898608	30	30	0	60	AUAAGUCGAGGAUAUACGAAAUGCUAGCGAAAGCUAGCAUAACAUGAGGAUCACCCAUGUAGAAGGCGACAAUA
5471868	Tetraloop hairpin BlockHead... 61% 4	Exclusion 2	93	-1	58	1.11081	0.98167	1.09133	-16.694	-16.0767	-17.1205	104.224	56.2183	1.85392	18.6477	30	7.57865	56.2263	AUAAGUCGAGGAUAUACGGGAUGCUAGCGAAAGCUAGCAUAACAUGAGGAUCACCCAUGUAGAAGGCGACAAUA
5471873	Tetraloop hairpin BlockHead... 61% 5	Exclusion 2	93	-1	44	1.11569	1.06411	1.01328	-17.376	-16.681	-17.8449	56.9579	28.4259	2.00373	30	30	8.5327	68.5327	AUAAGUCGAGGAUAUACGAAAAGCUAGCGAAAGCUAGCGGGACAUGAGGAUCACCCAUGUAGAAGGCGACAAUA
5471878	Tetraloop hairpin BlockHead... 61% 6	Exclusion 2	93	-1	23	1.43456	1.20146	1.23431	-17.5039	-16.8053	-17.8415	50.298	25.0121	2.01095	30	30	8.57688	68.5769	AUAAGUGCAGGAUAUACGAAAAGCUAGCGAAAGCUAGCGGGACAUGAGGAUCACCCAUGUAGAAGGGCACAAUA
5471884	Tetraloop hairpin BlockHead... 61% 7	Exclusion 2	93	-1	56	0.899693	1.05461	0.963945	-16.6737	-15.9273	-17.1178	121.024	57.3724	2.10945	18.1067	30	9.16395	57.2706	AUAAGUGCAGGAUAUACGGGAAGCUAGCGAAAGCUAGCAAAACAUGAGGAUCACCCAUGUAGAAGGGCACAAUA
5471886	Married to this design, 61% 1	Exclusion 2	93	-1	7	1.78605	0.970188	1.01111	-16.9087	-17.2336	-17.6992	32.7739	45.358	0.72256	23.7384	30	0	53.7384	AAAAAGUCAGGAUAUACGAAAGUGCGAAAGCACAAAAGGAAACAUGAGGAUCACCCAUGUAGAAGGGACAAGAA
5471888	Married to this design, 61% 2	Exclusion 2	93	-1	2	1.28511	1.01057	1.02913	-16.9159	-17.8415	-17.112	17.8457	45.0316	0.396293	23.8914	30	0	53.8914	AAAAAGUCAGGAUAUACGAAAGUGCGAAAGCACAAAAAGAGACAUGAGGAUCACCCAUGUAGAAGGGACAAGAA
5471890	Married to this design, 61% 3	Exclusion 2	93	-1	5	1.52736	0.604366	0.918777	-16.9115	-16.8034	-17.4299	50.3915	45.232	1.11407	23.7975	30	1.32613	55.1236	AAAAAGUCAGGAUAUACGAAAGUGCGAAAGCACAAAAAGGGACAUGAGGAUCACCCAUGUAGAAGGGACAAGAA
5471892	Married to this design, 61% 4	Exclusion 2	93	-1	5	0.892571	0.693922	0.708825	-16.4287	-15.9011	-17.1039	124.232	73.3033	1.69476	10.6391	30	6.47668	47.1158	AAAAAGUCAGGAUAUACAAAAGUGCGAAAGCACAAAAAGGGACAUGAGGAUCACCCAUGUAGAAGGGACAAGAA
5471894	Married to this design, 61% 5	Exclusion 2	93	-1	3	2.42094	0.838137	1.06221	-16.8923	-17.1825	-17.392	34.494	46.1071	0.748129	23.3873	30	0	53.3873	AAAAAGUCAGGAUAUACGGGAGUGCGAAAGCACAAAAAAAAACAUGAGGAUCACCCAUGUAGAAGGGACAAGAA
5471896	Married to this design, 61% 6	Exclusion 2	93	-1	5	1.20947	0.922962	1.18825	-16.7588	-17.2249	-17.3479	33.0627	52.6915	0.627478	20.3009	30	0	50.3009	AAAAAGUCAGGAUAUACAGGAGUGCGAAAGCACAAAAAAAAACAUGAGGAUCACCCAUGUAGAAGGGACAAGAA
[truncated: 5,898 more rows]

## Sheet: Round 3 (R95)
DesignID	FilterID	Submission	Puzzle_Name	FilterEternaNumber	Switch_Direction	NumberOfClusters	Baseline_Subscore	Folding_Subscore	Switch_Subscore	Eterna_Score	Sequence	KDOFF	KDON	FoldChange	FoldChange_err_factor	ddG	ddG_err	fmaxnoFMN	fmaxFMN	fmaxmiR	fmaxnoFMN_std	fmaxFMN_std	fmaxmiR_std	fmaxnoFMN_sem	fmaxFMN_sem	fmaxmiR_sem	dGnoFMN	dGFMN	dGmiR	dGnoFMN_std	dGFMN_std	dGmiR_std	dGnoFMN_sem	dGFMN_sem	dGmiR_sem	KDnoFMN	KDFMN	KDmiR	KDnoFMN_sem_factor	KDFMN_sem_factor	KDmiR_sem_factor	foldChange_FMN_miR	foldChange_noFMN_FMN	foldChange_noFMN_miR	As	Cs	Gs	Us	A_perc
[truncated: 8,208 more rows]
[truncated: 4 more columns]

[truncated: 7 more sheets: Round 4 (R96), Round 5 (R97), Round 6 (R98), Round 7 (R101), Column explanations R101, Round 8 (R107), Column explanations R107]
